# Supplementary material for: Fish gut-liver immunity during homeostasis or inflammation revealed by integrative transcriptome and proteome studies
Source: Sci Rep. 2016 Nov 3;6:36048. doi: 10.1038/srep36048 (PMC5093735; doi:10.1038/srep36048)
Supplement: Supplementary Dataset 2 [file srep36048-s2.xls]

## Sheet: Annotation summary
Protein	Prot Desc	Ba/Ma	pValue	Bb/Mb	pValue	Bb/Ba	pValue	Mb/Ma	pValue	Subcellular Location	biological_process	molecular_function	cellular_component	KO No.	Gene desc	Pathway desc	Interpro ID	Domain desc
I3IZ27	Uncharacterized protein OS=Oreochromis niloticus GN=LOC100704059 PE=3 SV=1	2.462	5.23994e-245	1.3915	7.16816e-71	0.426	1.30385e-198	0.783	5.59129e-67	cysk		molecular_function;binding;heterocyclic compound binding;organic cyclic compound binding;tetrapyrrole binding;heme binding;cation binding;ion binding;transition metal ion binding;metal ion binding;iron ion binding;oxygen binding;transporter activity;substrate-specific transporter activity;oxygen transporter activity;	intracellular;cytosolic part;protein complex;cytoplasmic part;cytoplasm;macromolecular complex;cell part;cell;intracellular part;cellular_component;cytosol;hemoglobin complex;				IPR002337;IPR000971;IPR009050;IPR012292;	Haemoglobin, beta;Globin;Globin-like;Globin, structural domain;
I3JP98	Uncharacterized protein OS=Oreochromis niloticus GN=LOC100704245 PE=3 SV=1	0.66	4.6717e-40	0.7635	3.80137e-11	1.1045	9.61472e-07	0.866	1.24703e-05
I3J521	Uncharacterized protein OS=Oreochromis niloticus GN=LOC100534412 PE=3 SV=1	0.659	7.00574e-38	0.764	4.84485e-10	1.104	3.08452e-06	0.85	1.88293e-05	mito		purine ribonucleotide binding;anion binding;ribonucleotide binding;small molecule binding;ion binding;ribonucleoside binding;purine ribonucleoside triphosphate binding;carbohydrate derivative binding;adenyl ribonucleotide binding;nucleoside phosphate binding;molecular_function;nucleotide binding;nucleoside binding;adenyl nucleotide binding;heterocyclic compound binding;binding;purine nucleoside b…	intracellular;cell part;cell;intracellular part;cellular_component;cytoplasm;intracellular non-membrane-bounded organelle;organelle;non-membrane-bounded organelle;intracellular organelle;cytoskeleton;	K05692	ACTB_G1:actin beta/gamma 1;ACTB_G1:actin beta/gamma 1;ACTB_G1:actin beta/gamma 1;ACTB_G1:actin beta/gamma 1;ACTB_G1:actin beta/gamma 1;ACTB_G1:actin beta/gamma 1;ACTB_G1:actin beta/gamma 1;ACTB_G1:actin beta/gamma 1;ACTB_G1:actin beta/gamma 1;ACTB_G1:actin beta/gamma 1;ACTB_G1:actin beta/gamma 1;ACTB_G1:actin beta/gamma 1;ACTB_G1:actin beta/gamma 1;ACTB_G1:actin beta/gamma 1;ACTB_G1:actin beta/ga…	Regulation of actin cytoskeleton ;Focal adhesion ;Proteoglycans in cancer ;Phagosome ;Rap1 signaling pathway ;Leukocyte transendothelial migration ;Platelet activation ;Bacterial invasion of epithelial cells ;Influenza A ;Tight junction ;Salmonella infection ;Oxytocin signaling pathway ;Shigellosis ;Adherens junction ;Vibrio cholerae infection ;Hypertrophic cardiomyopathy (HCM) ;Thyroid hormone s…	IPR020902;IPR004001;IPR004000;	Actin/actin-like conserved site;Actin, conserved site;Actin-related protein;
I3IYZ1	Uncharacterized protein OS=Oreochromis niloticus GN=LOC100701987 PE=3 SV=1	2.351	7.96475e-155	1.398	1.04421e-46	0.405	1.31507e-125	0.707	1.47752e-78	cyto		molecular_function;binding;heterocyclic compound binding;organic cyclic compound binding;tetrapyrrole binding;heme binding;cation binding;ion binding;transition metal ion binding;metal ion binding;iron ion binding;oxygen binding;transporter activity;substrate-specific transporter activity;oxygen transporter activity;	intracellular;cytosolic part;protein complex;cytoplasmic part;cytoplasm;macromolecular complex;cell part;cell;intracellular part;cellular_component;cytosol;hemoglobin complex;				IPR002337;IPR012292;IPR000971;IPR009050;	Haemoglobin, beta;Globin, structural domain;Globin;Globin-like;
I3JVB3	Uncharacterized protein OS=Oreochromis niloticus GN=LOC100704975 PE=4 SV=1	5.001	4.15788e-57	3.589	1.19669e-38	0.764	2.94526e-15	0.972	0.0721655	extr	cellular process;single-organism process;single-organism cellular process;biological regulation;response to wounding;response to stress;regulation of biological quality;coagulation;hemostasis;biological_process;multicellular organismal process;single-multicellular organism process;blood coagulation;wound healing;cell activation;response to stimulus;regulation of body fluid levels;platelet activat…		protein complex;macromolecular complex;extracellular region;cellular_component;extracellular space;extracellular region part;fibrinogen complex;	K03905	FGG:fibrinogen gamma chain;FGG:fibrinogen gamma chain;FGG:fibrinogen gamma chain;	Complement and coagulation cascades ;Platelet activation ;Staphylococcus aureus infection ;	IPR012290;IPR014716;IPR014715;IPR020837;IPR002181;	Fibrinogen, alpha/beta/gamma chain, coiled coil domain;Fibrinogen, alpha/beta/gamma chain, C-terminal globular, subdomain 1;Fibrinogen, alpha/beta/gamma chain, C-terminal globular, subdomain 2;Fibrinogen, conserved site;Fibrinogen, alpha/beta/gamma chain, C-terminal globular domain;
I3ITZ0	Uncharacterized protein OS=Oreochromis niloticus GN=LOC100712462 PE=3 SV=1	0.583	2.75306e-38	0.717	7.68642e-12	1.103	5.10206e-06	0.83	9.60898e-06
I3KN85	Uncharacterized protein OS=Oreochromis niloticus GN=LOC100702302 PE=4 SV=1	0.545	4.84638e-55	0.6335	3.43456e-24	0.948	0.129928	0.848	2.60097e-26	nucl				K04437	FLNA:filamin;FLNA:filamin;FLNA:filamin;FLNA:filamin;	Focal adhesion ;Proteoglycans in cancer ;MAPK signaling pathway ;Salmonella infection ;	IPR001298;IPR013783;IPR017868;IPR001589;IPR001715;IPR014756;	Filamin/ABP280 repeat;Immunoglobulin-like fold;Filamin/ABP280 repeat-like;Actinin-type, actin-binding, conserved site;Calponin homology domain;Immunoglobulin E-set;
I3K9D2	Uncharacterized protein OS=Oreochromis niloticus PE=4 SV=1	3.393	1.0227e-23	2.47	3.77533e-14	0.665	9.0479e-24	1.121	7.7991e-06	extr	cellular process;single-organism process;single-organism cellular process;biological regulation;response to wounding;response to stress;regulation of biological quality;coagulation;hemostasis;biological_process;multicellular organismal process;single-multicellular organism process;blood coagulation;wound healing;cell activation;response to stimulus;regulation of body fluid levels;platelet activat…		protein complex;macromolecular complex;extracellular region;cellular_component;extracellular space;extracellular region part;fibrinogen complex;	K03903	FGA:fibrinogen alpha chain;FGA:fibrinogen alpha chain;	Complement and coagulation cascades ;Platelet activation ;	IPR002181;IPR014715;IPR014716;IPR012290;IPR020837;	Fibrinogen, alpha/beta/gamma chain, C-terminal globular domain;Fibrinogen, alpha/beta/gamma chain, C-terminal globular, subdomain 2;Fibrinogen, alpha/beta/gamma chain, C-terminal globular, subdomain 1;Fibrinogen, alpha/beta/gamma chain, coiled coil domain;Fibrinogen, conserved site;
I3K9Y0	Uncharacterized protein OS=Oreochromis niloticus PE=3 SV=1	0.676	1.39092e-26	0.767	1.59453e-05	1.137	1.27501e-05	0.954	0.943742	cysk		purine ribonucleotide binding;anion binding;ribonucleotide binding;small molecule binding;ion binding;ribonucleoside binding;purine ribonucleoside triphosphate binding;carbohydrate derivative binding;adenyl ribonucleotide binding;nucleoside phosphate binding;molecular_function;nucleotide binding;nucleoside binding;adenyl nucleotide binding;heterocyclic compound binding;binding;purine nucleoside b…	intracellular;cell part;cell;intracellular part;cellular_component;cytoplasm;intracellular non-membrane-bounded organelle;organelle;non-membrane-bounded organelle;intracellular organelle;cytoskeleton;	K05692	ACTB_G1:actin beta/gamma 1;ACTB_G1:actin beta/gamma 1;ACTB_G1:actin beta/gamma 1;ACTB_G1:actin beta/gamma 1;ACTB_G1:actin beta/gamma 1;ACTB_G1:actin beta/gamma 1;ACTB_G1:actin beta/gamma 1;ACTB_G1:actin beta/gamma 1;ACTB_G1:actin beta/gamma 1;ACTB_G1:actin beta/gamma 1;ACTB_G1:actin beta/gamma 1;ACTB_G1:actin beta/gamma 1;ACTB_G1:actin beta/gamma 1;ACTB_G1:actin beta/gamma 1;ACTB_G1:actin beta/ga…	Regulation of actin cytoskeleton ;Focal adhesion ;Proteoglycans in cancer ;Phagosome ;Rap1 signaling pathway ;Leukocyte transendothelial migration ;Platelet activation ;Bacterial invasion of epithelial cells ;Influenza A ;Tight junction ;Salmonella infection ;Oxytocin signaling pathway ;Shigellosis ;Adherens junction ;Vibrio cholerae infection ;Hypertrophic cardiomyopathy (HCM) ;Thyroid hormone s…	IPR020902;IPR004000;IPR004001;	Actin/actin-like conserved site;Actin-related protein;Actin, conserved site;
I3IYR2	Uncharacterized protein OS=Oreochromis niloticus GN=LOC100708176 PE=3 SV=1	0.571	1.40993e-43	0.697	3.19927e-18	1.098	0.00250876	0.819	6.54588e-08	cysk		purine ribonucleotide binding;anion binding;ribonucleotide binding;small molecule binding;ion binding;ribonucleoside binding;purine ribonucleoside triphosphate binding;carbohydrate derivative binding;adenyl ribonucleotide binding;nucleoside phosphate binding;molecular_function;nucleotide binding;nucleoside binding;adenyl nucleotide binding;heterocyclic compound binding;binding;purine nucleoside b…	intracellular;cell part;cell;intracellular part;cellular_component;cytoplasm;intracellular non-membrane-bounded organelle;organelle;non-membrane-bounded organelle;intracellular organelle;cytoskeleton;	K12314	ACTC1:actin, alpha cardiac muscle;ACTC1:actin, alpha cardiac muscle;ACTC1:actin, alpha cardiac muscle;ACTC1:actin, alpha cardiac muscle;	Adrenergic signaling in cardiomyocytes ;Hypertrophic cardiomyopathy (HCM) ;Dilated cardiomyopathy ;Cardiac muscle contraction ;	IPR020902;IPR004000;IPR004001;	Actin/actin-like conserved site;Actin-related protein;Actin, conserved site;
I3KIR4	Uncharacterized protein OS=Oreochromis niloticus GN=LOC100708634 PE=3 SV=1	1.3425	9.91901e-36	0.753	1.22572e-09	0.813	4.94746e-07	1.403	1.96082e-33	extr	single-organism transport;biological_process;macromolecule localization;single-organism process;transport;establishment of localization;lipid localization;organic substance transport;localization;lipid transport;metabolic process;organic substance metabolic process;macromolecule metabolic process;protein metabolic process;primary metabolic process;lipoprotein metabolic process;	molecular_function;binding;lipid binding;	cellular_component;extracellular region;	K08757	APOA1:apolipoprotein A-I;APOA1:apolipoprotein A-I;APOA1:apolipoprotein A-I;APOA1:apolipoprotein A-I;	PPAR signaling pathway ;Fat digestion and absorption ;African trypanosomiasis ;Vitamin digestion and absorption ;	IPR000074;	Apolipoprotein A1/A4/E;
I3JD18	Uncharacterized protein OS=Oreochromis niloticus GN=LOC100693165 PE=4 SV=1	5.887	3.65023e-36	5.0925	3.72056e-30	1.067	0.00292098	1.13	5.9131e-10	extr	vitamin transport;single-organism transport;biological_process;nitrogen compound transport;single-organism process;transport;establishment of localization;organic substance transport;localization;cobalamin transport;	molecular_function;binding;heterocyclic compound binding;small molecule binding;vitamin binding;organic cyclic compound binding;tetrapyrrole binding;cobalamin binding;
I3JU26	Uncharacterized protein OS=Oreochromis niloticus PE=4 SV=1	2.0045	2.85008e-59	1.0945	0.000231064	0.8415	0.00137455	1.4805	3.07186e-45	nucl	cation homeostasis;chemical homeostasis;cellular homeostasis;cellular process;single-organism process;single-organism cellular process;cellular cation homeostasis;biological regulation;cellular ion homeostasis;transition metal ion homeostasis;regulation of biological quality;ion homeostasis;homeostatic process;cellular transition metal ion homeostasis;cellular metal ion homeostasis;iron ion homeo…	molecular_function;iron ion binding;binding;cation binding;ion binding;transition metal ion binding;metal ion binding;ferric iron binding;	cellular_component;extracellular region;				IPR018195;IPR001156;	Transferrin family, iron binding site;Transferrin family;
I3KSI2	Uncharacterized protein OS=Oreochromis niloticus GN=LOC100708176 PE=3 SV=1	0.572	7.18181e-36	0.7135	1.6143e-10	1.106	1.59693e-05	0.821	9.3451e-07	cysk		purine ribonucleotide binding;anion binding;ribonucleotide binding;small molecule binding;ion binding;ribonucleoside binding;purine ribonucleoside triphosphate binding;carbohydrate derivative binding;adenyl ribonucleotide binding;nucleoside phosphate binding;molecular_function;nucleotide binding;nucleoside binding;adenyl nucleotide binding;heterocyclic compound binding;binding;purine nucleoside b…	intracellular;cell part;cell;intracellular part;cellular_component;cytoplasm;intracellular non-membrane-bounded organelle;organelle;non-membrane-bounded organelle;intracellular organelle;cytoskeleton;	K12313	ACTA2:actin, aortic smooth muscle;	Vascular smooth muscle contraction ;	IPR020902;IPR004001;IPR004000;	Actin/actin-like conserved site;Actin, conserved site;Actin-related protein;
I3K3E7	Uncharacterized protein OS=Oreochromis niloticus GN=LOC100696187 PE=3 SV=1	0.613	2.16528e-16	0.6435	0.000442413	1.184	4.07072e-06	1.104	6.89199e-10	cyto		purine ribonucleotide binding;anion binding;ribonucleotide binding;small molecule binding;ion binding;ribonucleoside binding;purine ribonucleoside triphosphate binding;carbohydrate derivative binding;adenyl ribonucleotide binding;nucleoside phosphate binding;molecular_function;nucleotide binding;nucleoside binding;adenyl nucleotide binding;heterocyclic compound binding;binding;purine nucleoside b…		K00933	E2.7.3.2:creatine kinase [EC:2.7.3.2];E2.7.3.2:creatine kinase [EC:2.7.3.2];	Metabolic pathways ;Arginine and proline metabolism ;	IPR014746;IPR022415;IPR022414;IPR022413;	Glutamine synthetase/guanido kinase, catalytic domain;ATP:guanido phosphotransferase active site;ATP:guanido phosphotransferase, catalytic domain;ATP:guanido phosphotransferase, N-terminal;
I3KRL1	Uncharacterized protein OS=Oreochromis niloticus GN=LOC100691292 PE=4 SV=1	0.891	0.0502279	0.522	3.54093e-26	0.861	0.00331019	1.383	3.5563e-20	cyto	digestive system development;developmental process;biological_process;multicellular organismal process;single-organism developmental process;single-multicellular organism process;single-organism process;multicellular organismal development;digestive tract development;anatomical structure morphogenesis;anatomical structure development;system development;digestive tract morphogenesis;regulation of …	purine ribonucleotide binding;anion binding;ribonucleotide binding;small molecule binding;ion binding;ribonucleoside binding;purine ribonucleoside triphosphate binding;carbohydrate derivative binding;adenyl ribonucleotide binding;nucleoside phosphate binding;molecular_function;nucleotide binding;nucleoside binding;adenyl nucleotide binding;heterocyclic compound binding;binding;purine nucleoside b…	cytoskeletal part;cell;cellular_component;actin cytoskeleton;intracellular;protein complex;intracellular non-membrane-bounded organelle;organelle;macromolecular complex;non-membrane-bounded organelle;intracellular organelle part;cell part;intracellular organelle;intracellular part;organelle part;cytoskeleton;myosin complex;	K10352	MYH:myosin heavy chain;	Tight junction ;	IPR002928;IPR027401;IPR027417;IPR000048;IPR001609;IPR004009;	Myosin tail;Myosin-like IQ motif-containing domain;P-loop containing nucleoside triphosphate hydrolase;IQ motif, EF-hand binding site;Myosin head, motor domain;Myosin, N-terminal, SH3-like;
I3J502	Uncharacterized protein (Fragment) OS=Oreochromis niloticus GN=LOC100694183 PE=3 SV=1	0.7065	5.13147e-14	0.807	0.0283541	1.156	2.40206e-05	0.9675	0.31547	cysk		purine ribonucleotide binding;anion binding;ribonucleotide binding;small molecule binding;ion binding;ribonucleoside binding;purine ribonucleoside triphosphate binding;carbohydrate derivative binding;adenyl ribonucleotide binding;nucleoside phosphate binding;molecular_function;nucleotide binding;nucleoside binding;adenyl nucleotide binding;heterocyclic compound binding;binding;purine nucleoside b…	intracellular;cell part;cell;intracellular part;cellular_component;cytoplasm;intracellular non-membrane-bounded organelle;organelle;non-membrane-bounded organelle;intracellular organelle;cytoskeleton;	K05692	ACTB_G1:actin beta/gamma 1;ACTB_G1:actin beta/gamma 1;ACTB_G1:actin beta/gamma 1;ACTB_G1:actin beta/gamma 1;ACTB_G1:actin beta/gamma 1;ACTB_G1:actin beta/gamma 1;ACTB_G1:actin beta/gamma 1;ACTB_G1:actin beta/gamma 1;ACTB_G1:actin beta/gamma 1;ACTB_G1:actin beta/gamma 1;ACTB_G1:actin beta/gamma 1;ACTB_G1:actin beta/gamma 1;ACTB_G1:actin beta/gamma 1;ACTB_G1:actin beta/gamma 1;ACTB_G1:actin beta/ga…	Regulation of actin cytoskeleton ;Focal adhesion ;Proteoglycans in cancer ;Phagosome ;Rap1 signaling pathway ;Leukocyte transendothelial migration ;Platelet activation ;Bacterial invasion of epithelial cells ;Influenza A ;Tight junction ;Salmonella infection ;Oxytocin signaling pathway ;Shigellosis ;Adherens junction ;Vibrio cholerae infection ;Hypertrophic cardiomyopathy (HCM) ;Thyroid hormone s…	IPR004000;IPR004001;IPR020902;	Actin-related protein;Actin, conserved site;Actin/actin-like conserved site;
I3J5Q8	Uncharacterized protein OS=Oreochromis niloticus PE=4 SV=1	2.465	1.16997e-55	1.5605	2.60104e-22	0.9085	0.0189953	1.284	3.3296e-28	extr_plas			cellular_component;extracellular region;				IPR013783;IPR013806;IPR000083;IPR000562;IPR003961;	Immunoglobulin-like fold;Kringle-like fold;Fibronectin, type I;Fibronectin, type II, collagen-binding;Fibronectin, type III;
I3JLQ7	Uncharacterized protein OS=Oreochromis niloticus GN=LOC100692717 PE=3 SV=1	2.561	3.21474e-25	2.122	1.07933e-12	1.059	0.0880462	1.2015	1.37479e-06	extr	biological_process;response to stimulus;response to chemical;	enzyme inhibitor activity;molecular_function;endopeptidase regulator activity;endopeptidase inhibitor activity;peptidase regulator activity;enzyme regulator activity;peptidase inhibitor activity;serine-type endopeptidase inhibitor activity;		K03911	SERPINC1:antithrombin III;	Complement and coagulation cascades ;	IPR023796;IPR023795;	Serpin domain;Serpin, conserved site;
I3K0F0	Uncharacterized protein OS=Oreochromis niloticus GN=LOC100711808 PE=4 SV=1	0.68	5.23341e-20	0.617	2.20489e-16	0.937	0.585866	1.028	0.00777008	nucl	biological_process;cellular process;single-organism process;single-organism cellular process;biological adhesion;cell adhesion;macromolecule localization;organelle organization;cellular macromolecule localization;biological regulation;regulation of biological quality;maintenance of protein location;maintenance of location;cellular localization;maintenance of location in cell;protein localization;…	molecular_function;structural molecule activity;structural constituent of cytoskeleton;	intracellular;intracellular non-membrane-bounded organelle;organelle;non-membrane-bounded organelle;cell part;cell;intracellular organelle;intracellular part;cellular_component;cytoskeleton;actin cytoskeleton;anchoring junction;cell-substrate junction;cell junction;adherens junction;cell-substrate adherens junction;focal adhesion;cell projection;cell leading edge;ruffle;	K06271	TLN:talin;TLN:talin;TLN:talin;TLN:talin;	Focal adhesion ;Rap1 signaling pathway ;Platelet activation ;HTLV-I infection ;	IPR015224;IPR015009;IPR019747;IPR019748;IPR019749;IPR002404;IPR000299;IPR002558;IPR029071;IPR014352;IPR018979;IPR011993;IPR006077;	Talin, central;Vinculin-binding site-containing domain;FERM conserved site;FERM central domain;Band 4.1 domain;Insulin receptor substrate-1, PTB;FERM domain;I/LWEQ domain;Ubiquitin-related domain;FERM/acyl-CoA-binding protein, 3-helical bundle;FERM, N-terminal;Pleckstrin homology-like domain;Vinculin/alpha-catenin;
I3KK90	Uncharacterized protein OS=Oreochromis niloticus PE=4 SV=1	1.722	1.21707e-51	0.75	6.24485e-07	0.662	2.25213e-14	1.49	8.91149e-46	cyto	biological_process;response to stimulus;response to chemical;	molecular_function;binding;cation binding;ion binding;metal ion binding;					IPR018487;IPR000585;IPR016358;	Hemopexin-like repeats;Hemopexin-like domain;Hemopexin, chordata;
I3JMZ2	Uncharacterized protein (Fragment) OS=Oreochromis niloticus GN=MYH9 (1 of 2) PE=4 SV=1	0.907	0.0733166	0.631	9.12502e-12	1.022	0.183371	1.374	2.96539e-17	nucl		purine ribonucleotide binding;anion binding;ribonucleotide binding;small molecule binding;ion binding;ribonucleoside binding;purine ribonucleoside triphosphate binding;carbohydrate derivative binding;adenyl ribonucleotide binding;nucleoside phosphate binding;molecular_function;nucleotide binding;nucleoside binding;adenyl nucleotide binding;heterocyclic compound binding;binding;purine nucleoside b…	cytoskeletal part;cell;cellular_component;actin cytoskeleton;intracellular;protein complex;intracellular non-membrane-bounded organelle;organelle;macromolecular complex;non-membrane-bounded organelle;intracellular organelle part;cell part;intracellular organelle;intracellular part;organelle part;cytoskeleton;myosin complex;	K10352	MYH:myosin heavy chain;	Tight junction ;	IPR004009;IPR000048;IPR001609;IPR008989;IPR027417;IPR027401;IPR002928;	Myosin, N-terminal, SH3-like;IQ motif, EF-hand binding site;Myosin head, motor domain;Myosin S1 fragment, N-terminal;P-loop containing nucleoside triphosphate hydrolase;Myosin-like IQ motif-containing domain;Myosin tail;
I3IZ43	Uncharacterized protein OS=Oreochromis niloticus GN=LOC102080222 PE=3 SV=1	2.988	2.85178e-78	1.346	1.08089e-20	0.417	8.31545e-74	0.929	0.00216827	cyto		molecular_function;binding;heterocyclic compound binding;organic cyclic compound binding;tetrapyrrole binding;heme binding;cation binding;ion binding;transition metal ion binding;metal ion binding;iron ion binding;oxygen binding;transporter activity;substrate-specific transporter activity;oxygen transporter activity;	intracellular;cytosolic part;protein complex;cytoplasmic part;cytoplasm;macromolecular complex;cell part;cell;intracellular part;cellular_component;cytosol;hemoglobin complex;				IPR009050;IPR002338;IPR000971;IPR012292;	Globin-like;Haemoglobin, alpha;Globin;Globin, structural domain;
I3JBG0	Uncharacterized protein OS=Oreochromis niloticus GN=LOC100707990 PE=3 SV=1	1.885	9.06106e-31	1.392	9.04093e-16	1.04	0.934465	1.295	3.1085e-18	nucl	single-organism process;biological regulation;regulation of immune system process;regulation of response to stimulus;positive regulation of immune system process;positive regulation of response to stimulus;positive regulation of biological process;protein activation cascade;biological_process;immune effector process;immune response;positive regulation of immune response;activation of immune respo…	peptidase activity, acting on L-amino acid peptides;molecular_function;endopeptidase activity;hydrolase activity;serine-type peptidase activity;peptidase activity;serine hydrolase activity;catalytic activity;serine-type endopeptidase activity;	cellular_component;extracellular region;	K01335	CFB:component factor B [EC:3.4.21.47];CFB:component factor B [EC:3.4.21.47];	Complement and coagulation cascades ;Staphylococcus aureus infection ;	IPR002035;IPR001314;IPR001254;IPR018114;IPR009003;IPR000436;IPR011360;	von Willebrand factor, type A;Peptidase S1A, chymotrypsin-type;Peptidase S1;Peptidase S1, trypsin family, active site;Trypsin-like cysteine/serine peptidase domain;Sushi/SCR/CCP;Complement B/C2;
I3K2D9	Uncharacterized protein OS=Oreochromis niloticus GN=TUBA4A (2 of 2) PE=3 SV=1	0.791	2.00462e-07	0.691	3.29077e-09	0.9955	0.656577	1.065	7.74178e-07	cysk	biological_process;cellular process;single-organism process;single-organism cellular process;cellular component movement;microtubule-based process;microtubule-based movement;protein complex assembly;cellular component assembly;protein complex subunit organization;cellular component biogenesis;protein complex biogenesis;macromolecular complex assembly;cellular component organization or biogenesis;…	purine ribonucleotide binding;anion binding;ribonucleotide binding;small molecule binding;ion binding;ribonucleoside binding;purine ribonucleoside triphosphate binding;carbohydrate derivative binding;nucleoside phosphate binding;molecular_function;guanyl nucleotide binding;nucleotide binding;nucleoside binding;heterocyclic compound binding;binding;purine nucleoside binding;guanyl ribonucleotide b…	intracellular;cell part;cell;intracellular part;cellular_component;cytoplasm;cytoskeletal part;protein complex;intracellular non-membrane-bounded organelle;organelle;macromolecular complex;non-membrane-bounded organelle;intracellular organelle part;microtubule cytoskeleton;intracellular organelle;organelle part;cytoskeleton;microtubule;	K07374	TUBA:tubulin alpha;TUBA:tubulin alpha;TUBA:tubulin alpha;	Phagosome ;Pathogenic Escherichia coli infection ;Gap junction ;	IPR017975;IPR008280;IPR002452;IPR023123;IPR000217;IPR018316;IPR003008;	Tubulin, conserved site;Tubulin/FtsZ, C-terminal;Alpha tubulin;Tubulin, C-terminal;Tubulin;Tubulin/FtsZ, 2-layer sandwich domain;Tubulin/FtsZ, GTPase domain;
I3KII6	Uncharacterized protein OS=Oreochromis niloticus GN=LOC100712422 PE=3 SV=1	0.832	6.10215e-06	0.715	7.47305e-07	0.983	0.956005	1.047	1.32742e-05	cysk	biological_process;cellular process;single-organism process;single-organism cellular process;cellular component movement;microtubule-based process;microtubule-based movement;protein complex assembly;cellular component assembly;protein complex subunit organization;cellular component biogenesis;protein complex biogenesis;macromolecular complex assembly;cellular component organization or biogenesis;…	purine ribonucleotide binding;anion binding;ribonucleotide binding;small molecule binding;ion binding;ribonucleoside binding;purine ribonucleoside triphosphate binding;carbohydrate derivative binding;nucleoside phosphate binding;molecular_function;guanyl nucleotide binding;nucleotide binding;nucleoside binding;heterocyclic compound binding;binding;purine nucleoside binding;guanyl ribonucleotide b…	intracellular;cell part;cell;intracellular part;cellular_component;cytoplasm;cytoskeletal part;protein complex;intracellular non-membrane-bounded organelle;organelle;macromolecular complex;non-membrane-bounded organelle;intracellular organelle part;microtubule cytoskeleton;intracellular organelle;organelle part;cytoskeleton;microtubule;	K07374	TUBA:tubulin alpha;TUBA:tubulin alpha;TUBA:tubulin alpha;	Phagosome ;Pathogenic Escherichia coli infection ;Gap junction ;	IPR003008;IPR018316;IPR008280;IPR002452;IPR000217;IPR023123;IPR017975;	Tubulin/FtsZ, GTPase domain;Tubulin/FtsZ, 2-layer sandwich domain;Tubulin/FtsZ, C-terminal;Alpha tubulin;Tubulin;Tubulin, C-terminal;Tubulin, conserved site;
I3J8T0	Uncharacterized protein (Fragment) OS=Oreochromis niloticus GN=LOC100708257 PE=3 SV=1	0.792	3.24139e-07	0.644	1.75322e-11	0.921	0.0899738	1.0475	0.000200239	cysk	single-organism developmental process;cellular process;single-organism process;single-organism cellular process;cellular developmental process;multicellular organismal development;anatomical structure development;cell differentiation;system development;nervous system development;gliogenesis;biological_process;developmental process;multicellular organismal process;single-multicellular organism pro…	purine ribonucleotide binding;anion binding;ribonucleotide binding;small molecule binding;ion binding;ribonucleoside binding;purine ribonucleoside triphosphate binding;carbohydrate derivative binding;nucleoside phosphate binding;molecular_function;guanyl nucleotide binding;nucleotide binding;nucleoside binding;heterocyclic compound binding;binding;purine nucleoside binding;guanyl ribonucleotide b…	intracellular;cell part;cell;intracellular part;cellular_component;cytoplasm;cytoskeletal part;protein complex;intracellular non-membrane-bounded organelle;organelle;macromolecular complex;non-membrane-bounded organelle;intracellular organelle part;microtubule cytoskeleton;intracellular organelle;organelle part;cytoskeleton;microtubule;	K07374	TUBA:tubulin alpha;TUBA:tubulin alpha;TUBA:tubulin alpha;	Phagosome ;Pathogenic Escherichia coli infection ;Gap junction ;	IPR017975;IPR002452;IPR008280;IPR023123;IPR003008;IPR018316;IPR000217;	Tubulin, conserved site;Alpha tubulin;Tubulin/FtsZ, C-terminal;Tubulin, C-terminal;Tubulin/FtsZ, GTPase domain;Tubulin/FtsZ, 2-layer sandwich domain;Tubulin;
I3JFT0	Uncharacterized protein OS=Oreochromis niloticus GN=APOB (1 of 4) PE=4 SV=1	6.405	1.96653e-29	4.214	2.09993e-20	0.652	2.04497e-19	0.977	0.195546	extr		molecular_function;transporter activity;substrate-specific transporter activity;lipid transporter activity;					IPR015819;IPR015818;IPR015817;IPR015816;IPR011030;IPR015255;IPR009454;IPR001747;	Lipid transport protein, beta-sheet shell;Vitellinogen, open beta-sheet, subdomain 2;Vitellinogen, open beta-sheet, subdomain 1;Vitellinogen, beta-sheet N-terminal;Vitellinogen, superhelical;Vitellinogen, open beta-sheet;Lipid transport, open beta-sheet;Lipid transport protein, N-terminal;
I3IY14	Uncharacterized protein OS=Oreochromis niloticus PE=3 SV=1	2.307	1.32284e-24	1.6505	2.62609e-19	0.9775	0.960668	1.2735	1.1095e-19	extr		enzyme inhibitor activity;molecular_function;endopeptidase regulator activity;endopeptidase inhibitor activity;peptidase regulator activity;enzyme regulator activity;peptidase inhibitor activity;serine-type endopeptidase inhibitor activity;		K03984	SERPINA1:alpha-1-antitrypsin;	Complement and coagulation cascades ;	IPR023795;IPR023796;	Serpin, conserved site;Serpin domain;
I3JY19	Uncharacterized protein OS=Oreochromis niloticus GN=LOC102082111 PE=4 SV=1	1.978	2.27345e-36	2.035	2.80665e-27	1.39	1.13706e-13	1.29	1.92661e-19	extr							IPR000436;	Sushi/SCR/CCP;
I3KH07	Uncharacterized protein OS=Oreochromis niloticus PE=4 SV=1	0.71	0.000521036	0.498	2.47205e-16	0.893	0.000708845	1.139	3.85848e-08	cyto	biological_process;cellular process;single-organism process;single-organism cellular process;biological adhesion;cell adhesion;	molecular_function;structural molecule activity;	intracellular;intracellular non-membrane-bounded organelle;organelle;non-membrane-bounded organelle;cell part;cell;intracellular organelle;intracellular part;cellular_component;cytoskeleton;actin cytoskeleton;	K05700	VCL:vinculin;VCL:vinculin;VCL:vinculin;VCL:vinculin;VCL:vinculin;VCL:vinculin;VCL:vinculin;	Regulation of actin cytoskeleton ;Focal adhesion ;Leukocyte transendothelial migration ;Bacterial invasion of epithelial cells ;Shigellosis ;Adherens junction ;Amoebiasis ;	IPR000633;IPR017997;IPR006077;	Vinculin, conserved site;Vinculin;Vinculin/alpha-catenin;
I3KXN4	Uncharacterized protein (Fragment) OS=Oreochromis niloticus GN=LOC100701978 PE=4 SV=1	0.8595	7.18198e-05	0.715	5.25108e-07	0.9585	0.302669	1.0525	0.00098754	mito	biological_process;cellular process;single-organism process;single-organism cellular process;cellular component movement;microtubule-based process;microtubule-based movement;protein complex assembly;cellular component assembly;protein complex subunit organization;cellular component biogenesis;protein complex biogenesis;macromolecular complex assembly;cellular component organization or biogenesis;…	purine ribonucleotide binding;anion binding;ribonucleotide binding;small molecule binding;ion binding;ribonucleoside binding;purine ribonucleoside triphosphate binding;carbohydrate derivative binding;nucleoside phosphate binding;molecular_function;guanyl nucleotide binding;nucleotide binding;nucleoside binding;heterocyclic compound binding;binding;purine nucleoside binding;guanyl ribonucleotide b…	cytoskeletal part;cell;cellular_component;intracellular;protein complex;intracellular non-membrane-bounded organelle;organelle;macromolecular complex;non-membrane-bounded organelle;intracellular organelle part;microtubule cytoskeleton;cell part;intracellular organelle;intracellular part;organelle part;cytoskeleton;microtubule;				IPR008280;IPR002452;IPR018316;IPR023123;	Tubulin/FtsZ, C-terminal;Alpha tubulin;Tubulin/FtsZ, 2-layer sandwich domain;Tubulin, C-terminal;
I3JZ89	Uncharacterized protein OS=Oreochromis niloticus GN=sptan1 PE=4 SV=1	1.123	7.33127e-09	0.834	0.0157253	0.686	2.42947e-15	0.945	0.000754368	cyto	single-organism developmental process;single-organism cellular process;generation of neurons;cellular developmental process;system development;cell differentiation;developmental process;multicellular organismal process;neuron development;neuron differentiation;membrane organization;cell maturation;cell development;developmental maturation;cellular component organization or biogenesis;neurogenesis…	molecular_function;binding;cation binding;ion binding;metal ion binding;calcium ion binding;	axon part;neuron projection;axon;main axon;cell part;cell;neuron part;cell projection part;cellular_component;cell projection;node of Ranvier;paranode region of axon;				IPR018159;IPR001452;IPR018247;IPR011992;IPR002048;IPR002017;IPR014837;IPR013315;	Spectrin/alpha-actinin;SH3 domain;EF-Hand 1, calcium-binding site;EF-hand domain pair;EF-hand domain;Spectrin repeat;EF-hand, Ca insensitive;Spectrin alpha chain, SH3 domain;
I3IVA7	Uncharacterized protein (Fragment) OS=Oreochromis niloticus PE=4 SV=1	2.156	9.54064e-25	1.617	1.70919e-14	0.891	0.0155467	1.182	1.95284e-11	nucl		molecular_function;cargo receptor activity;receptor activity;scavenger receptor activity;	cellular_component;membrane;				IPR017448;IPR001190;	SRCR-like domain;SRCR domain;
I3K1M3	Uncharacterized protein OS=Oreochromis niloticus GN=HPX (1 of 2) PE=4 SV=1	2.01	8.91275e-33	1.7145	3.04085e-20	1.2765	2.93329e-07	1.3745	7.72589e-16	extr		molecular_function;binding;cation binding;ion binding;metal ion binding;					IPR018487;IPR000585;	Hemopexin-like repeats;Hemopexin-like domain;
I3K9D6	Uncharacterized protein OS=Oreochromis niloticus GN=LOC100689963 PE=4 SV=1	5.004	4.54611e-23	4.891	1.03686e-20	0.888	0.0460348	0.7725	1.95696e-12	extr	cellular process;single-organism process;single-organism cellular process;biological regulation;response to wounding;response to stress;regulation of biological quality;coagulation;hemostasis;biological_process;multicellular organismal process;single-multicellular organism process;blood coagulation;wound healing;cell activation;response to stimulus;regulation of body fluid levels;platelet activat…		protein complex;macromolecular complex;extracellular region;cellular_component;extracellular space;extracellular region part;fibrinogen complex;	K03904	FGB:fibrinogen beta chain;FGB:fibrinogen beta chain;	Complement and coagulation cascades ;Platelet activation ;	IPR014716;IPR014715;IPR002181;IPR020837;IPR012290;	Fibrinogen, alpha/beta/gamma chain, C-terminal globular, subdomain 1;Fibrinogen, alpha/beta/gamma chain, C-terminal globular, subdomain 2;Fibrinogen, alpha/beta/gamma chain, C-terminal globular domain;Fibrinogen, conserved site;Fibrinogen, alpha/beta/gamma chain, coiled coil domain;
I3J2Y8	Profilin OS=Oreochromis niloticus GN=LOC100707933 PE=3 SV=1	0.615	5.23297e-09	0.68	2.46927e-14	1.106	0.0564991	0.988	0.642848	cyto	actin filament-based process;biological_process;organelle organization;cellular process;single-organism process;cytoskeleton organization;single-organism cellular process;cellular component organization or biogenesis;cellular component organization;actin cytoskeleton organization;		intracellular;intracellular non-membrane-bounded organelle;organelle;non-membrane-bounded organelle;cell part;cell;intracellular organelle;intracellular part;cellular_component;cytoskeleton;actin cytoskeleton;	K05759	PFN:profilin;PFN:profilin;PFN:profilin;PFN:profilin;	Regulation of actin cytoskeleton ;Rap1 signaling pathway ;Salmonella infection ;Shigellosis ;	IPR005455;IPR005454;IPR027310;	Profilin;Profilin, chordates;Profilin conserved site;
I3KRD4	Uncharacterized protein (Fragment) OS=Oreochromis niloticus GN=LOC100697815 PE=3 SV=1	1.682	6.2458e-25	1.603	6.2409e-17	0.966	0.168059	1.041	0.00120818	nucl		molecular_function;structural molecule activity;	cytoskeletal part;cell;cellular_component;intracellular;protein complex;intracellular non-membrane-bounded organelle;organelle;macromolecular complex;non-membrane-bounded organelle;intracellular organelle part;cell part;intracellular organelle;intracellular part;intermediate filament cytoskeleton;organelle part;cytoskeleton;intermediate filament;				IPR001664;IPR018039;IPR002957;	Intermediate filament protein;Intermediate filament protein, conserved site;Keratin, type I;
I3JYR0	Uncharacterized protein (Fragment) OS=Oreochromis niloticus GN=LOC100705609 PE=4 SV=1	1.69	3.55935e-21	1.174	0.000157766	0.977	0.570691	1.395	9.76976e-17	nucl	biological_process;response to stimulus;immune system process;immune response;		plasma membrane;cell;intrinsic to plasma membrane;intrinsic to membrane;cellular_component;cell periphery;pore complex;protein complex;plasma membrane part;membrane;integral to plasma membrane;macromolecular complex;cell part;membrane part;integral to membrane;membrane attack complex;	K04000	C9:complement component 9;C9:complement component 9;C9:complement component 9;C9:complement component 9;	Complement and coagulation cascades ;Systemic lupus erythematosus ;Amoebiasis ;Prion diseases ;	IPR020863;IPR020864;IPR002172;IPR023415;IPR001862;IPR000884;	Membrane attack complex component/perforin domain, conserved site;Membrane attack complex component/perforin (MACPF) domain;Low-density lipoprotein (LDL) receptor class A repeat;Low-density lipoprotein (LDL) receptor class A, conserved site;Membrane attack complex component/perforin/complement C9;Thrombospondin, type 1 repeat;
I3J2Y7	Profilin (Fragment) OS=Oreochromis niloticus GN=LOC100707933 PE=3 SV=1	0.631	1.99994e-07	0.705	1.49964e-12	1.105	0.0513203	0.979	0.689037
I3K556	Uncharacterized protein OS=Oreochromis niloticus GN=LOC100704894 PE=3 SV=1	1.8655	2.40282e-23	1.665	8.89002e-12	0.8845	0.715728	0.9435	0.174375	cyto	biological_process;single-organism carbohydrate metabolic process;carbohydrate metabolic process;metabolic process;hexose metabolic process;organic substance metabolic process;monosaccharide metabolic process;primary metabolic process;glucose metabolic process;	nucleoside phosphate binding;molecular_function;coenzyme binding;cofactor binding;nucleotide binding;heterocyclic compound binding;binding;small molecule binding;organic cyclic compound binding;NAD binding;NADP binding;oxidoreductase activity, acting on the aldehyde or oxo group of = donors;oxidoreductase activity;catalytic activity;oxidoreductase activity, acting on the aldehyde or oxo group of …		K00134	GAPDH:glyceraldehyde 3-phosphate dehydrogenase [EC:1.2.1.12];GAPDH:glyceraldehyde 3-phosphate dehydrogenase [EC:1.2.1.12];GAPDH:glyceraldehyde 3-phosphate dehydrogenase [EC:1.2.1.12];GAPDH:glyceraldehyde 3-phosphate dehydrogenase [EC:1.2.1.12];GAPDH:glyceraldehyde 3-phosphate dehydrogenase [EC:1.2.1.12];GAPDH:glyceraldehyde 3-phosphate dehydrogenase [EC:1.2.1.12];GAPDH:glyceraldehyde 3-phosphate …	Metabolic pathways ;Biosynthesis of secondary metabolites ;Microbial metabolism in diverse environments ;Carbon metabolism ;Alzheimer's disease ;Biosynthesis of amino acids ;Glycolysis / Gluconeogenesis ;HIF-1 signaling pathway ;Carbon fixation in photosynthetic organisms ;	IPR016040;IPR006424;IPR020828;IPR020829;IPR020831;IPR020830;	NAD(P)-binding domain;Glyceraldehyde-3-phosphate dehydrogenase, type I;Glyceraldehyde 3-phosphate dehydrogenase, NAD(P) binding domain;Glyceraldehyde 3-phosphate dehydrogenase, catalytic domain;Glyceraldehyde/Erythrose phosphate dehydrogenase family;Glyceraldehyde 3-phosphate dehydrogenase, active site;
I3KHE7	Uncharacterized protein OS=Oreochromis niloticus GN=LOC100698070 PE=4 SV=1	8.2685	3.19655e-19	5.5685	5.51693e-16	0.752	1.04909e-08	1.058	0.0237187	cyto		carboxylic acid binding;molecular_function;anion binding;organic acid binding;binding;ion binding;small molecule binding;organic cyclic compound binding;steroid binding;monocarboxylic acid binding;lipid binding;bile acid binding;transporter activity;					IPR000463;IPR011038;IPR012674;	Cytosolic fatty-acid binding;Calycin-like;Calycin;
I3JKR2	Uncharacterized protein OS=Oreochromis niloticus GN=LOC100699677 PE=3 SV=1	1.4495	7.00418e-19	1.85	4.3969e-17	1.3095	2.76801e-07	1.0025	0.210211	cyto	monosaccharide catabolic process;organic substance catabolic process;cellular process;carbohydrate metabolic process;hexose metabolic process;catabolic process;generation of precursor metabolites and energy;biological_process;carbohydrate catabolic process;single-organism carbohydrate metabolic process;single-organism carbohydrate catabolic process;metabolic process;glucose catabolic process;gluc…	molecular_function;binding;cation binding;ion binding;metal ion binding;magnesium ion binding;carbon-oxygen lyase activity;hydro-lyase activity;catalytic activity;lyase activity;phosphopyruvate hydratase activity;	intracellular;cytosolic part;cytoplasmic part;protein complex;cytoplasm;catalytic complex;macromolecular complex;cell part;cell;intracellular part;cellular_component;cytosol;phosphopyruvate hydratase complex;	K01689	ENO:enolase [EC:4.2.1.11];ENO:enolase [EC:4.2.1.11];ENO:enolase [EC:4.2.1.11];ENO:enolase [EC:4.2.1.11];ENO:enolase [EC:4.2.1.11];ENO:enolase [EC:4.2.1.11];ENO:enolase [EC:4.2.1.11];ENO:enolase [EC:4.2.1.11];ENO:enolase [EC:4.2.1.11];	Metabolic pathways ;Biosynthesis of secondary metabolites ;Microbial metabolism in diverse environments ;Carbon metabolism ;Biosynthesis of amino acids ;Glycolysis / Gluconeogenesis ;HIF-1 signaling pathway ;Methane metabolism ;RNA degradation ;	IPR029065;IPR029017;IPR020810;IPR020811;IPR020809;IPR000941;	Enolase C-terminal domain-like;Enolase N-terminal domain-like;Enolase, C-terminal;Enolase, N-terminal;Enolase, conserved site;Enolase;
I3IZU4	L-lactate dehydrogenase OS=Oreochromis niloticus GN=LOC100694281 PE=3 SV=1	0.685	0.00382546	0.7095	0.00122135	1.032	0.751628	0.949	0.440362	plas	biological_process;carbohydrate metabolic process;cellular process;metabolic process;organic substance metabolic process;cellular metabolic process;primary metabolic process;cellular carbohydrate metabolic process;monosaccharide catabolic process;organic substance catabolic process;hexose metabolic process;catabolic process;generation of precursor metabolites and energy;carbohydrate catabolic pro…	lactate dehydrogenase activity;molecular_function;oxidoreductase activity;oxidoreductase activity, acting on CH-OH group of donors;catalytic activity;oxidoreductase activity, acting on the CH-OH group of donors, NAD = or NADP as acceptor;L-lactate dehydrogenase activity;nucleoside phosphate binding;binding;heterocyclic compound binding;small molecule binding;organic cyclic compound binding;nucleo…	intracellular;cell part;cell;intracellular part;cellular_component;cytoplasm;	K00016	LDH:L-lactate dehydrogenase [EC:1.1.1.27];LDH:L-lactate dehydrogenase [EC:1.1.1.27];LDH:L-lactate dehydrogenase [EC:1.1.1.27];LDH:L-lactate dehydrogenase [EC:1.1.1.27];LDH:L-lactate dehydrogenase [EC:1.1.1.27];LDH:L-lactate dehydrogenase [EC:1.1.1.27];LDH:L-lactate dehydrogenase [EC:1.1.1.27];	Metabolic pathways ;Biosynthesis of secondary metabolites ;Microbial metabolism in diverse environments ;Glycolysis / Gluconeogenesis ;Pyruvate metabolism ;Propanoate metabolism ;Cysteine and methionine metabolism ;	IPR022383;IPR001557;IPR001236;IPR018177;IPR016040;IPR015955;IPR011304;	Lactate/malate dehydrogenase, C-terminal;L-lactate/malate dehydrogenase;Lactate/malate dehydrogenase, N-terminal;L-lactate dehydrogenase, active site;NAD(P)-binding domain;Lactate dehydrogenase/glycoside hydrolase, family 4, C-terminal;L-lactate dehydrogenase;
I3JB49	Uncharacterized protein (Fragment) OS=Oreochromis niloticus GN=LOC100702471 PE=4 SV=1	0.737	6.60436e-16	0.734	1.13325e-08	0.943	0.880002	0.894	0.0101139	cyto	nitrogen compound metabolic process;purine nucleoside triphosphate catabolic process;purine nucleoside triphosphate metabolic process;nucleoside triphosphate catabolic process;ribonucleoside triphosphate catabolic process;phosphate-containing compound metabolic process;nucleoside triphosphate metabolic process;organophosphate catabolic process;purine ribonucleoside triphosphate metabolic process;…	purine ribonucleotide binding;anion binding;ribonucleotide binding;small molecule binding;ion binding;ribonucleoside binding;purine ribonucleoside triphosphate binding;carbohydrate derivative binding;nucleoside phosphate binding;molecular_function;guanyl nucleotide binding;nucleotide binding;nucleoside binding;heterocyclic compound binding;binding;purine nucleoside binding;guanyl ribonucleotide b…		K03234	EEF2:elongation factor 2;EEF2:elongation factor 2;	Oxytocin signaling pathway ;AMPK signaling pathway ;	IPR000640;IPR000795;IPR004161;IPR014721;IPR027417;IPR005517;IPR005225;IPR020568;IPR009022;IPR009000;	Translation elongation factor EFG, V domain;Elongation factor, GTP-binding domain;Translation elongation factor EFTu/EF1A, domain 2;Ribosomal protein S5 domain 2-type fold, subgroup;P-loop containing nucleoside triphosphate hydrolase;Translation elongation factor EFG/EF2, domain IV;Small GTP-binding protein domain;Ribosomal protein S5 domain 2-type fold;Elongation factor G, III-V domain;Translati…
I3JY18	Uncharacterized protein (Fragment) OS=Oreochromis niloticus GN=LOC102082111 PE=4 SV=1	1.936	5.3436e-26	1.865	2.39244e-19	1.226	2.37463e-07	1.305	4.86761e-14	cyto				K04004	HF1:complement factor H;HF1:complement factor H;	Complement and coagulation cascades ;Staphylococcus aureus infection ;	IPR000436;	Sushi/SCR/CCP;
I3KLU9	Clathrin heavy chain OS=Oreochromis niloticus GN=LOC100689887 PE=3 SV=1	0.621	1.18609e-27	0.823	0.44915	1.103	0.00306317	0.763	6.30975e-24	cyto	macromolecule localization;cellular macromolecule localization;cellular process;single-organism process;single-organism cellular process;intracellular transport;protein transport;establishment of localization;establishment of protein localization;cellular localization;biological_process;protein localization;transport;establishment of localization in cell;cellular protein localization;organic subs…	molecular_function;structural molecule activity;	plasma membrane;coated membrane;cell;cellular_component;membrane coat;endomembrane system;cell periphery;clathrin coat;intracellular;protein complex;cytoplasmic part;cytoplasm;coated pit;plasma membrane part;membrane;macromolecular complex;cell part;intracellular part;membrane part;clathrin coat of coated pit;transport vesicle;coated vesicle;clathrin-coated vesicle;intracellular membrane-bounded …	K04646	CLTC:clathrin heavy chain;CLTC:clathrin heavy chain;CLTC:clathrin heavy chain;CLTC:clathrin heavy chain;CLTC:clathrin heavy chain;CLTC:clathrin heavy chain;	Lysosome ;Endocytosis ;Huntington's disease ;Bacterial invasion of epithelial cells ;Synaptic vesicle cycle ;Endocrine and other factor-regulated calcium reabsorption ;	IPR015348;IPR022365;IPR000547;IPR011990;IPR016341;IPR001473;IPR016024;IPR016025;	Clathrin, heavy chain, linker, core motif;Clathrin, heavy chain, propeller repeat;Clathrin, heavy chain/VPS, 7-fold repeat;Tetratricopeptide-like helical;Clathrin, heavy chain;Clathrin, heavy chain, propeller, N-terminal;Armadillo-type fold;Clathrin, heavy chain, linker/propeller domain;
I3JTC1	Uncharacterized protein OS=Oreochromis niloticus GN=VCL (1 of 2) PE=4 SV=1	0.648	1.7358e-05	0.5265	8.47318e-11	0.884	0.0528401	0.9795	0.0107045	cyto	biological_process;cellular process;single-organism process;single-organism cellular process;biological adhesion;cell adhesion;	molecular_function;structural molecule activity;	intracellular;intracellular non-membrane-bounded organelle;organelle;non-membrane-bounded organelle;cell part;cell;intracellular organelle;intracellular part;cellular_component;cytoskeleton;actin cytoskeleton;	K05700	VCL:vinculin;VCL:vinculin;VCL:vinculin;VCL:vinculin;VCL:vinculin;VCL:vinculin;VCL:vinculin;	Regulation of actin cytoskeleton ;Focal adhesion ;Leukocyte transendothelial migration ;Bacterial invasion of epithelial cells ;Shigellosis ;Adherens junction ;Amoebiasis ;	IPR006077;IPR017997;IPR000633;	Vinculin/alpha-catenin;Vinculin;Vinculin, conserved site;
I3JNN4	Uncharacterized protein OS=Oreochromis niloticus GN=CP PE=4 SV=1	2.64	6.08827e-29	1.431	6.58353e-11	0.827	1.5492e-06	1.496	5.53514e-24	E.R.		molecular_function;binding;cation binding;ion binding;transition metal ion binding;metal ion binding;copper ion binding;catalytic activity;oxidoreductase activity;		K13624	CP:ceruloplasmin [EC:1.16.3.1];	Porphyrin and chlorophyll metabolism ;	IPR011707;IPR011706;IPR008972;IPR002355;	Multicopper oxidase, type 3;Multicopper oxidase, type 2;Cupredoxin;Multicopper oxidase, copper-binding site;
I3KA95	Uncharacterized protein OS=Oreochromis niloticus GN=LOC100696735 PE=3 SV=1	1.599	3.43198e-22	1.0825	0.000255348	1.0165	0.216948	1.408	5.7928e-19	E.R.		enzyme inhibitor activity;molecular_function;endopeptidase regulator activity;endopeptidase inhibitor activity;peptidase regulator activity;enzyme regulator activity;peptidase inhibitor activity;serine-type endopeptidase inhibitor activity;		K03912	SERPIND1:heparin cofactor II;	Complement and coagulation cascades ;	IPR023796;IPR023795;	Serpin domain;Serpin, conserved site;
I3JXF1	Uncharacterized protein (Fragment) OS=Oreochromis niloticus GN=LOC100712102 PE=3 SV=1	2.116	1.10437e-14	1.784	1.52232e-06	1.015	0.0581131	1.16	0.00052299	E.R.		enzyme inhibitor activity;molecular_function;endopeptidase regulator activity;endopeptidase inhibitor activity;peptidase regulator activity;enzyme regulator activity;peptidase inhibitor activity;serine-type endopeptidase inhibitor activity;					IPR023795;IPR023796;	Serpin, conserved site;Serpin domain;
I3J3V3	Uncharacterized protein OS=Oreochromis niloticus GN=LOC100703919 PE=4 SV=1	2.324	5.28844e-26	1.513	1.15307e-06	0.963	0.730652	1.437	2.92891e-20	E.R.	negative regulation of hydrolase activity;regulation of molecular function;negative regulation of peptidase activity;biological regulation;regulation of metabolic process;negative regulation of molecular function;regulation of hydrolase activity;negative regulation of catalytic activity;regulation of peptidase activity;regulation of endopeptidase activity;biological_process;regulation of catalyti…	enzyme inhibitor activity;molecular_function;endopeptidase regulator activity;peptidase regulator activity;enzyme regulator activity;peptidase inhibitor activity;endopeptidase inhibitor activity;	extracellular region;cellular_component;extracellular region part;extracellular space;	K03989	C4:complement component 4;C4:complement component 4;C4:complement component 4;C4:complement component 4;	Complement and coagulation cascades ;Systemic lupus erythematosus ;Pertussis ;Staphylococcus aureus infection ;	IPR009048;IPR018933;IPR008930;IPR001134;IPR000020;IPR018081;IPR001599;IPR008993;IPR019565;IPR011625;IPR011626;IPR002890;	Alpha-macroglobulin, receptor-binding;Netrin module, non-TIMP type;Terpenoid cyclases/protein prenyltransferase alpha-alpha toroid;Netrin domain;Anaphylatoxin/fibulin;Anaphylatoxin, complement system;Alpha-2-macroglobulin;Tissue inhibitor of metalloproteinases-like, OB-fold;Alpha-2-macroglobulin, thiol-ester bond-forming;Alpha-2-macroglobulin, N-terminal 2;Alpha-macroglobulin complement component…
I3KS51	Uncharacterized protein OS=Oreochromis niloticus GN=LOC100699354 PE=3 SV=1	0.913	0.0721719	1.073	0.0841845	1.354	4.33813e-05	1.154	4.20922e-08	cyto		purine ribonucleotide binding;anion binding;ribonucleotide binding;small molecule binding;ion binding;ribonucleoside binding;purine ribonucleoside triphosphate binding;carbohydrate derivative binding;adenyl ribonucleotide binding;nucleoside phosphate binding;molecular_function;nucleotide binding;nucleoside binding;adenyl nucleotide binding;heterocyclic compound binding;binding;purine nucleoside b…		K00933	E2.7.3.2:creatine kinase [EC:2.7.3.2];E2.7.3.2:creatine kinase [EC:2.7.3.2];	Metabolic pathways ;Arginine and proline metabolism ;	IPR014746;IPR022413;IPR022414;IPR022415;	Glutamine synthetase/guanido kinase, catalytic domain;ATP:guanido phosphotransferase, N-terminal;ATP:guanido phosphotransferase, catalytic domain;ATP:guanido phosphotransferase active site;
I3KN31	Uncharacterized protein OS=Oreochromis niloticus GN=LOC100699742 PE=4 SV=1	0.371	5.76839e-27	0.289	3.5356e-31	1.26	0.00097055	1.6365	6.29996e-32	extr							IPR002818;IPR029062;	ThiJ/PfpI;Class I glutamine amidotransferase-like;
I3JBB0	Uncharacterized protein OS=Oreochromis niloticus GN=DYNC1H1 PE=4 SV=1	0.607	5.20843e-22	0.6755	7.3623e-06	1.1215	2.96814e-05	1.02	0.906415	cyto	nitrogen compound metabolic process;purine nucleoside triphosphate catabolic process;purine nucleoside triphosphate metabolic process;nucleoside triphosphate catabolic process;ribonucleoside triphosphate catabolic process;phosphate-containing compound metabolic process;nucleoside triphosphate metabolic process;organophosphate catabolic process;purine ribonucleoside triphosphate metabolic process;…	purine ribonucleotide binding;anion binding;ribonucleotide binding;small molecule binding;ion binding;ribonucleoside binding;purine ribonucleoside triphosphate binding;carbohydrate derivative binding;adenyl ribonucleotide binding;nucleoside phosphate binding;molecular_function;nucleotide binding;nucleoside binding;adenyl nucleotide binding;heterocyclic compound binding;binding;purine nucleoside b…	cytoskeletal part;catalytic complex;microtubule associated complex;cell;cellular_component;intracellular;protein complex;intracellular non-membrane-bounded organelle;organelle;non-membrane-bounded organelle;macromolecular complex;intracellular organelle part;microtubule cytoskeleton;cell part;intracellular organelle;intracellular part;organelle part;cytoskeleton;dynein complex;	K10413	DYNC1H:dynein heavy chain 1, cytosolic;DYNC1H:dynein heavy chain 1, cytosolic;DYNC1H:dynein heavy chain 1, cytosolic;	Phagosome ;Salmonella infection ;Vasopressin-regulated water reabsorption ;	IPR027417;IPR004273;IPR011704;IPR024743;IPR013602;IPR013594;IPR003593;IPR024317;	P-loop containing nucleoside triphosphate hydrolase;Dynein heavy chain domain;ATPase, dynein-related, AAA domain;Dynein heavy chain, coiled coil stalk;Dynein heavy chain, domain-2;Dynein heavy chain, domain-1;AAA+ ATPase domain;Dynein heavy chain, P-loop containing D4 domain;
I3J3Z6	Uncharacterized protein OS=Oreochromis niloticus GN=LOC102077185 PE=4 SV=1	2.358	4.92452e-29	1.657	1.70536e-13	1.012	0.759677	1.319	1.56773e-16	E.R.	negative regulation of hydrolase activity;regulation of molecular function;negative regulation of peptidase activity;biological regulation;regulation of metabolic process;negative regulation of molecular function;regulation of hydrolase activity;negative regulation of catalytic activity;regulation of peptidase activity;regulation of endopeptidase activity;biological_process;regulation of catalyti…	enzyme inhibitor activity;molecular_function;endopeptidase regulator activity;peptidase regulator activity;enzyme regulator activity;peptidase inhibitor activity;endopeptidase inhibitor activity;	extracellular region;cellular_component;extracellular region part;extracellular space;	K03989	C4:complement component 4;C4:complement component 4;C4:complement component 4;C4:complement component 4;	Complement and coagulation cascades ;Systemic lupus erythematosus ;Pertussis ;Staphylococcus aureus infection ;	IPR002890;IPR019565;IPR001134;IPR000020;IPR018081;IPR009048;IPR018933;IPR008930;IPR008993;IPR011626;IPR011625;IPR001599;	Alpha-2-macroglobulin, N-terminal;Alpha-2-macroglobulin, thiol-ester bond-forming;Netrin domain;Anaphylatoxin/fibulin;Anaphylatoxin, complement system;Alpha-macroglobulin, receptor-binding;Netrin module, non-TIMP type;Terpenoid cyclases/protein prenyltransferase alpha-alpha toroid;Tissue inhibitor of metalloproteinases-like, OB-fold;Alpha-macroglobulin complement component;Alpha-2-macroglobulin, …
I3KGU8	Putative apolipoprotein E OS=Oreochromis niloticus GN=LOC100699941 PE=3 SV=1	1.546	3.57446e-13	1.315	0.00017198	1.066	0.0837608	1.28	6.1496e-09	extr	single-organism transport;biological_process;macromolecule localization;single-organism process;transport;establishment of localization;lipid localization;organic substance transport;localization;lipid transport;metabolic process;organic substance metabolic process;macromolecule metabolic process;protein metabolic process;primary metabolic process;lipoprotein metabolic process;	molecular_function;binding;lipid binding;	cellular_component;extracellular region;	K04524	APOE:apolipoprotein E;	Alzheimer's disease ;	IPR000074;	Apolipoprotein A1/A4/E;
I3JRI8	Uncharacterized protein (Fragment) OS=Oreochromis niloticus GN=LOC100702817 PE=3 SV=1	1.9035	6.68218e-23	2.041	5.85989e-25	1.0605	0.00283805	1.0065	0.0233103	nucl		molecular_function;structural molecule activity;	cytoskeletal part;intermediate filament;cell;cellular_component;intracellular;protein complex;intracellular non-membrane-bounded organelle;organelle;macromolecular complex;non-membrane-bounded organelle;intracellular organelle part;cell part;intracellular organelle;intracellular part;intermediate filament cytoskeleton;organelle part;cytoskeleton;keratin filament;				IPR018039;IPR001664;IPR003054;	Intermediate filament protein, conserved site;Intermediate filament protein;Keratin, type II;
I3KQD3	Uncharacterized protein OS=Oreochromis niloticus GN=LOC100703190 PE=4 SV=1	2.737	6.77355e-13	1.5585	8.55184e-06	0.7735	0.000247219	1.263	7.52567e-08	extr		molecular_function;methyltransferase activity;catalytic activity;transferase activity;transferase activity, transferring one-carbon groups;O-methyltransferase activity;					IPR002935;IPR029063;	O-methyltransferase, family 3;S-adenosyl-L-methionine-dependent methyltransferase-like;
I3IUU5	Uncharacterized protein (Fragment) OS=Oreochromis niloticus GN=C3 (1 of 4) PE=4 SV=1	1.908	4.4125e-23	1.264	5.2273e-07	0.821	6.62571e-07	1.2385	3.83166e-12	cyto_nucl	negative regulation of hydrolase activity;regulation of molecular function;negative regulation of peptidase activity;biological regulation;regulation of metabolic process;negative regulation of molecular function;regulation of hydrolase activity;negative regulation of catalytic activity;regulation of peptidase activity;regulation of endopeptidase activity;biological_process;regulation of catalyti…	enzyme inhibitor activity;molecular_function;endopeptidase regulator activity;peptidase regulator activity;enzyme regulator activity;peptidase inhibitor activity;endopeptidase inhibitor activity;	extracellular region;cellular_component;extracellular region part;extracellular space;				IPR009048;IPR018933;IPR001599;IPR001134;IPR000020;IPR019565;IPR002890;IPR008930;IPR008993;IPR011626;IPR011625;IPR018081;	Alpha-macroglobulin, receptor-binding;Netrin module, non-TIMP type;Alpha-2-macroglobulin;Netrin domain;Anaphylatoxin/fibulin;Alpha-2-macroglobulin, thiol-ester bond-forming;Alpha-2-macroglobulin, N-terminal;Terpenoid cyclases/protein prenyltransferase alpha-alpha toroid;Tissue inhibitor of metalloproteinases-like, OB-fold;Alpha-macroglobulin complement component;Alpha-2-macroglobulin, N-terminal …
I3J2D3	Uncharacterized protein OS=Oreochromis niloticus GN=LOC100701182 PE=3 SV=1	0.84	0.15756	1.025	0.0197172	1.11	0.000660623	0.884	0.00838269	cyto	monosaccharide catabolic process;organic substance catabolic process;cellular process;carbohydrate metabolic process;hexose metabolic process;catabolic process;generation of precursor metabolites and energy;biological_process;carbohydrate catabolic process;single-organism carbohydrate metabolic process;single-organism carbohydrate catabolic process;metabolic process;glucose catabolic process;gluc…	molecular_function;binding;cation binding;ion binding;metal ion binding;magnesium ion binding;carbon-oxygen lyase activity;hydro-lyase activity;catalytic activity;lyase activity;phosphopyruvate hydratase activity;	intracellular;cytosolic part;cytoplasmic part;protein complex;cytoplasm;catalytic complex;macromolecular complex;cell part;cell;intracellular part;cellular_component;cytosol;phosphopyruvate hydratase complex;	K01689	ENO:enolase [EC:4.2.1.11];ENO:enolase [EC:4.2.1.11];ENO:enolase [EC:4.2.1.11];ENO:enolase [EC:4.2.1.11];ENO:enolase [EC:4.2.1.11];ENO:enolase [EC:4.2.1.11];ENO:enolase [EC:4.2.1.11];ENO:enolase [EC:4.2.1.11];ENO:enolase [EC:4.2.1.11];	Metabolic pathways ;Biosynthesis of secondary metabolites ;Microbial metabolism in diverse environments ;Carbon metabolism ;Biosynthesis of amino acids ;Glycolysis / Gluconeogenesis ;HIF-1 signaling pathway ;Methane metabolism ;RNA degradation ;	IPR029065;IPR020809;IPR020811;IPR020810;IPR029017;IPR000941;	Enolase C-terminal domain-like;Enolase, conserved site;Enolase, N-terminal;Enolase, C-terminal;Enolase N-terminal domain-like;Enolase;
I3KGU9	Uncharacterized protein (Fragment) OS=Oreochromis niloticus GN=apo14kda PE=4 SV=1	1.743	1.22068e-20	0.6385	0.000408157	0.736	0.0309862	2.068	9.76518e-21	extr	epithelium development;gastrulation;single-organism developmental process;morphogenesis of an epithelial sheet;single-organism process;multicellular organismal development;embryo development;embryonic morphogenesis;anatomical structure morphogenesis;epiboly;anatomical structure development;gastrulation with mouth forming second;developmental process;biological_process;multicellular organismal pro…
I3JAU8	Uncharacterized protein (Fragment) OS=Oreochromis niloticus GN=hsp70 PE=3 SV=1	0.5935	1.40892e-15	0.798	7.61577e-05	1.109	0.00276826	0.8815	6.73034e-11	cyto		purine ribonucleotide binding;anion binding;ribonucleotide binding;small molecule binding;ion binding;ribonucleoside binding;purine ribonucleoside triphosphate binding;carbohydrate derivative binding;adenyl ribonucleotide binding;nucleoside phosphate binding;molecular_function;nucleotide binding;nucleoside binding;adenyl nucleotide binding;heterocyclic compound binding;binding;purine nucleoside b…		K03283	HSPA1_8:heat shock 70kDa protein 1/8;HSPA1_8:heat shock 70kDa protein 1/8;HSPA1_8:heat shock 70kDa protein 1/8;HSPA1_8:heat shock 70kDa protein 1/8;HSPA1_8:heat shock 70kDa protein 1/8;HSPA1_8:heat shock 70kDa protein 1/8;HSPA1_8:heat shock 70kDa protein 1/8;HSPA1_8:heat shock 70kDa protein 1/8;HSPA1_8:heat shock 70kDa protein 1/8;HSPA1_8:heat shock 70kDa protein 1/8;HSPA1_8:heat shock 70kDa prot…	Protein processing in endoplasmic reticulum ;Endocytosis ;Epstein-Barr virus infection ;Spliceosome ;MAPK signaling pathway ;Influenza A ;Estrogen signaling pathway ;Antigen processing and presentation ;Toxoplasmosis ;Measles ;Legionellosis ;	IPR029047;IPR029048;IPR018181;IPR013126;	Heat shock protein 70kD, peptide-binding domain;Heat shock protein 70kD, C-terminal domain;Heat shock protein 70, conserved site;Heat shock protein 70 family;
I3K3J8	Uncharacterized protein (Fragment) OS=Oreochromis niloticus PE=4 SV=1	2.161	6.82884e-28	1.646	1.18824e-17	0.847	0.189035	1.252	3.25887e-16	cyto	negative regulation of hydrolase activity;regulation of molecular function;negative regulation of peptidase activity;biological regulation;regulation of metabolic process;negative regulation of molecular function;regulation of hydrolase activity;negative regulation of catalytic activity;regulation of peptidase activity;regulation of endopeptidase activity;biological_process;regulation of catalyti…	enzyme inhibitor activity;molecular_function;endopeptidase regulator activity;peptidase regulator activity;enzyme regulator activity;peptidase inhibitor activity;endopeptidase inhibitor activity;	extracellular region;cellular_component;extracellular region part;extracellular space;				IPR002890;IPR001599;IPR011626;IPR011625;IPR008930;IPR014756;IPR009048;IPR019742;IPR019565;	Alpha-2-macroglobulin, N-terminal;Alpha-2-macroglobulin;Alpha-macroglobulin complement component;Alpha-2-macroglobulin, N-terminal 2;Terpenoid cyclases/protein prenyltransferase alpha-alpha toroid;Immunoglobulin E-set;Alpha-macroglobulin, receptor-binding;Alpha-2-macroglobulin, conserved site;Alpha-2-macroglobulin, thiol-ester bond-forming;
I3KAS7	Uncharacterized protein OS=Oreochromis niloticus GN=LOC102076467 PE=4 SV=1	2.107	7.95234e-25	1.481	4.54503e-09	0.907	0.0202566	1.252	3.83575e-13	mito							IPR002035;IPR013694;	von Willebrand factor, type A;VIT domain;
I3KWI4	Uncharacterized protein OS=Oreochromis niloticus GN=LOC100712415 PE=3 SV=1	0.503	4.84261e-18	0.485	1.27299e-11	1.058	0.0147798	1.0815	0.000102532	cyto_nucl	biological_process;cellular process;single-organism process;single-organism cellular process;cellular component movement;microtubule-based process;microtubule-based movement;protein complex assembly;cellular component assembly;protein complex subunit organization;cellular component biogenesis;protein complex biogenesis;macromolecular complex assembly;cellular component organization or biogenesis;…	purine ribonucleotide binding;anion binding;ribonucleotide binding;small molecule binding;ion binding;ribonucleoside binding;purine ribonucleoside triphosphate binding;carbohydrate derivative binding;nucleoside phosphate binding;molecular_function;guanyl nucleotide binding;nucleotide binding;nucleoside binding;heterocyclic compound binding;binding;purine nucleoside binding;guanyl ribonucleotide b…	intracellular;cell part;cell;intracellular part;cellular_component;cytoplasm;cytoskeletal part;protein complex;intracellular non-membrane-bounded organelle;organelle;macromolecular complex;non-membrane-bounded organelle;intracellular organelle part;microtubule cytoskeleton;intracellular organelle;organelle part;cytoskeleton;microtubule;	K07375	TUBB:tubulin beta;TUBB:tubulin beta;TUBB:tubulin beta;	Phagosome ;Pathogenic Escherichia coli infection ;Gap junction ;	IPR017975;IPR002453;IPR023123;IPR008280;IPR003008;IPR013838;IPR000217;IPR018316;	Tubulin, conserved site;Beta tubulin;Tubulin, C-terminal;Tubulin/FtsZ, C-terminal;Tubulin/FtsZ, GTPase domain;Beta tubulin, autoregulation binding site;Tubulin;Tubulin/FtsZ, 2-layer sandwich domain;
I3KF87	Phosphorylase OS=Oreochromis niloticus GN=LOC100706889 PE=3 SV=1	0.543	1.9999e-12	0.684	0.614432	1.016	0.106676	0.7395	7.10254e-09	cyto	biological_process;metabolic process;organic substance metabolic process;primary metabolic process;carbohydrate metabolic process;	molecular_function;transferase activity, transferring hexosyl groups;transferase activity, transferring glycosyl groups;catalytic activity;phosphorylase activity;transferase activity;glycogen phosphorylase activity;cofactor binding;anion binding;binding;ion binding;pyridoxal phosphate binding;		K00688	E2.4.1.1:starch phosphorylase [EC:2.4.1.1];E2.4.1.1:starch phosphorylase [EC:2.4.1.1];E2.4.1.1:starch phosphorylase [EC:2.4.1.1];E2.4.1.1:starch phosphorylase [EC:2.4.1.1];	Metabolic pathways ;Biosynthesis of secondary metabolites ;Insulin signaling pathway ;Starch and sucrose metabolism ;	IPR000811;IPR011833;	Glycosyl transferase, family 35;Glycogen/starch/alpha-glucan phosphorylase;
I3KIQ6	Uncharacterized protein (Fragment) OS=Oreochromis niloticus GN=LOC100708175 PE=4 SV=1	0.5305	3.56589e-22	0.489	1.65475e-25	1.064	0.0380545	1.128	7.64633e-12	cyto	biological_process;developmental process;multicellular organismal process;single-multicellular organism process;single-organism developmental process;single-organism process;multicellular organismal development;organ development;muscle structure development;anatomical structure development;system development;muscle organ development;						IPR000557;IPR001715;IPR003096;	Calponin repeat;Calponin homology domain;Smooth muscle protein/calponin;
I3J3H5	Pyruvate kinase OS=Oreochromis niloticus GN=pkm PE=3 SV=1	0.709	4.42626e-07	0.7375	0.0145531	1.1115	0.00109763	0.986	0.356982	cyto	monosaccharide catabolic process;organic substance catabolic process;cellular process;carbohydrate metabolic process;hexose metabolic process;catabolic process;generation of precursor metabolites and energy;biological_process;carbohydrate catabolic process;single-organism carbohydrate metabolic process;single-organism carbohydrate catabolic process;metabolic process;glucose catabolic process;gluc…	molecular_function;binding;cation binding;ion binding;metal ion binding;magnesium ion binding;alkali metal ion binding;potassium ion binding;kinase activity;phosphotransferase activity, alcohol group as acceptor;catalytic activity;transferase activity;transferase activity, transferring phosphorus-containing groups;pyruvate kinase activity;		K00873	PK:pyruvate kinase [EC:2.7.1.40];PK:pyruvate kinase [EC:2.7.1.40];PK:pyruvate kinase [EC:2.7.1.40];PK:pyruvate kinase [EC:2.7.1.40];PK:pyruvate kinase [EC:2.7.1.40];PK:pyruvate kinase [EC:2.7.1.40];PK:pyruvate kinase [EC:2.7.1.40];PK:pyruvate kinase [EC:2.7.1.40];PK:pyruvate kinase [EC:2.7.1.40];PK:pyruvate kinase [EC:2.7.1.40];	Metabolic pathways ;Biosynthesis of secondary metabolites ;Microbial metabolism in diverse environments ;Carbon metabolism ;Viral carcinogenesis ;Purine metabolism ;Biosynthesis of amino acids ;Glycolysis / Gluconeogenesis ;Pyruvate metabolism ;Type II diabetes mellitus ;	IPR011037;IPR001697;IPR015795;IPR015793;IPR015794;IPR015806;IPR015813;IPR018209;	Pyruvate kinase-like, insert domain;Pyruvate kinase;Pyruvate kinase, C-terminal;Pyruvate kinase, barrel;Pyruvate kinase, alpha/beta;Pyruvate kinase, beta-barrel insert domain;Pyruvate/Phosphoenolpyruvate kinase-like domain;Pyruvate kinase, active site;
I3JXQ3	Uncharacterized protein (Fragment) OS=Oreochromis niloticus GN=LOC100705207 PE=4 SV=1	1.857	2.34914e-17	0.694	9.18742e-05	0.787	0.181866	2.15	1.68403e-18	cyto	biological_process;metabolic process;nitrogen compound metabolic process;	molecular_function;hydrolase activity;hydrolase activity, acting on carbon-nitrogen (but not peptide) = bonds;catalytic activity;hydrolase activity, acting on carbon-nitrogen (but not peptide) = bonds, in linear amides;		K01435	BTD:biotinidase [EC:3.5.1.12];BTD:biotinidase [EC:3.5.1.12];BTD:biotinidase [EC:3.5.1.12];	Metabolic pathways ;Vitamin digestion and absorption ;Biotin metabolism ;	IPR003010;IPR012101;	Carbon-nitrogen hydrolase;Biotinidase, eukaryotic;
I3KTW7	Uncharacterized protein OS=Oreochromis niloticus GN=tubb2c PE=3 SV=1	0.548	1.69819e-15	0.535	2.21884e-11	1.065	0.014116	1.069	0.000182946	cyto_nucl	biological_process;cellular process;single-organism process;single-organism cellular process;cellular component movement;microtubule-based process;microtubule-based movement;protein complex assembly;cellular component assembly;protein complex subunit organization;cellular component biogenesis;protein complex biogenesis;macromolecular complex assembly;cellular component organization or biogenesis;…	purine ribonucleotide binding;anion binding;ribonucleotide binding;small molecule binding;ion binding;ribonucleoside binding;purine ribonucleoside triphosphate binding;carbohydrate derivative binding;nucleoside phosphate binding;molecular_function;guanyl nucleotide binding;nucleotide binding;nucleoside binding;heterocyclic compound binding;binding;purine nucleoside binding;guanyl ribonucleotide b…	intracellular;cell part;cell;intracellular part;cellular_component;cytoplasm;cytoskeletal part;protein complex;intracellular non-membrane-bounded organelle;organelle;macromolecular complex;non-membrane-bounded organelle;intracellular organelle part;microtubule cytoskeleton;intracellular organelle;organelle part;cytoskeleton;microtubule;	K07375	TUBB:tubulin beta;TUBB:tubulin beta;TUBB:tubulin beta;	Phagosome ;Pathogenic Escherichia coli infection ;Gap junction ;	IPR013838;IPR002453;IPR008280;IPR017975;IPR000217;IPR023123;IPR003008;IPR018316;	Beta tubulin, autoregulation binding site;Beta tubulin;Tubulin/FtsZ, C-terminal;Tubulin, conserved site;Tubulin;Tubulin, C-terminal;Tubulin/FtsZ, GTPase domain;Tubulin/FtsZ, 2-layer sandwich domain;
I3KV10	Uncharacterized protein OS=Oreochromis niloticus GN=LOC100707505 PE=4 SV=1	4.881	1.03466e-25	2.989	3.43635e-29	1.0115	0.026518	1.674	2.78519e-21	cyto		molecular_function;binding;cation binding;ion binding;metal ion binding;calcium ion binding;					IPR018247;IPR011992;IPR002048;	EF-Hand 1, calcium-binding site;EF-hand domain pair;EF-hand domain;
I3JWM4	Uncharacterized protein OS=Oreochromis niloticus GN=LOC102082069 PE=4 SV=1	0.368	4.87682e-27	0.46	4.15282e-15	1.059	0.0238521	0.876	8.33514e-05	cyto				K05768	GSN:gelsolin;GSN:gelsolin;GSN:gelsolin;	Regulation of actin cytoskeleton ;Viral carcinogenesis ;Fc gamma R-mediated phagocytosis ;	IPR029006;IPR007123;IPR007122;	ADF-H/Gelsolin-like domain;Gelsolin-like domain;Villin/Gelsolin;
I3KNE1	Uncharacterized protein OS=Oreochromis niloticus GN=LOC100695799 PE=3 SV=1	0.82	1.3918e-09	1.0005	0.294531	1.189	2.38415e-05	0.893	2.32402e-07	cyto		enzyme inhibitor activity;molecular_function;endopeptidase regulator activity;endopeptidase inhibitor activity;peptidase regulator activity;enzyme regulator activity;peptidase inhibitor activity;serine-type endopeptidase inhibitor activity;		K13963	SERPINB:serpin B;	Amoebiasis ;	IPR000240;IPR023795;IPR023796;	Serpin B9/maspin;Serpin, conserved site;Serpin domain;
I3K828	Uncharacterized protein (Fragment) OS=Oreochromis niloticus PE=4 SV=1	2.0175	1.24429e-17	1.1305	0.0191564	0.776	7.45231e-05	1.3535	1.72119e-13	cyto			cellular_component;extracellular region;				IPR008993;IPR009048;IPR001134;IPR018933;	Tissue inhibitor of metalloproteinases-like, OB-fold;Alpha-macroglobulin, receptor-binding;Netrin domain;Netrin module, non-TIMP type;
I3K2J4	Uncharacterized protein OS=Oreochromis niloticus GN=LOC100695133 PE=3 SV=1	0.724	2.35422e-18	1.222	8.6586e-07	0.714	2.47256e-06	0.42	1.30357e-31	nucl		molecular_function;structural molecule activity;	cytoskeletal part;cell;cellular_component;intracellular;protein complex;intracellular non-membrane-bounded organelle;organelle;macromolecular complex;non-membrane-bounded organelle;intracellular organelle part;cell part;intracellular organelle;intracellular part;intermediate filament cytoskeleton;organelle part;cytoskeleton;intermediate filament;	K07610	DES:desmin;DES:desmin;DES:desmin;	Hypertrophic cardiomyopathy (HCM) ;Dilated cardiomyopathy ;Arrhythmogenic right ventricular cardiomyopathy (ARVC) ;	IPR001664;IPR018039;IPR006821;	Intermediate filament protein;Intermediate filament protein, conserved site;Intermediate filament head, DNA-binding domain;
I3KHY4	Uncharacterized protein OS=Oreochromis niloticus GN=LOC100703003 PE=3 SV=1	0.5565	1.56983e-06	0.587	3.61863e-09	0.996	0.0383131	1.0825	4.35338e-05
I3JJM2	Uncharacterized protein (Fragment) OS=Oreochromis niloticus GN=LOC102080870 PE=4 SV=1	2.234	2.09494e-23	1.4505	6.91547e-09	0.8615	0.00036446	1.286	3.98285e-08	plas							IPR002035;IPR013694;	von Willebrand factor, type A;VIT domain;
I3JKB3	Uncharacterized protein OS=Oreochromis niloticus GN=LOC100704302 PE=3 SV=1	1.028	0.0356734	0.876	0.449656	0.709	0.00630845	0.885	0.165181	cyto	sulfur compound metabolic process;nitrogen compound metabolic process;organic substance biosynthetic process;aspartate family amino acid biosynthetic process;small molecule biosynthetic process;aspartate family amino acid metabolic process;oxoacid metabolic process;small molecule metabolic process;organic acid biosynthetic process;single-organism metabolic process;single-organism biosynthetic pro…	molecular_function;methyltransferase activity;catalytic activity;transferase activity;S-methyltransferase activity;transferase activity, transferring one-carbon groups;betaine-homocysteine S-methyltransferase activity;S-adenosylmethionine-dependent methyltransferase activity;homocysteine S-methyltransferase activity;binding;cation binding;ion binding;transition metal ion binding;metal ion binding…	intracellular;cell part;cell;intracellular part;cellular_component;cytoplasm;	K00544	BHMT:betaine-homocysteine S-methyltransferase [EC:2.1.1.5];BHMT:betaine-homocysteine S-methyltransferase [EC:2.1.1.5];BHMT:betaine-homocysteine S-methyltransferase [EC:2.1.1.5];	Metabolic pathways ;Glycine, serine and threonine metabolism ;Cysteine and methionine metabolism ;	IPR017226;IPR003726;	Betaine-homocysteine S-methyltransferase, BHMT;Homocysteine S-methyltransferase;
I3JNW2	Uncharacterized protein OS=Oreochromis niloticus GN=LOC100711659 PE=4 SV=1	0.7885	0.000564574	0.6915	1.98047e-05	0.9525	0.797016	1.0185	0.0196986	cyto	single-organism developmental process;single-organism cellular process;generation of neurons;cellular developmental process;axonogenesis;anatomical structure morphogenesis;neuron projection development;system development;cell differentiation;developmental process;multicellular organismal process;cell morphogenesis involved in neuron differentiation;neuron development;neuron differentiation;cell d…	molecular_function;hydrolase activity;hydrolase activity, acting on carbon-nitrogen (but not peptide) = bonds;catalytic activity;hydrolase activity, acting on carbon-nitrogen (but not peptide) = bonds, in cyclic amides;	intracellular;cell part;cell;intracellular part;cellular_component;cytoplasm;				IPR006680;IPR011778;IPR011059;	Amidohydrolase 1;Hydantoinase/dihydropyrimidinase;Metal-dependent hydrolase, composite domain;
I3IYH3	Uncharacterized protein OS=Oreochromis niloticus GN=ACTN4 PE=4 SV=1	0.57	6.10127e-16	0.7935	0.000994142	1.0575	0.00457763	0.853	2.84466e-06	cyto	actin filament-based process;actin cytoskeleton organization;organelle organization;cellular process;single-organism process;protein complex subunit organization;single-organism cellular process;macromolecular complex subunit organization;biological_process;cytoskeleton organization;actin filament organization;cellular component organization or biogenesis;cellular component organization;actin cro…	molecular_function;binding;cation binding;ion binding;metal ion binding;calcium ion binding;		K05699	ACTN:actinin alpha;ACTN:actinin alpha;ACTN:actinin alpha;ACTN:actinin alpha;ACTN:actinin alpha;ACTN:actinin alpha;ACTN:actinin alpha;ACTN:actinin alpha;ACTN:actinin alpha;	Regulation of actin cytoskeleton ;Focal adhesion ;Viral carcinogenesis ;Leukocyte transendothelial migration ;Tight junction ;Systemic lupus erythematosus ;Adherens junction ;Amoebiasis ;Arrhythmogenic right ventricular cardiomyopathy (ARVC) ;	IPR011992;IPR002048;IPR002017;IPR001715;IPR018159;IPR014837;IPR001589;	EF-hand domain pair;EF-hand domain;Spectrin repeat;Calponin homology domain;Spectrin/alpha-actinin;EF-hand, Ca insensitive;Actinin-type, actin-binding, conserved site;
I3K391	Transketolase OS=Oreochromis niloticus GN=TK PE=3 SV=1	0.7	5.86709e-09	0.731	0.400788	0.926	0.740692	0.924	0.0222137	cyto		molecular_function;catalytic activity;		K00615	E2.2.1.1:transketolase [EC:2.2.1.1];E2.2.1.1:transketolase [EC:2.2.1.1];E2.2.1.1:transketolase [EC:2.2.1.1];E2.2.1.1:transketolase [EC:2.2.1.1];E2.2.1.1:transketolase [EC:2.2.1.1];E2.2.1.1:transketolase [EC:2.2.1.1];E2.2.1.1:transketolase [EC:2.2.1.1];E2.2.1.1:transketolase [EC:2.2.1.1];	Metabolic pathways ;Biosynthesis of secondary metabolites ;Microbial metabolism in diverse environments ;Carbon metabolism ;Biosynthesis of amino acids ;Pentose phosphate pathway ;Carbon fixation in photosynthetic organisms ;Biosynthesis of ansamycins ;	IPR020826;IPR029061;IPR009014;IPR005476;IPR005475;IPR005474;	Transketolase binding site;Thiamin diphosphate-binding fold;Transketolase, C-terminal/Pyruvate-ferredoxin oxidoreductase, domain II;Transketolase, C-terminal;Transketolase-like, pyrimidine-binding domain;Transketolase, N-terminal;
I3JJX0	Uncharacterized protein OS=Oreochromis niloticus GN=LOC100706186 PE=4 SV=1	0.666	3.77292e-05	0.527	0.000105824	0.9055	0.645026	1.088	0.0101413	mito	biological_process;metabolic process;organic substance metabolic process;macromolecule metabolic process;protein metabolic process;primary metabolic process;proteolysis;	molecular_function;binding;cation binding;ion binding;metal ion binding;calcium ion binding;peptidase activity, acting on L-amino acid peptides;cysteine-type endopeptidase activity;endopeptidase activity;hydrolase activity;peptidase activity;cysteine-type peptidase activity;catalytic activity;calcium-dependent cysteine-type endopeptidase activity;	cell part;cell;cellular_component;intracellular;	K03853	CAPN2:calpain-2 [EC:3.4.22.53];CAPN2:calpain-2 [EC:3.4.22.53];CAPN2:calpain-2 [EC:3.4.22.53];CAPN2:calpain-2 [EC:3.4.22.53];	Protein processing in endoplasmic reticulum ;Focal adhesion ;Alzheimer's disease ;Apoptosis ;	IPR002048;IPR022683;IPR022684;IPR022682;IPR011992;IPR001300;IPR000169;IPR018247;	EF-hand domain;Peptidase C2, calpain, domain III;Peptidase C2, calpain family;Peptidase C2, calpain, large subunit, domain III;EF-hand domain pair;Peptidase C2, calpain, catalytic domain;Cysteine peptidase, cysteine active site;EF-Hand 1, calcium-binding site;
I3J2M2	Uncharacterized protein OS=Oreochromis niloticus GN=TLN2 (1 of 2) PE=4 SV=1	0.651	1.36459e-09	0.76	1.19047e-06	1.044	0.0538091	0.962	0.64894	cyto	biological_process;cellular process;single-organism process;single-organism cellular process;biological adhesion;cell adhesion;macromolecule localization;organelle organization;cellular macromolecule localization;biological regulation;regulation of biological quality;maintenance of protein location;maintenance of location;cellular localization;maintenance of location in cell;protein localization;…	molecular_function;structural molecule activity;structural constituent of cytoskeleton;	intracellular;intracellular non-membrane-bounded organelle;organelle;non-membrane-bounded organelle;cell part;cell;intracellular organelle;intracellular part;cellular_component;cytoskeleton;actin cytoskeleton;anchoring junction;cell-substrate junction;cell junction;adherens junction;cell-substrate adherens junction;focal adhesion;cell projection;cell leading edge;ruffle;	K06271	TLN:talin;TLN:talin;TLN:talin;TLN:talin;	Focal adhesion ;Rap1 signaling pathway ;Platelet activation ;HTLV-I infection ;	IPR011993;IPR015009;IPR002558;IPR019749;IPR019747;IPR019748;IPR029071;IPR015224;IPR018979;IPR006077;IPR014352;IPR000299;	Pleckstrin homology-like domain;Vinculin-binding site-containing domain;I/LWEQ domain;Band 4.1 domain;FERM conserved site;FERM central domain;Ubiquitin-related domain;Talin, central;FERM, N-terminal;Vinculin/alpha-catenin;FERM/acyl-CoA-binding protein, 3-helical bundle;FERM domain;
I3JEI9	Uncharacterized protein OS=Oreochromis niloticus PE=4 SV=1	0.453	4.20945e-17	0.602	4.64187e-05	0.933	0.663263	0.801	5.29165e-09	nucl		purine ribonucleotide binding;anion binding;ribonucleotide binding;small molecule binding;ion binding;ribonucleoside binding;purine ribonucleoside triphosphate binding;carbohydrate derivative binding;adenyl ribonucleotide binding;nucleoside phosphate binding;molecular_function;nucleotide binding;nucleoside binding;adenyl nucleotide binding;heterocyclic compound binding;binding;purine nucleoside b…		K00907	MYLK:myosin-light-chain kinase [EC:2.7.11.18];MYLK:myosin-light-chain kinase [EC:2.7.11.18];MYLK:myosin-light-chain kinase [EC:2.7.11.18];MYLK:myosin-light-chain kinase [EC:2.7.11.18];MYLK:myosin-light-chain kinase [EC:2.7.11.18];MYLK:myosin-light-chain kinase [EC:2.7.11.18];MYLK:myosin-light-chain kinase [EC:2.7.11.18];MYLK:myosin-light-chain kinase [EC:2.7.11.18];	Regulation of actin cytoskeleton ;Focal adhesion ;Platelet activation ;cGMP-PKG signaling pathway ;Oxytocin signaling pathway ;Vascular smooth muscle contraction ;Calcium signaling pathway ;Gastric acid secretion ;	IPR011009;IPR002290;IPR003599;IPR003598;IPR007110;IPR013098;IPR008271;IPR013783;IPR017441;IPR003961;IPR000719;	Protein kinase-like domain;Serine/threonine- /dual specificity protein kinase, catalytic domain;Immunoglobulin subtype;Immunoglobulin subtype 2;Immunoglobulin-like domain;Immunoglobulin I-set;Serine/threonine-protein kinase, active site;Immunoglobulin-like fold;Protein kinase, ATP binding site;Fibronectin, type III;Protein kinase domain;
I3KMP5	Elongation factor 1-alpha (Fragment) OS=Oreochromis niloticus GN=ef-1a PE=3 SV=1	0.666	1.50267e-12	0.851	0.0977155	1.108	0.010341	0.841	6.40948e-11	cyto	nitrogen compound metabolic process;purine nucleoside triphosphate catabolic process;purine nucleoside triphosphate metabolic process;nucleoside triphosphate catabolic process;ribonucleoside triphosphate catabolic process;phosphate-containing compound metabolic process;nucleoside triphosphate metabolic process;organophosphate catabolic process;purine ribonucleoside triphosphate metabolic process;…	purine ribonucleotide binding;anion binding;ribonucleotide binding;small molecule binding;ion binding;ribonucleoside binding;purine ribonucleoside triphosphate binding;carbohydrate derivative binding;nucleoside phosphate binding;molecular_function;guanyl nucleotide binding;nucleotide binding;nucleoside binding;heterocyclic compound binding;binding;purine nucleoside binding;guanyl ribonucleotide b…	intracellular;cell part;cell;intracellular part;cellular_component;cytoplasm;	K03231	EEF1A:elongation factor 1-alpha;EEF1A:elongation factor 1-alpha;	RNA transport ;Legionellosis ;	IPR000795;IPR009000;IPR004539;IPR004161;IPR027417;	Elongation factor, GTP-binding domain;Translation protein, beta-barrel domain;Translation elongation factor EF1A, eukaryotic/archaeal;Translation elongation factor EFTu/EF1A, domain 2;P-loop containing nucleoside triphosphate hydrolase;
I3KBA8	Uncharacterized protein OS=Oreochromis niloticus GN=c1inh PE=3 SV=1	2.4055	4.5369e-19	1.8115	3.4513e-13	0.844	1.43184e-05	1.175	1.70987e-09	extr		enzyme inhibitor activity;molecular_function;endopeptidase regulator activity;endopeptidase inhibitor activity;peptidase regulator activity;enzyme regulator activity;peptidase inhibitor activity;serine-type endopeptidase inhibitor activity;		K04001	SERPING1:C1 inhibitor;SERPING1:C1 inhibitor;	Complement and coagulation cascades ;Pertussis ;	IPR013783;IPR007110;IPR023796;IPR003599;	Immunoglobulin-like fold;Immunoglobulin-like domain;Serpin domain;Immunoglobulin subtype;
I3KAS6	Uncharacterized protein OS=Oreochromis niloticus GN=LOC102076467 PE=4 SV=1	2.239	3.00802e-25	1.574	5.50711e-11	0.9125	0.14147	1.286	4.1264e-12	plas							IPR013694;IPR002035;	VIT domain;von Willebrand factor, type A;
I3J0U0	Uncharacterized protein OS=Oreochromis niloticus GN=LOC100712088 PE=3 SV=1	0.55	3.4182e-06	0.585	1.07546e-09	0.9925	0.0747918	1.082	0.000270679
I3J5R8	Uncharacterized protein OS=Oreochromis niloticus GN=LOC100704827 PE=3 SV=1	0.867	3.14699e-06	0.961	0.0997804	0.593	2.18135e-11	0.482	3.53788e-30	extr	biological_process;cellular homeostasis;cellular process;single-organism process;regulation of cellular process;single-organism cellular process;regulation of biological process;biological regulation;regulation of biological quality;homeostatic process;cell redox homeostasis;single-organism metabolic process;metabolic process;small molecule metabolic process;organic substance metabolic process;et…	molecular_function;electron carrier activity;catalytic activity;isomerase activity;oxidoreductase activity, acting on a sulfur group of donors;oxidoreductase activity;disulfide oxidoreductase activity;protein disulfide oxidoreductase activity;	intracellular;cytoplasmic part;cytoplasm;organelle;membrane-bounded organelle;cell part;cell;intracellular organelle;intracellular part;cellular_component;intracellular membrane-bounded organelle;endoplasmic reticulum;				IPR005788;IPR005792;IPR012336;IPR013766;IPR017937;	Disulphide isomerase;Protein disulphide isomerase;Thioredoxin-like fold;Thioredoxin domain;Thioredoxin, conserved site;
I3KHT2	Uncharacterized protein OS=Oreochromis niloticus GN=LOC100534516 PE=3 SV=1	1.041	0.00250676	1.95	0.00017434	1.045	0.142432	0.548	2.00939e-12	extr	biological_process;metabolic process;organic substance metabolic process;macromolecule metabolic process;protein metabolic process;primary metabolic process;proteolysis;	peptidase activity, acting on L-amino acid peptides;molecular_function;endopeptidase activity;hydrolase activity;serine-type peptidase activity;peptidase activity;serine hydrolase activity;catalytic activity;serine-type endopeptidase activity;		K01312	PRSS:trypsin [EC:3.4.21.4];PRSS:trypsin [EC:3.4.21.4];PRSS:trypsin [EC:3.4.21.4];PRSS:trypsin [EC:3.4.21.4];	Influenza A ;Pancreatic secretion ;Protein digestion and absorption ;Neuroactive ligand-receptor interaction ;	IPR018114;IPR001254;IPR001314;IPR009003;	Peptidase S1, trypsin family, active site;Peptidase S1;Peptidase S1A, chymotrypsin-type;Trypsin-like cysteine/serine peptidase domain;
G3LHF4	Glyceraldehyde-3-phosphate dehydrogenase OS=Oreochromis niloticus GN=LOC100691260 PE=2 SV=1	0.657	2.47561e-15	0.8715	0.0404693	1.0985	0.012895	0.8225	1.38468e-12	cyto	biological_process;single-organism carbohydrate metabolic process;carbohydrate metabolic process;metabolic process;hexose metabolic process;organic substance metabolic process;monosaccharide metabolic process;primary metabolic process;glucose metabolic process;	molecular_function;oxidoreductase activity, acting on the aldehyde or oxo group of = donors;oxidoreductase activity, acting on the aldehyde or oxo group of = donors, NAD or NADP as acceptor;oxidoreductase activity;catalytic activity;glyceraldehyde-3-phosphate dehydrogenase (NAD+) (phosphorylating) = activity;nucleoside phosphate binding;coenzyme binding;cofactor binding;nucleotide binding;heteroc…		K10705	GAPDHS:glyceraldehyde-3-phosphate dehydrogenase, spermatogenic [EC:1.2.1.12];GAPDHS:glyceraldehyde-3-phosphate dehydrogenase, spermatogenic [EC:1.2.1.12];	Metabolic pathways ;Glycolysis / Gluconeogenesis ;	IPR020831;IPR020830;IPR020829;IPR020828;IPR006424;IPR016040;	Glyceraldehyde/Erythrose phosphate dehydrogenase family;Glyceraldehyde 3-phosphate dehydrogenase, active site;Glyceraldehyde 3-phosphate dehydrogenase, catalytic domain;Glyceraldehyde 3-phosphate dehydrogenase, NAD(P) binding domain;Glyceraldehyde-3-phosphate dehydrogenase, type I;NAD(P)-binding domain;
I3K3G3	Uncharacterized protein OS=Oreochromis niloticus GN=ATP1A1 (4 of 5) PE=3 SV=1	0.4845	8.11279e-18	0.7145	4.14223e-08	1.015	0.102513	0.65	3.56826e-17	plas	nitrogen compound metabolic process;purine nucleoside triphosphate biosynthetic process;purine ribonucleoside biosynthetic process;ribonucleoside triphosphate biosynthetic process;purine nucleoside triphosphate metabolic process;nucleoside triphosphate biosynthetic process;phosphate-containing compound metabolic process;purine ribonucleoside triphosphate biosynthetic process;nucleoside triphospha…	purine ribonucleotide binding;anion binding;ribonucleotide binding;small molecule binding;ion binding;ribonucleoside binding;purine ribonucleoside triphosphate binding;carbohydrate derivative binding;adenyl ribonucleotide binding;nucleoside phosphate binding;molecular_function;nucleotide binding;nucleoside binding;adenyl nucleotide binding;heterocyclic compound binding;binding;purine nucleoside b…	membrane;intrinsic to membrane;cellular_component;membrane part;integral to membrane;	K01539	ATP1A:sodium/potassium-transporting ATPase subunit alpha [EC:3.6.3.9];ATP1A:sodium/potassium-transporting ATPase subunit alpha [EC:3.6.3.9];ATP1A:sodium/potassium-transporting ATPase subunit alpha [EC:3.6.3.9];ATP1A:sodium/potassium-transporting ATPase subunit alpha [EC:3.6.3.9];ATP1A:sodium/potassium-transporting ATPase subunit alpha [EC:3.6.3.9];ATP1A:sodium/potassium-transporting ATPase subuni…	cGMP-PKG signaling pathway ;Adrenergic signaling in cardiomyocytes ;Pancreatic secretion ;Protein digestion and absorption ;Thyroid hormone signaling pathway ;Salivary secretion ;Cardiac muscle contraction ;Gastric acid secretion ;Endocrine and other factor-regulated calcium reabsorption ;Thyroid hormone synthesis ;Bile secretion ;Insulin secretion ;Carbohydrate digestion and absorption ;Proximal…	IPR023298;IPR023299;IPR006068;IPR023214;IPR008250;IPR004014;IPR018303;IPR001757;IPR005775;	P-type ATPase, transmembrane domain;P-type ATPase, cytoplasmic domain N;Cation-transporting P-type ATPase, C-terminal;HAD-like domain;P-type ATPase, A domain;Cation-transporting P-type ATPase, N-terminal;P-type ATPase, phosphorylation site;Cation-transporting P-type ATPase;Sodium/potassium-transporting P-type ATPase, subfamily IIC;
I3K5C3	Triosephosphate isomerase OS=Oreochromis niloticus GN=tpi PE=3 SV=1	1.296	2.95758e-12	1.803	1.99886e-13	1.451	2.86636e-12	0.9885	0.382797	cyto	carbohydrate biosynthetic process;biological_process;organic substance biosynthetic process;monosaccharide biosynthetic process;single-organism carbohydrate metabolic process;biosynthetic process;carbohydrate metabolic process;metabolic process;glucose metabolic process;hexose metabolic process;hexose biosynthetic process;organic substance metabolic process;monosaccharide metabolic process;primar…	molecular_function;intramolecular oxidoreductase activity;intramolecular oxidoreductase activity, interconverting aldoses = and ketoses;catalytic activity;isomerase activity;triose-phosphate isomerase activity;		K01803	TPI:triosephosphate isomerase (TIM) [EC:5.3.1.1];TPI:triosephosphate isomerase (TIM) [EC:5.3.1.1];TPI:triosephosphate isomerase (TIM) [EC:5.3.1.1];TPI:triosephosphate isomerase (TIM) [EC:5.3.1.1];TPI:triosephosphate isomerase (TIM) [EC:5.3.1.1];TPI:triosephosphate isomerase (TIM) [EC:5.3.1.1];TPI:triosephosphate isomerase (TIM) [EC:5.3.1.1];TPI:triosephosphate isomerase (TIM) [EC:5.3.1.1];TPI:tri…	Metabolic pathways ;Biosynthesis of secondary metabolites ;Microbial metabolism in diverse environments ;Carbon metabolism ;Biosynthesis of amino acids ;Glycolysis / Gluconeogenesis ;Fructose and mannose metabolism ;Carbon fixation in photosynthetic organisms ;Inositol phosphate metabolism ;	IPR013785;IPR000652;IPR020861;IPR022896;	Aldolase-type TIM barrel;Triosephosphate isomerase;Triosephosphate isomerase, active site;Triosephosphate isomerase, bacterial/eukaryotic;
I3KU64	Uncharacterized protein OS=Oreochromis niloticus GN=actn1 PE=4 SV=1	0.542	3.78161e-20	0.947	0.83161	1.034	0.0443921	0.647	1.80371e-21	cyto_nucl	actin filament-based process;actin cytoskeleton organization;organelle organization;cellular process;single-organism process;protein complex subunit organization;single-organism cellular process;macromolecular complex subunit organization;biological_process;cytoskeleton organization;actin filament organization;cellular component organization or biogenesis;cellular component organization;actin cro…	molecular_function;binding;cation binding;ion binding;metal ion binding;calcium ion binding;		K05699	ACTN:actinin alpha;ACTN:actinin alpha;ACTN:actinin alpha;ACTN:actinin alpha;ACTN:actinin alpha;ACTN:actinin alpha;ACTN:actinin alpha;ACTN:actinin alpha;ACTN:actinin alpha;	Regulation of actin cytoskeleton ;Focal adhesion ;Viral carcinogenesis ;Leukocyte transendothelial migration ;Tight junction ;Systemic lupus erythematosus ;Adherens junction ;Amoebiasis ;Arrhythmogenic right ventricular cardiomyopathy (ARVC) ;	IPR002017;IPR002048;IPR018247;IPR011992;IPR018159;IPR014837;IPR001589;IPR001715;	Spectrin repeat;EF-hand domain;EF-Hand 1, calcium-binding site;EF-hand domain pair;Spectrin/alpha-actinin;EF-hand, Ca insensitive;Actinin-type, actin-binding, conserved site;Calponin homology domain;
I3K2H8	Uncharacterized protein (Fragment) OS=Oreochromis niloticus PE=3 SV=1	0.859	2.86351e-06	0.764	0.00078441	0.99	0.723457	1.025	0.0737654	cyto	biological_process;cellular process;single-organism process;single-organism cellular process;cellular component movement;microtubule-based process;microtubule-based movement;protein complex assembly;cellular component assembly;protein complex subunit organization;cellular component biogenesis;protein complex biogenesis;macromolecular complex assembly;cellular component organization or biogenesis;…	purine ribonucleotide binding;anion binding;ribonucleotide binding;small molecule binding;ion binding;ribonucleoside binding;purine ribonucleoside triphosphate binding;carbohydrate derivative binding;nucleoside phosphate binding;molecular_function;guanyl nucleotide binding;nucleotide binding;nucleoside binding;heterocyclic compound binding;binding;purine nucleoside binding;guanyl ribonucleotide b…	intracellular;cell part;cell;intracellular part;cellular_component;cytoplasm;cytoskeletal part;protein complex;intracellular non-membrane-bounded organelle;organelle;macromolecular complex;non-membrane-bounded organelle;intracellular organelle part;microtubule cytoskeleton;intracellular organelle;organelle part;cytoskeleton;microtubule;				IPR003008;IPR008280;IPR000217;IPR002452;IPR017975;IPR023123;	Tubulin/FtsZ, GTPase domain;Tubulin/FtsZ, C-terminal;Tubulin;Alpha tubulin;Tubulin, conserved site;Tubulin, C-terminal;
I3J4H8	Uncharacterized protein OS=Oreochromis niloticus GN=LOC100705942 PE=3 SV=1	2.368	1.48106e-21	1.289	9.22919e-08	0.873	0.0189039	1.461	3.10629e-15	mito	biological_process;metabolic process;organic substance metabolic process;macromolecule metabolic process;protein metabolic process;primary metabolic process;proteolysis;	peptidase activity, acting on L-amino acid peptides;molecular_function;endopeptidase activity;hydrolase activity;serine-type peptidase activity;peptidase activity;serine hydrolase activity;catalytic activity;serine-type endopeptidase activity;					IPR001254;IPR001314;IPR009003;	Peptidase S1;Peptidase S1A, chymotrypsin-type;Trypsin-like cysteine/serine peptidase domain;
I3J0L7	Sulfhydryl oxidase OS=Oreochromis niloticus GN=LOC100706190 PE=3 SV=1	1.471	7.66053e-10	1.238	4.51441e-09	0.969	0.836085	1.129	3.05121e-06	plas	biological_process;cellular homeostasis;cellular process;single-organism process;regulation of cellular process;single-organism cellular process;regulation of biological process;biological regulation;regulation of biological quality;homeostatic process;cell redox homeostasis;	oxidoreductase activity, acting on a sulfur group of donors;molecular_function;oxidoreductase activity;oxidoreductase activity, acting on a sulfur group of donors, = oxygen as acceptor;catalytic activity;thiol oxidase activity;					IPR013766;IPR017905;IPR012336;	Thioredoxin domain;ERV/ALR sulfhydryl oxidase domain;Thioredoxin-like fold;
I3IW28	Uncharacterized protein (Fragment) OS=Oreochromis niloticus GN=C5 PE=4 SV=1	1.707	1.65776e-17	1.307	1.88546e-08	1.118	0.000134448	1.396	6.24607e-12	nucl	negative regulation of hydrolase activity;regulation of molecular function;negative regulation of peptidase activity;biological regulation;regulation of metabolic process;negative regulation of molecular function;regulation of hydrolase activity;negative regulation of catalytic activity;regulation of peptidase activity;regulation of endopeptidase activity;biological_process;regulation of catalyti…	enzyme inhibitor activity;molecular_function;endopeptidase regulator activity;peptidase regulator activity;enzyme regulator activity;peptidase inhibitor activity;endopeptidase inhibitor activity;	extracellular region;cellular_component;extracellular region part;extracellular space;	K03994	C5:complement component 5;C5:complement component 5;C5:complement component 5;C5:complement component 5;C5:complement component 5;C5:complement component 5;	Complement and coagulation cascades ;Herpes simplex infection ;Systemic lupus erythematosus ;Pertussis ;Prion diseases ;Staphylococcus aureus infection ;	IPR001599;IPR000020;IPR018081;IPR001134;IPR002890;IPR018933;IPR009048;IPR011625;IPR011626;IPR008993;IPR008930;	Alpha-2-macroglobulin;Anaphylatoxin/fibulin;Anaphylatoxin, complement system;Netrin domain;Alpha-2-macroglobulin, N-terminal;Netrin module, non-TIMP type;Alpha-macroglobulin, receptor-binding;Alpha-2-macroglobulin, N-terminal 2;Alpha-macroglobulin complement component;Tissue inhibitor of metalloproteinases-like, OB-fold;Terpenoid cyclases/protein prenyltransferase alpha-alpha toroid;
I3J9E4	Uncharacterized protein (Fragment) OS=Oreochromis niloticus GN=LOC100710324 PE=4 SV=1	0.7055	8.42611e-11	0.8135	2.72723e-06	1.0575	0.00834924	0.93	0.00221201	cyto				K04437	FLNA:filamin;FLNA:filamin;FLNA:filamin;FLNA:filamin;	Focal adhesion ;Proteoglycans in cancer ;MAPK signaling pathway ;Salmonella infection ;	IPR001298;IPR013783;IPR014756;IPR001715;IPR017868;IPR001589;	Filamin/ABP280 repeat;Immunoglobulin-like fold;Immunoglobulin E-set;Calponin homology domain;Filamin/ABP280 repeat-like;Actinin-type, actin-binding, conserved site;
I3KHY2	Uncharacterized protein (Fragment) OS=Oreochromis niloticus GN=C3 (4 of 4) PE=4 SV=1	1.168	1.20882e-05	1.3875	3.63038e-08	1.2665	8.17782e-05	1.053	0.000653375	cyto	negative regulation of hydrolase activity;regulation of molecular function;negative regulation of peptidase activity;biological regulation;regulation of metabolic process;negative regulation of molecular function;regulation of hydrolase activity;negative regulation of catalytic activity;regulation of peptidase activity;regulation of endopeptidase activity;biological_process;regulation of catalyti…	enzyme inhibitor activity;molecular_function;endopeptidase regulator activity;peptidase regulator activity;enzyme regulator activity;peptidase inhibitor activity;endopeptidase inhibitor activity;	extracellular region;cellular_component;extracellular region part;extracellular space;	K03990	C3:complement component 3;C3:complement component 3;C3:complement component 3;C3:complement component 3;C3:complement component 3;C3:complement component 3;C3:complement component 3;C3:complement component 3;C3:complement component 3;C3:complement component 3;C3:complement component 3;	Phagosome ;Complement and coagulation cascades ;Viral carcinogenesis ;Tuberculosis ;Herpes simplex infection ;Systemic lupus erythematosus ;Pertussis ;Chagas disease (American trypanosomiasis) ;Legionellosis ;Staphylococcus aureus infection ;Leishmaniasis ;	IPR019742;IPR011626;IPR011625;IPR001599;IPR002890;IPR018933;IPR009048;IPR019565;IPR018081;IPR008993;IPR008930;IPR001134;IPR000020;	Alpha-2-macroglobulin, conserved site;Alpha-macroglobulin complement component;Alpha-2-macroglobulin, N-terminal 2;Alpha-2-macroglobulin;Alpha-2-macroglobulin, N-terminal;Netrin module, non-TIMP type;Alpha-macroglobulin, receptor-binding;Alpha-2-macroglobulin, thiol-ester bond-forming;Anaphylatoxin, complement system;Tissue inhibitor of metalloproteinases-like, OB-fold;Terpenoid cyclases/protein …
I3JHP8	Uncharacterized protein (Fragment) OS=Oreochromis niloticus GN=LOC102079687 PE=4 SV=1	2.622	3.41304e-19	1.621	8.80624e-11	0.81	0.000117999	1.295	2.51502e-13	cyto	negative regulation of hydrolase activity;regulation of molecular function;negative regulation of peptidase activity;biological regulation;regulation of metabolic process;negative regulation of molecular function;regulation of hydrolase activity;negative regulation of catalytic activity;regulation of peptidase activity;regulation of endopeptidase activity;biological_process;regulation of catalyti…	enzyme inhibitor activity;molecular_function;endopeptidase regulator activity;peptidase regulator activity;enzyme regulator activity;peptidase inhibitor activity;endopeptidase inhibitor activity;	extracellular region;cellular_component;extracellular region part;extracellular space;				IPR008930;IPR011626;IPR011625;IPR002890;	Terpenoid cyclases/protein prenyltransferase alpha-alpha toroid;Alpha-macroglobulin complement component;Alpha-2-macroglobulin, N-terminal 2;Alpha-2-macroglobulin, N-terminal;
I3JN39	Uncharacterized protein (Fragment) OS=Oreochromis niloticus PE=4 SV=1	2.061	2.55232e-16	1.364	0.000472538	0.733	0.0453248	1.144	3.68432e-05	extr		molecular_function;cargo receptor activity;receptor activity;scavenger receptor activity;	cellular_component;membrane;				IPR017448;IPR001190;	SRCR-like domain;SRCR domain;
I3K1D1	ATP synthase subunit beta OS=Oreochromis niloticus GN=ATP5B (2 of 2) PE=3 SV=1	1.464	1.08086e-15	1.972	3.52159e-13	1.018	0.862619	0.693	1.38228e-09	mito	energy coupled proton transmembrane transport, against = electrochemical gradient;single-organism transport;cellular process;single-organism process;single-organism cellular process;transmembrane transport;establishment of localization;monovalent inorganic cation transport;biological_process;ion transmembrane transport;hydrogen transport;transport;cation transport;proton transport;localization;io…	purine ribonucleotide binding;anion binding;ribonucleotide binding;small molecule binding;ion binding;ribonucleoside binding;purine ribonucleoside triphosphate binding;carbohydrate derivative binding;adenyl ribonucleotide binding;nucleoside phosphate binding;molecular_function;nucleotide binding;nucleoside binding;adenyl nucleotide binding;heterocyclic compound binding;binding;purine nucleoside b…	intracellular;proton-transporting ATP synthase complex;protein complex;membrane;macromolecular complex;cell part;cell;proton-transporting two-sector ATPase complex;intracellular part;cellular_component;membrane part;proton-transporting two-sector ATPase complex, catalytic domain;proton-transporting ATP synthase complex, catalytic core F(1);	K02133	ATPeF1B:F-type H+-transporting ATPase subunit beta [EC:3.6.3.14];ATPeF1B:F-type H+-transporting ATPase subunit beta [EC:3.6.3.14];ATPeF1B:F-type H+-transporting ATPase subunit beta [EC:3.6.3.14];ATPeF1B:F-type H+-transporting ATPase subunit beta [EC:3.6.3.14];ATPeF1B:F-type H+-transporting ATPase subunit beta [EC:3.6.3.14];	Metabolic pathways ;Alzheimer's disease ;Huntington's disease ;Parkinson's disease ;Oxidative phosphorylation ;	IPR000793;IPR027417;IPR005722;IPR000194;IPR020003;IPR004100;IPR003593;IPR024034;	ATPase, F1/V1/A1 complex, alpha/beta subunit, C-terminal;P-loop containing nucleoside triphosphate hydrolase;ATPase, F1 complex, beta subunit;ATPase, F1/V1/A1 complex, alpha/beta subunit, nucleotide-binding domain;ATPase, alpha/beta subunit, nucleotide-binding domain, active site;ATPase, F1 complex alpha/beta subunit, N-terminal domain;AAA+ ATPase domain;ATPase, F1 complex beta subunit/V1 complex…
I3KRB8	Uncharacterized protein (Fragment) OS=Oreochromis niloticus PE=4 SV=1	0.3605	8.99023e-12	0.3575	1.08513e-14	1.0675	0.445911	1.039	0.0466724	cyto							IPR011496;IPR017853;	Beta-N-acetylglucosaminidase;Glycoside hydrolase, superfamily;
I3JBN0	Phosphorylase OS=Oreochromis niloticus GN=LOC100711198 PE=3 SV=1	2.051	1.01578e-05	2.523	7.91056e-10	2.2395	1.0452e-08	1.5945	0.00293636	cyto	biological_process;metabolic process;organic substance metabolic process;primary metabolic process;carbohydrate metabolic process;	molecular_function;transferase activity, transferring hexosyl groups;transferase activity, transferring glycosyl groups;catalytic activity;phosphorylase activity;transferase activity;glycogen phosphorylase activity;cofactor binding;anion binding;binding;ion binding;pyridoxal phosphate binding;		K00688	E2.4.1.1:starch phosphorylase [EC:2.4.1.1];E2.4.1.1:starch phosphorylase [EC:2.4.1.1];E2.4.1.1:starch phosphorylase [EC:2.4.1.1];E2.4.1.1:starch phosphorylase [EC:2.4.1.1];	Metabolic pathways ;Biosynthesis of secondary metabolites ;Insulin signaling pathway ;Starch and sucrose metabolism ;	IPR000811;IPR011833;	Glycosyl transferase, family 35;Glycogen/starch/alpha-glucan phosphorylase;
I3KL67	Phosphoglycerate kinase OS=Oreochromis niloticus GN=LOC100701118 PE=3 SV=1	1.017	0.630781	1.029	0.0249724	1.049	0.0134676	1.0245	0.414495	cyto	monosaccharide catabolic process;organic substance catabolic process;cellular process;carbohydrate metabolic process;hexose metabolic process;catabolic process;generation of precursor metabolites and energy;biological_process;carbohydrate catabolic process;single-organism carbohydrate metabolic process;single-organism carbohydrate catabolic process;metabolic process;glucose catabolic process;gluc…	molecular_function;kinase activity;phosphotransferase activity, carboxyl group as acceptor;catalytic activity;transferase activity;transferase activity, transferring phosphorus-containing groups;phosphoglycerate kinase activity;		K00927	PGK:phosphoglycerate kinase [EC:2.7.2.3];PGK:phosphoglycerate kinase [EC:2.7.2.3];PGK:phosphoglycerate kinase [EC:2.7.2.3];PGK:phosphoglycerate kinase [EC:2.7.2.3];PGK:phosphoglycerate kinase [EC:2.7.2.3];PGK:phosphoglycerate kinase [EC:2.7.2.3];PGK:phosphoglycerate kinase [EC:2.7.2.3];	Metabolic pathways ;Biosynthesis of secondary metabolites ;Microbial metabolism in diverse environments ;Carbon metabolism ;Biosynthesis of amino acids ;Glycolysis / Gluconeogenesis ;Carbon fixation in photosynthetic organisms ;	IPR015911;IPR015901;IPR015824;IPR001576;	Phosphoglycerate kinase, conserved site;Phosphoglycerate kinase, C-terminal;Phosphoglycerate kinase, N-terminal;Phosphoglycerate kinase;
I3JIY0	Uncharacterized protein OS=Oreochromis niloticus GN=LOC100707758 PE=4 SV=1	0.751	4.20701e-10	0.821	2.08699e-05	1.094	9.04636e-05	1.03	0.0336587	cyto	regulation of nitrogen compound metabolic process;regulation of purine nucleotide metabolic process;ribonucleoside triphosphate catabolic process;regulation of Ras protein signal transduction;purine ribonucleoside triphosphate metabolic process;regulation of purine nucleotide catabolic process;purine ribonucleoside metabolic process;purine ribonucleoside triphosphate catabolic process;cellular ni…	nucleoside-triphosphatase regulator activity;molecular_function;small GTPase regulator activity;enzyme regulator activity;enzyme activator activity;GTPase regulator activity;GTPase activator activity;Ras GTPase activator activity;	cell part;cell;cellular_component;intracellular;	K16848	IQGAP1:Ras GTPase-activating-like protein IQGAP1;IQGAP1:Ras GTPase-activating-like protein IQGAP1;IQGAP1:Ras GTPase-activating-like protein IQGAP1;	Regulation of actin cytoskeleton ;Proteoglycans in cancer ;Adherens junction ;	IPR001202;IPR000048;IPR001715;IPR000593;IPR008936;IPR001936;IPR027401;IPR027417;IPR023152;	WW domain;IQ motif, EF-hand binding site;Calponin homology domain;RasGAP protein, C-terminal;Rho GTPase activation protein;Ras GTPase-activating protein;Myosin-like IQ motif-containing domain;P-loop containing nucleoside triphosphate hydrolase;Ras GTPase-activating protein, conserved site;
I3J231	6-phosphogluconate dehydrogenase, decarboxylating OS=Oreochromis niloticus GN=pgd PE=3 SV=1	0.58	8.14266e-07	0.694	0.121421	1.153	0.00820563	0.992	0.298276	nucl	nitrogen compound metabolic process;cellular aromatic compound metabolic process;organic substance catabolic process;pyridine nucleotide metabolic process;phosphate-containing compound metabolic process;small molecule metabolic process;phosphorus metabolic process;cellular nitrogen compound metabolic process;nucleoside phosphate metabolic process;carbohydrate catabolic process;single-organism met…	nucleoside phosphate binding;molecular_function;coenzyme binding;cofactor binding;nucleotide binding;heterocyclic compound binding;binding;small molecule binding;organic cyclic compound binding;NADP binding;oxidoreductase activity;oxidoreductase activity, acting on CH-OH group of donors;catalytic activity;oxidoreductase activity, acting on the CH-OH group of donors, NAD = or NADP as acceptor;phos…		K00033	PGD:6-phosphogluconate dehydrogenase [EC:1.1.1.44];PGD:6-phosphogluconate dehydrogenase [EC:1.1.1.44];PGD:6-phosphogluconate dehydrogenase [EC:1.1.1.44];PGD:6-phosphogluconate dehydrogenase [EC:1.1.1.44];PGD:6-phosphogluconate dehydrogenase [EC:1.1.1.44];PGD:6-phosphogluconate dehydrogenase [EC:1.1.1.44];	Metabolic pathways ;Biosynthesis of secondary metabolites ;Microbial metabolism in diverse environments ;Carbon metabolism ;Pentose phosphate pathway ;Glutathione metabolism ;	IPR008927;IPR013328;IPR016040;IPR012284;IPR006184;IPR006113;IPR006114;IPR006115;	6-phosphogluconate dehydrogenase, C-terminal-like;Dehydrogenase, multihelical;NAD(P)-binding domain;Fibritin/6-phosphogluconate dehydrogenase, C-terminal extension;6-phosphogluconate-binding site;6-phosphogluconate dehydrogenase, decarboxylating;6-phosphogluconate dehydrogenase, C-terminal;6-phosphogluconate dehydrogenase, NADP-binding;
I3JY77	Uncharacterized protein OS=Oreochromis niloticus GN=LOC100708655 PE=4 SV=1	2.279	9.76796e-17	0.94	0.345118	0.614	3.48238e-07	1.475	0.00438793	extr	biological_process;response to stress;response to stimulus;defense response;	enzyme inhibitor activity;molecular_function;endopeptidase regulator activity;endopeptidase inhibitor activity;peptidase regulator activity;enzyme regulator activity;peptidase inhibitor activity;cysteine-type endopeptidase inhibitor activity;	cellular_component;extracellular region;				IPR001894;IPR000010;IPR025764;	Cathelicidin;Proteinase inhibitor I25, cystatin;Fetuin-B-type cystatin domain;
I3JHP0	Uncharacterized protein (Fragment) OS=Oreochromis niloticus GN=LOC102079687 PE=4 SV=1	2.741	2.17518e-17	1.6515	9.34539e-12	0.82	0.0133668	1.356	2.49905e-14	plas	negative regulation of hydrolase activity;regulation of molecular function;negative regulation of peptidase activity;biological regulation;regulation of metabolic process;negative regulation of molecular function;regulation of hydrolase activity;negative regulation of catalytic activity;regulation of peptidase activity;regulation of endopeptidase activity;biological_process;regulation of catalyti…	enzyme inhibitor activity;molecular_function;endopeptidase regulator activity;peptidase regulator activity;enzyme regulator activity;peptidase inhibitor activity;endopeptidase inhibitor activity;	extracellular region;cellular_component;extracellular region part;extracellular space;				IPR001599;IPR002890;IPR014756;IPR008930;IPR011626;IPR011625;	Alpha-2-macroglobulin;Alpha-2-macroglobulin, N-terminal;Immunoglobulin E-set;Terpenoid cyclases/protein prenyltransferase alpha-alpha toroid;Alpha-macroglobulin complement component;Alpha-2-macroglobulin, N-terminal 2;
I3JB48	Fructose-bisphosphate aldolase OS=Oreochromis niloticus GN=LOC100704344 PE=3 SV=1	0.803	0.127735	0.8005	0.218505	1.0475	0.0207387	1.249	3.44232e-06	cyto	monosaccharide catabolic process;organic substance catabolic process;cellular process;carbohydrate metabolic process;hexose metabolic process;catabolic process;generation of precursor metabolites and energy;biological_process;carbohydrate catabolic process;single-organism carbohydrate metabolic process;single-organism carbohydrate catabolic process;metabolic process;glucose catabolic process;gluc…	aldehyde-lyase activity;molecular_function;carbon-carbon lyase activity;catalytic activity;lyase activity;fructose-bisphosphate aldolase activity;		K01623	ALDO:fructose-bisphosphate aldolase, class I [EC:4.1.2.13];ALDO:fructose-bisphosphate aldolase, class I [EC:4.1.2.13];ALDO:fructose-bisphosphate aldolase, class I [EC:4.1.2.13];ALDO:fructose-bisphosphate aldolase, class I [EC:4.1.2.13];ALDO:fructose-bisphosphate aldolase, class I [EC:4.1.2.13];ALDO:fructose-bisphosphate aldolase, class I [EC:4.1.2.13];ALDO:fructose-bisphosphate aldolase, class I …	Metabolic pathways ;Biosynthesis of secondary metabolites ;Microbial metabolism in diverse environments ;Carbon metabolism ;Biosynthesis of amino acids ;Glycolysis / Gluconeogenesis ;Pentose phosphate pathway ;Fructose and mannose metabolism ;Carbon fixation in photosynthetic organisms ;Methane metabolism ;	IPR013785;IPR000741;	Aldolase-type TIM barrel;Fructose-bisphosphate aldolase, class-I;
I3KU65	Uncharacterized protein (Fragment) OS=Oreochromis niloticus GN=actn1 PE=4 SV=1	0.545	1.87797e-20	0.9155	0.431871	0.9715	0.144974	0.6475	9.53628e-21	cyto	actin filament-based process;actin cytoskeleton organization;organelle organization;cellular process;single-organism process;protein complex subunit organization;single-organism cellular process;macromolecular complex subunit organization;biological_process;cytoskeleton organization;actin filament organization;cellular component organization or biogenesis;cellular component organization;actin cro…	molecular_function;binding;cation binding;ion binding;metal ion binding;calcium ion binding;		K05699	ACTN:actinin alpha;ACTN:actinin alpha;ACTN:actinin alpha;ACTN:actinin alpha;ACTN:actinin alpha;ACTN:actinin alpha;ACTN:actinin alpha;ACTN:actinin alpha;ACTN:actinin alpha;	Regulation of actin cytoskeleton ;Focal adhesion ;Viral carcinogenesis ;Leukocyte transendothelial migration ;Tight junction ;Systemic lupus erythematosus ;Adherens junction ;Amoebiasis ;Arrhythmogenic right ventricular cardiomyopathy (ARVC) ;	IPR002017;IPR002048;IPR018159;IPR011992;IPR001589;IPR014837;IPR001715;	Spectrin repeat;EF-hand domain;Spectrin/alpha-actinin;EF-hand domain pair;Actinin-type, actin-binding, conserved site;EF-hand, Ca insensitive;Calponin homology domain;
I3KFP0	Uncharacterized protein OS=Oreochromis niloticus GN=LOC100702938 PE=3 SV=1	1.484	2.15641e-07	1.479	1.42847e-07	1.374	9.97952e-05	1.474	5.17073e-07	cyto		purine ribonucleotide binding;anion binding;ribonucleotide binding;small molecule binding;ion binding;ribonucleoside binding;purine ribonucleoside triphosphate binding;carbohydrate derivative binding;adenyl ribonucleotide binding;nucleoside phosphate binding;molecular_function;nucleotide binding;nucleoside binding;adenyl nucleotide binding;heterocyclic compound binding;binding;purine nucleoside b…		K00933	E2.7.3.2:creatine kinase [EC:2.7.3.2];E2.7.3.2:creatine kinase [EC:2.7.3.2];	Metabolic pathways ;Arginine and proline metabolism ;	IPR014746;IPR022413;IPR022414;IPR022415;	Glutamine synthetase/guanido kinase, catalytic domain;ATP:guanido phosphotransferase, N-terminal;ATP:guanido phosphotransferase, catalytic domain;ATP:guanido phosphotransferase active site;
I3JKV4	ATP synthase subunit alpha OS=Oreochromis niloticus GN=LOC100705346 PE=3 SV=1	1.511	9.3287e-15	2.087	2.19602e-12	0.955	0.509564	0.689	2.81653e-13	mito	energy coupled proton transmembrane transport, against = electrochemical gradient;single-organism transport;cellular process;single-organism process;single-organism cellular process;transmembrane transport;establishment of localization;monovalent inorganic cation transport;biological_process;ion transmembrane transport;hydrogen transport;transport;cation transport;proton transport;localization;io…	purine ribonucleotide binding;anion binding;ribonucleotide binding;small molecule binding;ion binding;ribonucleoside binding;purine ribonucleoside triphosphate binding;carbohydrate derivative binding;adenyl ribonucleotide binding;nucleoside phosphate binding;molecular_function;nucleotide binding;nucleoside binding;adenyl nucleotide binding;heterocyclic compound binding;binding;purine nucleoside b…	intracellular;proton-transporting ATP synthase complex;protein complex;membrane;macromolecular complex;cell part;cell;proton-transporting two-sector ATPase complex;intracellular part;cellular_component;membrane part;proton-transporting two-sector ATPase complex, catalytic domain;proton-transporting ATP synthase complex, catalytic core F(1);	K02132	ATPeF1A:F-type H+-transporting ATPase subunit alpha;ATPeF1A:F-type H+-transporting ATPase subunit alpha;ATPeF1A:F-type H+-transporting ATPase subunit alpha;ATPeF1A:F-type H+-transporting ATPase subunit alpha;ATPeF1A:F-type H+-transporting ATPase subunit alpha;	Metabolic pathways ;Alzheimer's disease ;Huntington's disease ;Parkinson's disease ;Oxidative phosphorylation ;	IPR005294;IPR000194;IPR023366;IPR000793;IPR004100;IPR027417;IPR020003;	ATPase, F1 complex, alpha subunit;ATPase, F1/V1/A1 complex, alpha/beta subunit, nucleotide-binding domain;ATP synthase subunit alpha-like domain;ATPase, F1/V1/A1 complex, alpha/beta subunit, C-terminal;ATPase, F1 complex alpha/beta subunit, N-terminal domain;P-loop containing nucleoside triphosphate hydrolase;ATPase, alpha/beta subunit, nucleotide-binding domain, active site;
I3KAM8	Uncharacterized protein OS=Oreochromis niloticus GN=LOC100712094 PE=3 SV=1	7.635	3.67265e-12	3.418	9.14833e-11	0.593	1.63791e-06	1.213	1.17938e-09	extr	biological_process;single-organism metabolic process;metabolic process;organic substance metabolic process;primary metabolic process;lipid metabolic process;	molecular_function;binding;small molecule binding;transporter activity;	cellular_component;extracellular region;	K01830	E5.3.99.2:prostaglandin-H2 D-isomerase [EC:5.3.99.2];E5.3.99.2:prostaglandin-H2 D-isomerase [EC:5.3.99.2];	Metabolic pathways ;Arachidonic acid metabolism ;	IPR012674;IPR022272;IPR002972;IPR011038;IPR000566;IPR002345;	Calycin;Lipocalin conserved site;Prostaglandin D synthase;Calycin-like;Lipocalin/cytosolic fatty-acid binding domain;Lipocalin;
I3IV16	Uncharacterized protein OS=Oreochromis niloticus GN=YWHAB (1 of 2) PE=3 SV=1	0.5875	1.15368e-17	0.562	6.21935e-08	0.9835	0.561846	1.041	0.0137341	cyto				K16197	YWHAB_Q_Z:14-3-3 protein beta/theta/zeta;YWHAB_Q_Z:14-3-3 protein beta/theta/zeta;YWHAB_Q_Z:14-3-3 protein beta/theta/zeta;YWHAB_Q_Z:14-3-3 protein beta/theta/zeta;YWHAB_Q_Z:14-3-3 protein beta/theta/zeta;YWHAB_Q_Z:14-3-3 protein beta/theta/zeta;YWHAB_Q_Z:14-3-3 protein beta/theta/zeta;YWHAB_Q_Z:14-3-3 protein beta/theta/zeta;	PI3K-Akt signaling pathway ;Epstein-Barr virus infection ;Viral carcinogenesis ;Hepatitis B ;Oocyte meiosis ;Hippo signaling pathway ;Cell cycle ;Hippo signaling pathway - fly ;	IPR000308;IPR023410;IPR023409;	14-3-3 protein;14-3-3 domain;14-3-3 protein, conserved site;
I3K1Q8	Uncharacterized protein OS=Oreochromis niloticus GN=LOC100708443 PE=4 SV=1	0.6025	1.40436e-10	0.5915	6.71528e-11	0.985	0.723493	1.0065	0.519527	E.R.	macromolecule localization;biological_process;protein localization;transport;establishment of localization;organic substance transport;establishment of protein localization;localization;protein transport;	nucleoside-triphosphatase regulator activity;molecular_function;small GTPase regulator activity;enzyme regulator activity;GDP-dissociation inhibitor activity;GTPase regulator activity;Rab GDP-dissociation inhibitor activity;					IPR000806;IPR018203;	Rab GDI protein;GDP dissociation inhibitor;
I3KSV3	Uncharacterized protein (Fragment) OS=Oreochromis niloticus GN=LOC100707441 PE=3 SV=1	0.679	8.35697e-05	0.515	3.5076e-10	0.886	0.0448412	1.096	0.000210808	cyto		molecular_function;oxidoreductase activity, acting on the aldehyde or oxo group of = donors;oxidoreductase activity;catalytic activity;oxidoreductase activity, acting on the aldehyde or oxo group of = donors, NAD or NADP as acceptor;		K00149	ALDH9A1:aldehyde dehydrogenase family 9 member A1 [EC:1.2.1.47 1.2.1.3];ALDH9A1:aldehyde dehydrogenase family 9 member A1 [EC:1.2.1.47 1.2.1.3];ALDH9A1:aldehyde dehydrogenase family 9 member A1 [EC:1.2.1.47 1.2.1.3];ALDH9A1:aldehyde dehydrogenase family 9 member A1 [EC:1.2.1.47 1.2.1.3];ALDH9A1:aldehyde dehydrogenase family 9 member A1 [EC:1.2.1.47 1.2.1.3];ALDH9A1:aldehyde dehydrogenase family 9…	Metabolic pathways ;Biosynthesis of secondary metabolites ;Microbial metabolism in diverse environments ;Valine, leucine and isoleucine degradation ;Glycolysis / Gluconeogenesis ;Pyruvate metabolism ;Arginine and proline metabolism ;Fatty acid degradation ;Propanoate metabolism ;Tryptophan metabolism ;Lysine degradation ;Glycerolipid metabolism ;beta-Alanine metabolism ;Histidine metabolism ;Asco…	IPR029510;IPR015590;IPR016161;IPR016160;IPR016163;IPR016162;	Aldehyde dehydrogenase, glutamic acid active site;Aldehyde dehydrogenase domain;Aldehyde/histidinol dehydrogenase;Aldehyde dehydrogenase, cysteine active site;Aldehyde dehydrogenase, C-terminal;Aldehyde dehydrogenase, N-terminal;
I3K004	Uncharacterized protein (Fragment) OS=Oreochromis niloticus GN=LOC100693779 PE=4 SV=1	0.8115	0.0042132	1.0355	0.524447	0.888	0.199805	0.7095	2.88989e-10	mito	regulation of gene expression;gene expression;cellular process;single-organism process;single-organism cellular process;biological regulation;regulation of metabolic process;gene silencing;negative regulation of biological process;regulation of macromolecule metabolic process;biological_process;negative regulation of metabolic process;negative regulation of macromolecule metabolic process;regulat…	molecular_function;hydrolase activity;catalytic activity;hydrolase activity, acting on ester bonds;binding;heterocyclic compound binding;organic cyclic compound binding;nucleic acid binding;	intracellular;RNAi effector complex;macromolecular complex;ribonucleoprotein complex;cell part;cell;intracellular part;cellular_component;RISC complex;	K15979	SND1:staphylococcal nuclease domain-containing protein 1;SND1:staphylococcal nuclease domain-containing protein 1;	Epstein-Barr virus infection ;Viral carcinogenesis ;	IPR016071;IPR002999;IPR016685;	Staphylococcal nuclease (SNase-like), OB-fold;Tudor domain;RNA-induced silencing complex, nuclease component Tudor-SN;
I3KTF8	Uncharacterized protein (Fragment) OS=Oreochromis niloticus GN=LOC100696601 PE=3 SV=1	0.394	1.56397e-10	0.5295	4.58292e-07	1.161	2.55604e-05	0.945	0.0625351	mito		molecular_function;structural molecule activity;	cytoskeletal part;intermediate filament;cell;cellular_component;intracellular;protein complex;intracellular non-membrane-bounded organelle;organelle;macromolecular complex;non-membrane-bounded organelle;intracellular organelle part;cell part;intracellular organelle;intracellular part;intermediate filament cytoskeleton;organelle part;cytoskeleton;keratin filament;				IPR009053;IPR001664;IPR018039;IPR003054;	Prefoldin;Intermediate filament protein;Intermediate filament protein, conserved site;Keratin, type II;
I3KMQ8	Uncharacterized protein OS=Oreochromis niloticus GN=LOC100695721 PE=3 SV=1	0.786	1.29449e-06	0.7405	1.22576e-05	0.8485	0.0020772	0.876	0.219851	cyto				K00799	GST:glutathione S-transferase [EC:2.5.1.18];GST:glutathione S-transferase [EC:2.5.1.18];GST:glutathione S-transferase [EC:2.5.1.18];GST:glutathione S-transferase [EC:2.5.1.18];	Glutathione metabolism ;Metabolism of xenobiotics by cytochrome P450 ;Chemical carcinogenesis ;Drug metabolism - cytochrome P450 ;	IPR004045;IPR004046;IPR010987;IPR012336;	Glutathione S-transferase, N-terminal;Glutathione S-transferase, C-terminal;Glutathione S-transferase, C-terminal-like;Thioredoxin-like fold;
I3JXQ1	Uncharacterized protein OS=Oreochromis niloticus GN=LOC100694007 PE=4 SV=1	1.842	1.22636e-21	0.707	3.63357e-06	0.787	0.173849	2.127	1.36019e-27
I3JKH1	Uncharacterized protein (Fragment) OS=Oreochromis niloticus GN=LOC100708769 PE=4 SV=1	2.1995	3.38927e-23	1.654	1.42609e-10	0.875	0.00355323	1.1685	1.58571e-06	E.R.	nitrogen compound metabolic process;biological_process;organonitrogen compound metabolic process;metabolic process;carbohydrate derivative metabolic process;organic substance metabolic process;aminoglycan metabolic process;glycosaminoglycan metabolic process;macromolecule metabolic process;hyaluronan metabolic process;	enzyme inhibitor activity;molecular_function;endopeptidase regulator activity;endopeptidase inhibitor activity;peptidase regulator activity;enzyme regulator activity;peptidase inhibitor activity;serine-type endopeptidase inhibitor activity;					IPR013694;IPR002035;IPR010600;	VIT domain;von Willebrand factor, type A;Inter-alpha-trypsin inhibitor heavy chain, C-terminal;
I3KEV3	Uncharacterized protein (Fragment) OS=Oreochromis niloticus GN=pdia3 PE=3 SV=1	0.785	7.29382e-07	1.4315	2.42509e-09	1.1185	0.000144724	0.632	6.45755e-22	mito	biological_process;cellular homeostasis;cellular process;single-organism process;regulation of cellular process;single-organism cellular process;regulation of biological process;biological regulation;regulation of biological quality;homeostatic process;cell redox homeostasis;single-organism metabolic process;metabolic process;small molecule metabolic process;organic substance metabolic process;et…	molecular_function;electron carrier activity;catalytic activity;isomerase activity;oxidoreductase activity, acting on a sulfur group of donors;oxidoreductase activity;disulfide oxidoreductase activity;protein disulfide oxidoreductase activity;	intracellular;cytoplasmic part;cytoplasm;organelle;membrane-bounded organelle;cell part;cell;intracellular organelle;intracellular part;cellular_component;intracellular membrane-bounded organelle;endoplasmic reticulum;	K08056	PDIA3:protein disulfide isomerase family A, member 3 [EC:5.3.4.1];PDIA3:protein disulfide isomerase family A, member 3 [EC:5.3.4.1];	Protein processing in endoplasmic reticulum ;Antigen processing and presentation ;	IPR017937;IPR012336;IPR005788;IPR005792;IPR013766;	Thioredoxin, conserved site;Thioredoxin-like fold;Disulphide isomerase;Protein disulphide isomerase;Thioredoxin domain;
I3KGW3	Uncharacterized protein (Fragment) OS=Oreochromis niloticus GN=LOC100709081 PE=4 SV=1	0.6905	4.92572e-09	0.8705	0.0156621	1.2205	0.000114794	0.957	0.02264	cyto		molecular_function;binding;cation binding;ion binding;metal ion binding;calcium ion binding;					IPR002048;IPR011992;IPR018247;IPR001589;IPR001715;	EF-hand domain;EF-hand domain pair;EF-Hand 1, calcium-binding site;Actinin-type, actin-binding, conserved site;Calponin homology domain;
I3K3J4	Uncharacterized protein (Fragment) OS=Oreochromis niloticus GN=ATP1A1 (5 of 5) PE=3 SV=1	0.5795	0.000660496	0.8295	0.181657	0.9425	0.916796	0.6885	7.46051e-10	plas	nitrogen compound metabolic process;purine nucleoside triphosphate biosynthetic process;purine ribonucleoside biosynthetic process;ribonucleoside triphosphate biosynthetic process;purine nucleoside triphosphate metabolic process;nucleoside triphosphate biosynthetic process;phosphate-containing compound metabolic process;purine ribonucleoside triphosphate biosynthetic process;nucleoside triphospha…	purine ribonucleotide binding;anion binding;ribonucleotide binding;small molecule binding;ion binding;ribonucleoside binding;purine ribonucleoside triphosphate binding;carbohydrate derivative binding;adenyl ribonucleotide binding;nucleoside phosphate binding;molecular_function;nucleotide binding;nucleoside binding;adenyl nucleotide binding;heterocyclic compound binding;binding;purine nucleoside b…	membrane;intrinsic to membrane;cellular_component;membrane part;integral to membrane;	K01539	ATP1A:sodium/potassium-transporting ATPase subunit alpha [EC:3.6.3.9];ATP1A:sodium/potassium-transporting ATPase subunit alpha [EC:3.6.3.9];ATP1A:sodium/potassium-transporting ATPase subunit alpha [EC:3.6.3.9];ATP1A:sodium/potassium-transporting ATPase subunit alpha [EC:3.6.3.9];ATP1A:sodium/potassium-transporting ATPase subunit alpha [EC:3.6.3.9];ATP1A:sodium/potassium-transporting ATPase subuni…	cGMP-PKG signaling pathway ;Adrenergic signaling in cardiomyocytes ;Pancreatic secretion ;Protein digestion and absorption ;Thyroid hormone signaling pathway ;Salivary secretion ;Cardiac muscle contraction ;Gastric acid secretion ;Endocrine and other factor-regulated calcium reabsorption ;Thyroid hormone synthesis ;Bile secretion ;Insulin secretion ;Carbohydrate digestion and absorption ;Proximal…	IPR023214;IPR023299;IPR023298;IPR008250;IPR004014;IPR005775;IPR006068;IPR018303;IPR001757;	HAD-like domain;P-type ATPase, cytoplasmic domain N;P-type ATPase, transmembrane domain;P-type ATPase, A domain;Cation-transporting P-type ATPase, N-terminal;Sodium/potassium-transporting P-type ATPase, subfamily IIC;Cation-transporting P-type ATPase, C-terminal;P-type ATPase, phosphorylation site;Cation-transporting P-type ATPase;
I3K7U2	Uncharacterized protein OS=Oreochromis niloticus GN=LOC100691928 PE=3 SV=1	0.616	3.59579e-10	0.7225	8.55313e-05	1.0795	0.508747	0.8895	0.00708629	cyto_nucl		purine ribonucleotide binding;anion binding;ribonucleotide binding;small molecule binding;ion binding;ribonucleoside binding;purine ribonucleoside triphosphate binding;carbohydrate derivative binding;adenyl ribonucleotide binding;nucleoside phosphate binding;molecular_function;nucleotide binding;nucleoside binding;adenyl nucleotide binding;heterocyclic compound binding;binding;purine nucleoside b…		K13525	VCP:transitional endoplasmic reticulum ATPase;VCP:transitional endoplasmic reticulum ATPase;	Protein processing in endoplasmic reticulum ;Legionellosis ;	IPR003960;IPR003959;IPR027417;IPR003593;IPR009010;IPR005938;IPR015415;IPR029067;IPR003338;IPR004201;	ATPase, AAA-type, conserved site;ATPase, AAA-type, core;P-loop containing nucleoside triphosphate hydrolase;AAA+ ATPase domain;Aspartate decarboxylase-like domain;AAA ATPase, CDC48 family;Vps4 oligomerisation, C-terminal;CDC48 domain 2-like;CDC48, N-terminal subdomain;CDC48, domain 2;
I3JBJ3	Uncharacterized protein OS=Oreochromis niloticus GN=TUBB PE=3 SV=1	0.594	0.000266739	0.587	1.14698e-07	0.984	0.148364	1.082	0.00118537	cyto_nucl	biological_process;cellular process;single-organism process;single-organism cellular process;cellular component movement;microtubule-based process;microtubule-based movement;protein complex assembly;cellular component assembly;protein complex subunit organization;cellular component biogenesis;protein complex biogenesis;macromolecular complex assembly;cellular component organization or biogenesis;…	purine ribonucleotide binding;anion binding;ribonucleotide binding;small molecule binding;ion binding;ribonucleoside binding;purine ribonucleoside triphosphate binding;carbohydrate derivative binding;nucleoside phosphate binding;molecular_function;guanyl nucleotide binding;nucleotide binding;nucleoside binding;heterocyclic compound binding;binding;purine nucleoside binding;guanyl ribonucleotide b…	cytoskeletal part;cell;cellular_component;intracellular;protein complex;intracellular non-membrane-bounded organelle;organelle;macromolecular complex;non-membrane-bounded organelle;intracellular organelle part;microtubule cytoskeleton;cell part;intracellular organelle;intracellular part;organelle part;cytoskeleton;microtubule;	K07375	TUBB:tubulin beta;TUBB:tubulin beta;TUBB:tubulin beta;	Phagosome ;Pathogenic Escherichia coli infection ;Gap junction ;	IPR023123;IPR017975;IPR008280;IPR000217;IPR002453;IPR003008;IPR018316;	Tubulin, C-terminal;Tubulin, conserved site;Tubulin/FtsZ, C-terminal;Tubulin;Beta tubulin;Tubulin/FtsZ, GTPase domain;Tubulin/FtsZ, 2-layer sandwich domain;
I3J1U3	Uncharacterized protein OS=Oreochromis niloticus GN=LOC100692640 PE=4 SV=1	5.434	8.64464e-19	2.999	2.22264e-23	0.691	2.85848e-06	1.576	1.60558e-17	cyto		molecular_function;binding;cation binding;ion binding;metal ion binding;calcium ion binding;					IPR018247;IPR011992;IPR002048;	EF-Hand 1, calcium-binding site;EF-hand domain pair;EF-hand domain;
I3JK33	Uncharacterized protein (Fragment) OS=Oreochromis niloticus PE=4 SV=1	0.7825	7.70361e-06	1.0925	0.0617096	1.0715	0.0537494	0.753	5.87024e-09	nucl	cellular process;single-organism process;single-organism cellular process;biological regulation;negative regulation of cellular process;cell cycle process;negative regulation of cell cycle;negative regulation of biological process;biological_process;cell cycle;regulation of cellular process;regulation of biological process;regulation of cell cycle;cell cycle arrest;	molecular_function;binding;cation binding;ion binding;metal ion binding;calcium ion binding;	intracellular;intracellular non-membrane-bounded organelle;organelle;non-membrane-bounded organelle;cell part;cell;intracellular organelle;intracellular part;cellular_component;cytoskeleton;				IPR001589;IPR018247;IPR003108;IPR018159;IPR001715;IPR001101;IPR011992;IPR001452;IPR002017;IPR002048;	Actinin-type, actin-binding, conserved site;EF-Hand 1, calcium-binding site;Growth-arrest-specific protein 2 domain;Spectrin/alpha-actinin;Calponin homology domain;Plectin repeat;EF-hand domain pair;SH3 domain;Spectrin repeat;EF-hand domain;
I3K374	Uncharacterized protein OS=Oreochromis niloticus GN=LOC100696277 PE=3 SV=1	0.565	4.17984e-19	0.6055	5.36936e-13	1.0135	0.159805	0.895	0.000148661	nucl	biological_process;cellular process;cellular macromolecule metabolic process;metabolic process;macromolecule modification;organic substance metabolic process;cellular protein metabolic process;protein modification process;protein metabolic process;macromolecule metabolic process;cellular metabolic process;primary metabolic process;cellular protein modification process;	purine ribonucleotide binding;anion binding;ribonucleotide binding;small molecule binding;ion binding;ribonucleoside binding;purine ribonucleoside triphosphate binding;carbohydrate derivative binding;adenyl ribonucleotide binding;nucleoside phosphate binding;molecular_function;nucleotide binding;nucleoside binding;adenyl nucleotide binding;heterocyclic compound binding;binding;purine nucleoside b…		K03178	UBE1:ubiquitin-activating enzyme E1 [EC:6.3.2.19];UBE1:ubiquitin-activating enzyme E1 [EC:6.3.2.19];	Parkinson's disease ;Ubiquitin mediated proteolysis ;	IPR023280;IPR000127;IPR019572;IPR000011;IPR018074;IPR018075;IPR000594;IPR009036;IPR016040;IPR018965;	Ubiquitin-like 1 activating enzyme, catalytic cysteine domain;Ubiquitin-activating enzyme repeat;Ubiquitin-activating enzyme;Ubiquitin/SUMO-activating enzyme E1;Ubiquitin-activating enzyme, E1, active site;Ubiquitin-activating enzyme, E1;UBA/THIF-type NAD/FAD binding fold;Molybdenum cofactor biosynthesis, MoeB;NAD(P)-binding domain;Ubiquitin-activating enzyme e1, C-terminal;
I3K0T7	Uncharacterized protein (Fragment) OS=Oreochromis niloticus GN=APOB (3 of 4) PE=4 SV=1	2.11	1.77341e-19	0.959	0.630918	0.58	3.3098e-14	1.224	4.3923e-11	cyto		molecular_function;transporter activity;substrate-specific transporter activity;lipid transporter activity;		K14462	APOB:apolipoprotein B;APOB:apolipoprotein B;	Fat digestion and absorption ;Vitamin digestion and absorption ;	IPR015819;IPR015818;IPR015817;IPR015816;IPR009454;IPR001747;IPR015255;IPR011030;	Lipid transport protein, beta-sheet shell;Vitellinogen, open beta-sheet, subdomain 2;Vitellinogen, open beta-sheet, subdomain 1;Vitellinogen, beta-sheet N-terminal;Lipid transport, open beta-sheet;Lipid transport protein, N-terminal;Vitellinogen, open beta-sheet;Vitellinogen, superhelical;
I3JB82	Fructose-bisphosphate aldolase OS=Oreochromis niloticus GN=LOC100694503 PE=3 SV=1	1.6575	1.72546e-07	1.4985	4.78171e-09	0.998	0.153479	1.1035	0.0227466	cyto	monosaccharide catabolic process;organic substance catabolic process;cellular process;carbohydrate metabolic process;hexose metabolic process;catabolic process;generation of precursor metabolites and energy;biological_process;carbohydrate catabolic process;single-organism carbohydrate metabolic process;single-organism carbohydrate catabolic process;metabolic process;glucose catabolic process;gluc…	aldehyde-lyase activity;molecular_function;carbon-carbon lyase activity;catalytic activity;lyase activity;fructose-bisphosphate aldolase activity;		K01623	ALDO:fructose-bisphosphate aldolase, class I [EC:4.1.2.13];ALDO:fructose-bisphosphate aldolase, class I [EC:4.1.2.13];ALDO:fructose-bisphosphate aldolase, class I [EC:4.1.2.13];ALDO:fructose-bisphosphate aldolase, class I [EC:4.1.2.13];ALDO:fructose-bisphosphate aldolase, class I [EC:4.1.2.13];ALDO:fructose-bisphosphate aldolase, class I [EC:4.1.2.13];ALDO:fructose-bisphosphate aldolase, class I …	Metabolic pathways ;Biosynthesis of secondary metabolites ;Microbial metabolism in diverse environments ;Carbon metabolism ;Biosynthesis of amino acids ;Glycolysis / Gluconeogenesis ;Pentose phosphate pathway ;Fructose and mannose metabolism ;Carbon fixation in photosynthetic organisms ;Methane metabolism ;	IPR013785;IPR000741;	Aldolase-type TIM barrel;Fructose-bisphosphate aldolase, class-I;
I3JRJ3	Uncharacterized protein (Fragment) OS=Oreochromis niloticus PE=3 SV=1	1.22	0.0932957	1.239	0.000412915	1.106	0.000650376	0.931	0.0193685	nucl		molecular_function;structural molecule activity;	cytoskeletal part;intermediate filament;cell;cellular_component;intracellular;protein complex;intracellular non-membrane-bounded organelle;organelle;macromolecular complex;non-membrane-bounded organelle;intracellular organelle part;cell part;intracellular organelle;intracellular part;intermediate filament cytoskeleton;organelle part;cytoskeleton;keratin filament;				IPR001664;IPR018039;IPR003054;	Intermediate filament protein;Intermediate filament protein, conserved site;Keratin, type II;
I3KMQ7	Uncharacterized protein OS=Oreochromis niloticus GN=LOC100695721 PE=3 SV=1	0.754	6.21533e-06	0.834	0.0018475	0.879	0.0278311	0.837	0.249613
I3JQZ4	Elongation factor 1-alpha OS=Oreochromis niloticus GN=LOC100691481 PE=3 SV=1	0.739	5.71166e-09	0.887	0.158496	1.109	0.0309388	0.853	0.00123375
I3KTF4	Uncharacterized protein OS=Oreochromis niloticus GN=LOC100702519 PE=3 SV=1	1.259	8.44064e-08	0.75	0.00187394	0.916	0.0103237	1.381	8.44714e-17	mito		molecular_function;structural molecule activity;	cytoskeletal part;intermediate filament;cell;cellular_component;intracellular;protein complex;intracellular non-membrane-bounded organelle;organelle;macromolecular complex;non-membrane-bounded organelle;intracellular organelle part;cell part;intracellular organelle;intracellular part;intermediate filament cytoskeleton;organelle part;cytoskeleton;keratin filament;				IPR003054;IPR001664;IPR018039;	Keratin, type II;Intermediate filament protein;Intermediate filament protein, conserved site;
I3KTT7	Uncharacterized protein (Fragment) OS=Oreochromis niloticus GN=LOC100702802 PE=3 SV=1	1.012	0.21244	0.8645	0.160883	0.8455	0.0264905	1.014	0.0681098
I3KHV5	Uncharacterized protein OS=Oreochromis niloticus GN=C3 (3 of 4) PE=4 SV=1	2.4315	1.88806e-24	1.4545	8.38261e-08	0.9065	0.118783	1.46	9.60167e-20	plas	negative regulation of hydrolase activity;regulation of molecular function;negative regulation of peptidase activity;biological regulation;regulation of metabolic process;negative regulation of molecular function;regulation of hydrolase activity;negative regulation of catalytic activity;regulation of peptidase activity;regulation of endopeptidase activity;biological_process;regulation of catalyti…	enzyme inhibitor activity;molecular_function;endopeptidase regulator activity;peptidase regulator activity;enzyme regulator activity;peptidase inhibitor activity;endopeptidase inhibitor activity;	extracellular region;cellular_component;extracellular region part;extracellular space;				IPR011625;IPR011626;IPR018933;IPR018081;IPR001134;IPR000020;IPR002890;IPR019565;IPR008930;IPR008993;IPR001599;	Alpha-2-macroglobulin, N-terminal 2;Alpha-macroglobulin complement component;Netrin module, non-TIMP type;Anaphylatoxin, complement system;Netrin domain;Anaphylatoxin/fibulin;Alpha-2-macroglobulin, N-terminal;Alpha-2-macroglobulin, thiol-ester bond-forming;Terpenoid cyclases/protein prenyltransferase alpha-alpha toroid;Tissue inhibitor of metalloproteinases-like, OB-fold;Alpha-2-macroglobulin;
I3K6T6	Uncharacterized protein OS=Oreochromis niloticus GN=TUBB6 PE=3 SV=1	0.5995	0.00268414	0.727	0.00144393	1.099	0.0367956	1.0615	0.00545367	cyto_nucl	biological_process;cellular process;single-organism process;single-organism cellular process;cellular component movement;microtubule-based process;microtubule-based movement;protein complex assembly;cellular component assembly;protein complex subunit organization;cellular component biogenesis;protein complex biogenesis;macromolecular complex assembly;cellular component organization or biogenesis;…	purine ribonucleotide binding;anion binding;ribonucleotide binding;small molecule binding;ion binding;ribonucleoside binding;purine ribonucleoside triphosphate binding;carbohydrate derivative binding;nucleoside phosphate binding;molecular_function;guanyl nucleotide binding;nucleotide binding;nucleoside binding;heterocyclic compound binding;binding;purine nucleoside binding;guanyl ribonucleotide b…	intracellular;cell part;cell;intracellular part;cellular_component;cytoplasm;cytoskeletal part;protein complex;intracellular non-membrane-bounded organelle;organelle;macromolecular complex;non-membrane-bounded organelle;intracellular organelle part;microtubule cytoskeleton;intracellular organelle;organelle part;cytoskeleton;microtubule;	K07375	TUBB:tubulin beta;TUBB:tubulin beta;TUBB:tubulin beta;	Phagosome ;Pathogenic Escherichia coli infection ;Gap junction ;	IPR000217;IPR018316;IPR003008;IPR013838;IPR023123;IPR002453;IPR008280;IPR017975;	Tubulin;Tubulin/FtsZ, 2-layer sandwich domain;Tubulin/FtsZ, GTPase domain;Beta tubulin, autoregulation binding site;Tubulin, C-terminal;Beta tubulin;Tubulin/FtsZ, C-terminal;Tubulin, conserved site;
I3K5G4	Uncharacterized protein (Fragment) OS=Oreochromis niloticus PE=4 SV=1	0.2745	2.14765e-14	0.338	1.57133e-08	1.27	0.0099867	1.021	0.757226	mito	biological_process;organic substance biosynthetic process;single-organism carbohydrate metabolic process;biosynthetic process;carbohydrate metabolic process;metabolic process;organic substance metabolic process;primary metabolic process;carbohydrate biosynthetic process;	molecular_function;binding;carbohydrate binding;L-glutamine aminotransferase activity;transferase activity, transferring nitrogenous groups;transaminase activity;catalytic activity;transferase activity;glutamine-fructose-6-phosphate transaminase (isomerizing) activity;	intracellular;cell part;cell;intracellular part;cellular_component;cytoplasm;	K00820	glmS:glucosamine--fructose-6-phosphate aminotransferase (isomerizing) [EC:2.6.1.16];glmS:glucosamine--fructose-6-phosphate aminotransferase (isomerizing) [EC:2.6.1.16];glmS:glucosamine--fructose-6-phosphate aminotransferase (isomerizing) [EC:2.6.1.16];glmS:glucosamine--fructose-6-phosphate aminotransferase (isomerizing) [EC:2.6.1.16];	Metabolic pathways ;Biosynthesis of secondary metabolites ;Amino sugar and nucleotide sugar metabolism ;Alanine, aspartate and glutamate metabolism ;	IPR029055;IPR001347;IPR000583;IPR005855;IPR017932;	Nucleophile aminohydrolases, N-terminal;Sugar isomerase (SIS);Class II glutamine amidotransferase domain;Glucosamine-fructose-6-phosphate aminotransferase, isomerising;Glutamine amidotransferase type 2 domain;
I3JS33	Uncharacterized protein (Fragment) OS=Oreochromis niloticus GN=LOC100697135 PE=3 SV=1	7.476	9.43342e-17	4.31	1.13418e-12	0.707	4.90562e-17	1.185	6.53802e-08	nucl	nitrogen compound metabolic process;pyrimidine nucleoside triphosphate biosynthetic process;pyrimidine nucleoside triphosphate metabolic process;ribonucleoside triphosphate biosynthetic process;pyrimidine nucleotide biosynthetic process;nucleoside triphosphate biosynthetic process;pyrimidine nucleotide metabolic process;phosphate-containing compound metabolic process;nucleoside triphosphate metab…	purine ribonucleotide binding;anion binding;ribonucleotide binding;small molecule binding;ion binding;ribonucleoside binding;purine ribonucleoside triphosphate binding;carbohydrate derivative binding;adenyl ribonucleotide binding;nucleoside phosphate binding;molecular_function;nucleotide binding;nucleoside binding;adenyl nucleotide binding;heterocyclic compound binding;binding;purine nucleoside b…		K00940	E2.7.4.6:nucleoside-diphosphate kinase [EC:2.7.4.6];E2.7.4.6:nucleoside-diphosphate kinase [EC:2.7.4.6];E2.7.4.6:nucleoside-diphosphate kinase [EC:2.7.4.6];E2.7.4.6:nucleoside-diphosphate kinase [EC:2.7.4.6];	Metabolic pathways ;Biosynthesis of secondary metabolites ;Purine metabolism ;Pyrimidine metabolism ;	IPR001564;	Nucleoside diphosphate kinase;
I3KTT8	Uncharacterized protein OS=Oreochromis niloticus GN=LOC100702802 PE=3 SV=1	1.014	0.49705	0.841	0.000865578	0.844	0.0288574	1.033	0.0228082	cyto		nucleoside phosphate binding;molecular_function;binding;heterocyclic compound binding;small molecule binding;organic cyclic compound binding;nucleotide binding;catalytic activity;oxidoreductase activity;cation binding;ion binding;transition metal ion binding;metal ion binding;zinc ion binding;					IPR011032;IPR013149;IPR002328;IPR013154;IPR016040;	GroES (chaperonin 10)-like;Alcohol dehydrogenase, C-terminal;Alcohol dehydrogenase, zinc-type, conserved site;Alcohol dehydrogenase GroES-like;NAD(P)-binding domain;
I3KDF7	Uncharacterized protein (Fragment) OS=Oreochromis niloticus GN=A2ML1 PE=4 SV=1	2.3945	1.43312e-14	1.7915	1.54429e-10	0.9055	0.456454	1.282	1.38562e-08	plas	negative regulation of hydrolase activity;regulation of molecular function;negative regulation of peptidase activity;biological regulation;regulation of metabolic process;negative regulation of molecular function;regulation of hydrolase activity;negative regulation of catalytic activity;regulation of peptidase activity;regulation of endopeptidase activity;biological_process;regulation of catalyti…	enzyme inhibitor activity;molecular_function;endopeptidase regulator activity;peptidase regulator activity;enzyme regulator activity;peptidase inhibitor activity;endopeptidase inhibitor activity;	extracellular region;cellular_component;extracellular region part;extracellular space;				IPR008930;IPR011625;IPR011626;IPR001599;IPR014756;IPR002890;	Terpenoid cyclases/protein prenyltransferase alpha-alpha toroid;Alpha-2-macroglobulin, N-terminal 2;Alpha-macroglobulin complement component;Alpha-2-macroglobulin;Immunoglobulin E-set;Alpha-2-macroglobulin, N-terminal;
I3KX23	Uncharacterized protein OS=Oreochromis niloticus GN=WDR1 PE=4 SV=1	0.676	0.200596	0.785	0.0970803	1.05	0.128086	0.952	0.698979	cyto							IPR017986;IPR015943;IPR001680;IPR011045;IPR020472;IPR019775;	WD40-repeat-containing domain;WD40/YVTN repeat-like-containing domain;WD40 repeat;Nitrous oxide reductase, N-terminal;G-protein beta WD-40 repeat;WD40 repeat, conserved site;
I3J595	Uncharacterized protein (Fragment) OS=Oreochromis niloticus GN=LOC100704523 PE=3 SV=1	0.593	1.37726e-11	0.585	5.56963e-05	0.817	0.00438604	0.791	0.000121452	mito	nitrogen compound metabolic process;cellular aromatic compound metabolic process;organic substance catabolic process;dicarboxylic acid metabolic process;dicarboxylic acid catabolic process;small molecule catabolic process;small molecule metabolic process;oxoacid metabolic process;cellular amino acid catabolic process;cellular nitrogen compound metabolic process;single-organism metabolic process;s…	molecular_function;oxidoreductase activity;catalytic activity;oxidoreductase activity, acting on the CH-NH group of donors, NAD = or NADP as acceptor;oxidoreductase activity, acting on the CH-NH group of donors;formyltetrahydrofolate dehydrogenase activity;transferase activity;transferase activity, transferring one-carbon groups;hydroxymethyl-, formyl- and related transferase activity;methyltrans…	intracellular;cell part;cell;intracellular part;cellular_component;cytoplasm;	K00289	E1.5.1.6:formyltetrahydrofolate dehydrogenase [EC:1.5.1.6];	One carbon pool by folate ;	IPR001555;IPR005793;IPR011034;IPR015590;IPR011407;IPR029510;IPR009081;IPR016163;IPR016162;IPR016161;IPR016160;IPR002376;	Phosphoribosylglycinamide formyltransferase, active site;Formyl transferase, C-terminal;Formyl transferase, C-terminal-like;Aldehyde dehydrogenase domain;10-formyltetrahydrofolate dehydrogenase;Aldehyde dehydrogenase, glutamic acid active site;Acyl carrier protein-like;Aldehyde dehydrogenase, C-terminal;Aldehyde dehydrogenase, N-terminal;Aldehyde/histidinol dehydrogenase;Aldehyde dehydrogenase, c…
I3K5B8	Uncharacterized protein OS=Oreochromis niloticus GN=LOC102081243 PE=4 SV=1	2.209	2.09594e-21	1.3835	1.32212e-05	0.682	5.27464e-12	1.0955	0.000239891	extr_plas	negative regulation of hydrolase activity;regulation of molecular function;negative regulation of peptidase activity;biological regulation;regulation of metabolic process;negative regulation of molecular function;regulation of hydrolase activity;negative regulation of catalytic activity;regulation of peptidase activity;regulation of endopeptidase activity;biological_process;regulation of catalyti…	enzyme inhibitor activity;molecular_function;endopeptidase regulator activity;peptidase regulator activity;enzyme regulator activity;peptidase inhibitor activity;endopeptidase inhibitor activity;	extracellular region;cellular_component;extracellular region part;extracellular space;	K03910	A2M:alpha-2-macroglobulin;	Complement and coagulation cascades ;	IPR019565;IPR008930;IPR011625;IPR011626;IPR019742;IPR001599;IPR014756;IPR002890;IPR009048;	Alpha-2-macroglobulin, thiol-ester bond-forming;Terpenoid cyclases/protein prenyltransferase alpha-alpha toroid;Alpha-2-macroglobulin, N-terminal 2;Alpha-macroglobulin complement component;Alpha-2-macroglobulin, conserved site;Alpha-2-macroglobulin;Immunoglobulin E-set;Alpha-2-macroglobulin, N-terminal;Alpha-macroglobulin, receptor-binding;
I3JEN0	Uncharacterized protein OS=Oreochromis niloticus GN=aldh1a2 PE=3 SV=1	0.4885	3.26177e-17	0.469	2.53546e-14	1.147	0.00271465	1.183	1.15214e-05	cyto	developmental process;biological_process;pattern specification process;multicellular organismal process;single-multicellular organism process;single-organism process;multicellular organismal development;regionalization;anterior/posterior pattern specification;tissue development;mesoderm development;anatomical structure development;axial mesoderm development;single-organism developmental process;o…	molecular_function;oxidoreductase activity, acting on the aldehyde or oxo group of = donors;oxidoreductase activity;catalytic activity;oxidoreductase activity, acting on the aldehyde or oxo group of = donors, NAD or NADP as acceptor;		K07249	E1.2.1.36:retinal dehydrogenase [EC:1.2.1.36];E1.2.1.36:retinal dehydrogenase [EC:1.2.1.36];	Metabolic pathways ;Retinol metabolism ;	IPR015590;IPR029510;IPR016160;IPR016161;IPR016162;IPR016163;	Aldehyde dehydrogenase domain;Aldehyde dehydrogenase, glutamic acid active site;Aldehyde dehydrogenase, cysteine active site;Aldehyde/histidinol dehydrogenase;Aldehyde dehydrogenase, N-terminal;Aldehyde dehydrogenase, C-terminal;
I3JFT4	Uncharacterized protein OS=Oreochromis niloticus GN=APOB (2 of 4) PE=4 SV=1	3.126	1.79705e-16	1.52	5.92436e-08	0.6525	7.59549e-11	1.1425	2.62102e-06	nucl
I3KCH8	Uncharacterized protein OS=Oreochromis niloticus GN=LOC100694894 PE=4 SV=1	1.261	5.54195e-06	1.946	1.90585e-08	1.099	0.0945111	0.806	9.50509e-11	cyto	biological_process;metabolic process;organic substance metabolic process;primary metabolic process;carbohydrate metabolic process;	molecular_function;binding;carbohydrate binding;hydrolase activity;hydrolase activity, acting on glycosyl bonds;catalytic activity;hydrolase activity, hydrolyzing O-glycosyl compounds;		K01187	malZ:alpha-glucosidase [EC:3.2.1.20];malZ:alpha-glucosidase [EC:3.2.1.20];malZ:alpha-glucosidase [EC:3.2.1.20];	Metabolic pathways ;Starch and sucrose metabolism ;Galactose metabolism ;	IPR000519;IPR000322;IPR011013;IPR017853;	P-type trefoil;Glycoside hydrolase, family 31;Galactose mutarotase-like domain;Glycoside hydrolase, superfamily;
I3JPC8	Uncharacterized protein OS=Oreochromis niloticus GN=LOC100700552 PE=3 SV=1	0.916	0.0967558	1.624	2.42577e-10	1.217	0.000799868	0.662	8.61162e-12	E.R.	inner ear development;single-organism developmental process;single-organism process;multicellular organismal development;organ development;anatomical structure development;system development;ear development;sensory organ development;developmental process;biological_process;multicellular organismal process;single-multicellular organism process;otolith development;otolith tethering;cellular process…	purine ribonucleotide binding;anion binding;ribonucleotide binding;small molecule binding;ion binding;ribonucleoside binding;purine ribonucleoside triphosphate binding;carbohydrate derivative binding;adenyl ribonucleotide binding;nucleoside phosphate binding;molecular_function;nucleotide binding;nucleoside binding;adenyl nucleotide binding;heterocyclic compound binding;binding;purine nucleoside b…		K09487	HSP90B:heat shock protein 90kDa beta;HSP90B:heat shock protein 90kDa beta;HSP90B:heat shock protein 90kDa beta;HSP90B:heat shock protein 90kDa beta;HSP90B:heat shock protein 90kDa beta;HSP90B:heat shock protein 90kDa beta;HSP90B:heat shock protein 90kDa beta;HSP90B:heat shock protein 90kDa beta;	Protein processing in endoplasmic reticulum ;Pathways in cancer ;PI3K-Akt signaling pathway ;Estrogen signaling pathway ;Thyroid hormone synthesis ;Prostate cancer ;NOD-like receptor signaling pathway ;Plant-pathogen interaction ;	IPR020568;IPR020575;IPR001404;IPR019805;IPR003594;	Ribosomal protein S5 domain 2-type fold;Heat shock protein Hsp90, N-terminal;Heat shock protein Hsp90 family;Heat shock protein Hsp90, conserved site;Histidine kinase-like ATPase, ATP-binding domain;
I3JXB6	Annexin OS=Oreochromis niloticus GN=LOC100691990 PE=3 SV=1	1.53	1.37548e-05	0.987	0.87737	0.6575	6.77828e-11	1.0065	0.128561	cyto	single-organism developmental process;regeneration;single-organism process;response to wounding;response to stress;tissue regeneration;anatomical structure development;biological_process;developmental process;developmental growth;wound healing;tissue development;growth;response to stimulus;fin regeneration;coagulation;regulation of multicellular organismal process;multicellular organismal process…	molecular_function;binding;cation binding;ion binding;metal ion binding;calcium ion binding;phospholipid binding;anion binding;lipid binding;calcium-dependent phospholipid binding;					IPR002392;IPR001464;IPR018502;IPR018252;	Annexin, type V;Annexin;Annexin repeat;Annexin repeat, conserved site;
I3JYT8	Uncharacterized protein OS=Oreochromis niloticus GN=HSPA8 (2 of 2) PE=3 SV=1	0.7515	9.69346e-06	0.8445	0.0278852	1.0575	0.47978	0.9145	3.45116e-05	cyto		purine ribonucleotide binding;anion binding;ribonucleotide binding;small molecule binding;ion binding;ribonucleoside binding;purine ribonucleoside triphosphate binding;carbohydrate derivative binding;adenyl ribonucleotide binding;nucleoside phosphate binding;molecular_function;nucleotide binding;nucleoside binding;adenyl nucleotide binding;heterocyclic compound binding;binding;purine nucleoside b…		K03283	HSPA1_8:heat shock 70kDa protein 1/8;HSPA1_8:heat shock 70kDa protein 1/8;HSPA1_8:heat shock 70kDa protein 1/8;HSPA1_8:heat shock 70kDa protein 1/8;HSPA1_8:heat shock 70kDa protein 1/8;HSPA1_8:heat shock 70kDa protein 1/8;HSPA1_8:heat shock 70kDa protein 1/8;HSPA1_8:heat shock 70kDa protein 1/8;HSPA1_8:heat shock 70kDa protein 1/8;HSPA1_8:heat shock 70kDa protein 1/8;HSPA1_8:heat shock 70kDa prot…	Protein processing in endoplasmic reticulum ;Endocytosis ;Epstein-Barr virus infection ;Spliceosome ;MAPK signaling pathway ;Influenza A ;Estrogen signaling pathway ;Antigen processing and presentation ;Toxoplasmosis ;Measles ;Legionellosis ;	IPR018181;IPR029047;IPR029048;IPR013126;	Heat shock protein 70, conserved site;Heat shock protein 70kD, peptide-binding domain;Heat shock protein 70kD, C-terminal domain;Heat shock protein 70 family;
I3J3V2	Uncharacterized protein (Fragment) OS=Oreochromis niloticus GN=LOC100708428 PE=3 SV=1	1.132	0.00532534	2.067	2.28205e-12	1.197	0.000197117	0.612	1.14123e-14	E.R.		purine ribonucleotide binding;anion binding;ribonucleotide binding;small molecule binding;ion binding;ribonucleoside binding;purine ribonucleoside triphosphate binding;carbohydrate derivative binding;adenyl ribonucleotide binding;nucleoside phosphate binding;molecular_function;nucleotide binding;nucleoside binding;adenyl nucleotide binding;heterocyclic compound binding;binding;purine nucleoside b…		K09490	HSPA5:heat shock 70kDa protein 5;HSPA5:heat shock 70kDa protein 5;HSPA5:heat shock 70kDa protein 5;HSPA5:heat shock 70kDa protein 5;	Protein processing in endoplasmic reticulum ;Prion diseases ;Thyroid hormone synthesis ;Protein export ;	IPR018181;IPR029047;IPR013126;	Heat shock protein 70, conserved site;Heat shock protein 70kD, peptide-binding domain;Heat shock protein 70 family;
I3KY60	Malate dehydrogenase OS=Oreochromis niloticus GN=LOC100712273 PE=3 SV=1	0.7385	0.0049262	1.0255	0.0533274	0.973	0.134394	0.7585	3.55861e-09	mito	biological_process;carbohydrate metabolic process;cellular process;metabolic process;organic substance metabolic process;cellular metabolic process;primary metabolic process;cellular carbohydrate metabolic process;single-organism metabolic process;dicarboxylic acid metabolic process;small molecule metabolic process;organic acid metabolic process;oxoacid metabolic process;carboxylic acid metabolic…	molecular_function;malate dehydrogenase activity;oxidoreductase activity;oxidoreductase activity, acting on CH-OH group of donors;catalytic activity;oxidoreductase activity, acting on the CH-OH group of donors, NAD = or NADP as acceptor;L-malate dehydrogenase activity;nucleoside phosphate binding;binding;heterocyclic compound binding;small molecule binding;organic cyclic compound binding;nucleoti…		K00026	MDH2:malate dehydrogenase [EC:1.1.1.37];MDH2:malate dehydrogenase [EC:1.1.1.37];MDH2:malate dehydrogenase [EC:1.1.1.37];MDH2:malate dehydrogenase [EC:1.1.1.37];MDH2:malate dehydrogenase [EC:1.1.1.37];MDH2:malate dehydrogenase [EC:1.1.1.37];MDH2:malate dehydrogenase [EC:1.1.1.37];MDH2:malate dehydrogenase [EC:1.1.1.37];MDH2:malate dehydrogenase [EC:1.1.1.37];	Metabolic pathways ;Biosynthesis of secondary metabolites ;Microbial metabolism in diverse environments ;Carbon metabolism ;Pyruvate metabolism ;Glyoxylate and dicarboxylate metabolism ;Citrate cycle (TCA cycle) ;Cysteine and methionine metabolism ;Carbon fixation in photosynthetic organisms ;	IPR001557;IPR010097;IPR022383;IPR015955;IPR016040;IPR001236;IPR001252;	L-lactate/malate dehydrogenase;Malate dehydrogenase, type 1;Lactate/malate dehydrogenase, C-terminal;Lactate dehydrogenase/glycoside hydrolase, family 4, C-terminal;NAD(P)-binding domain;Lactate/malate dehydrogenase, N-terminal;Malate dehydrogenase, active site;
I3JPF4	Uncharacterized protein OS=Oreochromis niloticus GN=FLNC (2 of 2) PE=4 SV=1	0.6885	8.70616e-10	0.806	1.26714e-05	1.0255	0.123938	0.9	3.60416e-06	cyto				K04437	FLNA:filamin;FLNA:filamin;FLNA:filamin;FLNA:filamin;	Focal adhesion ;Proteoglycans in cancer ;MAPK signaling pathway ;Salmonella infection ;	IPR013783;IPR014756;IPR001589;IPR001715;IPR001298;IPR017868;	Immunoglobulin-like fold;Immunoglobulin E-set;Actinin-type, actin-binding, conserved site;Calponin homology domain;Filamin/ABP280 repeat;Filamin/ABP280 repeat-like;
I3KT08	Uncharacterized protein OS=Oreochromis niloticus GN=LOC100695473 PE=4 SV=1	0.927	0.19168	1.24	1.23466e-06	1.043	0.0010593	0.768	1.26361e-08	cyto		molecular_function;binding;heterocyclic compound binding;organic cyclic compound binding;nucleic acid binding;RNA binding;					IPR004087;IPR004088;	K Homology domain;K Homology domain, type 1;
I3JIY6	Uncharacterized protein OS=Oreochromis niloticus GN=GAPDH (1 of 2) PE=3 SV=1	1.817	4.09822e-16	1.552	1.29156e-08	0.824	0.538426	0.957	0.822855
I3IVP0	Phosphorylase OS=Oreochromis niloticus GN=LOC100694493 PE=3 SV=1	1.504	3.67765e-10	1.482	1.4918e-07	0.991	0.80825	1.029	0.31768	cyto	biological_process;metabolic process;organic substance metabolic process;primary metabolic process;carbohydrate metabolic process;	molecular_function;transferase activity, transferring hexosyl groups;transferase activity, transferring glycosyl groups;catalytic activity;phosphorylase activity;transferase activity;glycogen phosphorylase activity;cofactor binding;anion binding;binding;ion binding;pyridoxal phosphate binding;		K00688	E2.4.1.1:starch phosphorylase [EC:2.4.1.1];E2.4.1.1:starch phosphorylase [EC:2.4.1.1];E2.4.1.1:starch phosphorylase [EC:2.4.1.1];E2.4.1.1:starch phosphorylase [EC:2.4.1.1];	Metabolic pathways ;Biosynthesis of secondary metabolites ;Insulin signaling pathway ;Starch and sucrose metabolism ;	IPR000811;IPR011833;	Glycosyl transferase, family 35;Glycogen/starch/alpha-glucan phosphorylase;
I3KBV4	Uncharacterized protein OS=Oreochromis niloticus GN=LOC100699612 PE=4 SV=1	1.944	1.18551e-19	1.069	0.0557979	0.6855	4.70794e-11	1.2725	2.44784e-10	extr	negative regulation of hydrolase activity;regulation of molecular function;negative regulation of peptidase activity;biological regulation;regulation of metabolic process;negative regulation of molecular function;regulation of hydrolase activity;negative regulation of catalytic activity;regulation of peptidase activity;regulation of endopeptidase activity;biological_process;regulation of catalyti…	enzyme inhibitor activity;molecular_function;endopeptidase regulator activity;peptidase regulator activity;enzyme regulator activity;peptidase inhibitor activity;endopeptidase inhibitor activity;	extracellular region;cellular_component;extracellular region part;extracellular space;	K03910	A2M:alpha-2-macroglobulin;	Complement and coagulation cascades ;	IPR019565;IPR009048;IPR019742;IPR008930;IPR001599;IPR014756;IPR002890;IPR011626;IPR011625;	Alpha-2-macroglobulin, thiol-ester bond-forming;Alpha-macroglobulin, receptor-binding;Alpha-2-macroglobulin, conserved site;Terpenoid cyclases/protein prenyltransferase alpha-alpha toroid;Alpha-2-macroglobulin;Immunoglobulin E-set;Alpha-2-macroglobulin, N-terminal;Alpha-macroglobulin complement component;Alpha-2-macroglobulin, N-terminal 2;
I3JQX8	Prothrombin OS=Oreochromis niloticus GN=LOC100700143 PE=3 SV=1	2.094	3.20999e-13	0.9495	0.254336	0.7805	0.176138	1.567	1.77256e-13	extr	single-organism process;biological regulation;response to wounding;response to stress;regulation of biological quality;coagulation;hemostasis;biological_process;multicellular organismal process;single-multicellular organism process;wound healing;response to stimulus;regulation of body fluid levels;blood coagulation;metabolic process;organic substance metabolic process;macromolecule metabolic proc…	molecular_function;binding;cation binding;ion binding;metal ion binding;calcium ion binding;peptidase activity, acting on L-amino acid peptides;endopeptidase activity;hydrolase activity;serine-type peptidase activity;peptidase activity;serine hydrolase activity;catalytic activity;serine-type endopeptidase activity;	cellular_component;extracellular region;	K01313	F2:coagulation factor II (thrombin) [EC:3.4.21.5];F2:coagulation factor II (thrombin) [EC:3.4.21.5];F2:coagulation factor II (thrombin) [EC:3.4.21.5];	Regulation of actin cytoskeleton ;Complement and coagulation cascades ;Neuroactive ligand-receptor interaction ;	IPR003966;IPR018992;IPR017857;IPR000001;IPR001254;IPR000294;IPR001314;IPR009003;IPR018114;IPR013806;IPR018056;	Prothrombin/thrombin;Thrombin light chain;Coagulation factor, subgroup, Gla domain;Kringle;Peptidase S1;Gamma-carboxyglutamic acid-rich (GLA) domain;Peptidase S1A, chymotrypsin-type;Trypsin-like cysteine/serine peptidase domain;Peptidase S1, trypsin family, active site;Kringle-like fold;Kringle, conserved site;
I3KDA6	Isocitrate dehydrogenase [NADP] OS=Oreochromis niloticus GN=IDH2 (2 of 2) PE=3 SV=1	0.433	6.75976e-15	0.809	0.0594224	1.088	0.0109481	0.658	1.44726e-13	mito	biological_process;single-organism metabolic process;tricarboxylic acid metabolic process;cellular process;metabolic process;small molecule metabolic process;organic acid metabolic process;oxoacid metabolic process;organic substance metabolic process;carboxylic acid metabolic process;cellular metabolic process;isocitrate metabolic process;aerobic respiration;cellular respiration;generation of pre…	molecular_function;isocitrate dehydrogenase activity;oxidoreductase activity;oxidoreductase activity, acting on CH-OH group of donors;catalytic activity;oxidoreductase activity, acting on the CH-OH group of donors, NAD = or NADP as acceptor;isocitrate dehydrogenase (NADP+) activity;binding;cation binding;ion binding;metal ion binding;magnesium ion binding;nucleoside phosphate binding;coenzyme bin…		K00031	IDH1:isocitrate dehydrogenase [EC:1.1.1.42];IDH1:isocitrate dehydrogenase [EC:1.1.1.42];IDH1:isocitrate dehydrogenase [EC:1.1.1.42];IDH1:isocitrate dehydrogenase [EC:1.1.1.42];IDH1:isocitrate dehydrogenase [EC:1.1.1.42];IDH1:isocitrate dehydrogenase [EC:1.1.1.42];IDH1:isocitrate dehydrogenase [EC:1.1.1.42];IDH1:isocitrate dehydrogenase [EC:1.1.1.42];IDH1:isocitrate dehydrogenase [EC:1.1.1.42];IDH…	Metabolic pathways ;Biosynthesis of secondary metabolites ;Microbial metabolism in diverse environments ;Carbon metabolism ;Biosynthesis of amino acids ;Peroxisome ;Citrate cycle (TCA cycle) ;Glutathione metabolism ;Carbon fixation pathways in prokaryotes ;2-Oxocarboxylic acid metabolism ;	IPR019818;IPR004790;IPR024084;	Isocitrate/isopropylmalate dehydrogenase, conserved site;Isocitrate dehydrogenase NADP-dependent;Isopropylmalate dehydrogenase-like domain;
I3JCP4	Uncharacterized protein (Fragment) OS=Oreochromis niloticus GN=LOC100701998 PE=4 SV=1	0.6735	2.04233e-07	0.5535	1.49408e-07	1.0765	0.184109	1.097	3.13594e-05	cyto	nitrogen compound metabolic process;purine nucleoside triphosphate catabolic process;purine nucleoside triphosphate metabolic process;nucleoside triphosphate catabolic process;ribonucleoside triphosphate catabolic process;phosphate-containing compound metabolic process;nucleoside triphosphate metabolic process;organophosphate catabolic process;purine ribonucleoside triphosphate metabolic process;…	molecular_function;binding;cation binding;ion binding;metal ion binding;calcium ion binding;purine ribonucleotide binding;anion binding;ribonucleotide binding;small molecule binding;ribonucleoside binding;purine ribonucleoside triphosphate binding;carbohydrate derivative binding;nucleoside phosphate binding;guanyl nucleotide binding;nucleotide binding;nucleoside binding;heterocyclic compound bind…		K12483	EHD1:EH domain-containing protein 1;	Endocytosis ;	IPR027417;IPR001401;IPR018247;IPR000261;IPR002048;IPR011992;	P-loop containing nucleoside triphosphate hydrolase;Dynamin, GTPase domain;EF-Hand 1, calcium-binding site;EPS15 homology (EH);EF-hand domain;EF-hand domain pair;
I3JF31	Uncharacterized protein OS=Oreochromis niloticus GN=LOC100696358 PE=3 SV=1	0.4785	8.58101e-20	0.708	0.00743603	1.239	0.00489433	0.8575	0.00010137	cyto	biological_process;cellular process;cellular macromolecule metabolic process;metabolic process;organic substance metabolic process;cellular protein metabolic process;protein metabolic process;macromolecule metabolic process;cellular metabolic process;primary metabolic process;protein folding;response to stimulus;response to stress;	purine ribonucleotide binding;anion binding;ribonucleotide binding;small molecule binding;ion binding;ribonucleoside binding;purine ribonucleoside triphosphate binding;carbohydrate derivative binding;adenyl ribonucleotide binding;nucleoside phosphate binding;molecular_function;nucleotide binding;nucleoside binding;adenyl nucleotide binding;heterocyclic compound binding;binding;purine nucleoside b…		K04079	htpG:molecular chaperone HtpG;htpG:molecular chaperone HtpG;htpG:molecular chaperone HtpG;htpG:molecular chaperone HtpG;htpG:molecular chaperone HtpG;htpG:molecular chaperone HtpG;htpG:molecular chaperone HtpG;htpG:molecular chaperone HtpG;htpG:molecular chaperone HtpG;	Protein processing in endoplasmic reticulum ;Pathways in cancer ;PI3K-Akt signaling pathway ;Estrogen signaling pathway ;Antigen processing and presentation ;Prostate cancer ;Progesterone-mediated oocyte maturation ;NOD-like receptor signaling pathway ;Plant-pathogen interaction ;	IPR003594;IPR019805;IPR020575;IPR020568;IPR001404;	Histidine kinase-like ATPase, ATP-binding domain;Heat shock protein Hsp90, conserved site;Heat shock protein Hsp90, N-terminal;Ribosomal protein S5 domain 2-type fold;Heat shock protein Hsp90 family;
I3KEV0	Uncharacterized protein OS=Oreochromis niloticus GN=LOC100706419 PE=3 SV=1	0.659	2.90229e-05	0.641	0.117304	1.063	0.10242	1.019	0.417123	E.R.		purine ribonucleotide binding;anion binding;ribonucleotide binding;small molecule binding;ion binding;ribonucleoside binding;purine ribonucleoside triphosphate binding;carbohydrate derivative binding;adenyl ribonucleotide binding;nucleoside phosphate binding;molecular_function;nucleotide binding;nucleoside binding;adenyl nucleotide binding;heterocyclic compound binding;binding;purine nucleoside b…		K00933	E2.7.3.2:creatine kinase [EC:2.7.3.2];E2.7.3.2:creatine kinase [EC:2.7.3.2];	Metabolic pathways ;Arginine and proline metabolism ;	IPR014746;IPR022415;IPR022414;IPR022413;	Glutamine synthetase/guanido kinase, catalytic domain;ATP:guanido phosphotransferase active site;ATP:guanido phosphotransferase, catalytic domain;ATP:guanido phosphotransferase, N-terminal;
I3KHS6	Uncharacterized protein (Fragment) OS=Oreochromis niloticus GN=C3 (2 of 4) PE=4 SV=1	1.846	2.03485e-14	1.06	0.0950751	0.745	8.51979e-07	1.387	2.4631e-17	E.R.	negative regulation of hydrolase activity;regulation of molecular function;negative regulation of peptidase activity;biological regulation;regulation of metabolic process;negative regulation of molecular function;regulation of hydrolase activity;negative regulation of catalytic activity;regulation of peptidase activity;regulation of endopeptidase activity;biological_process;regulation of catalyti…	enzyme inhibitor activity;molecular_function;endopeptidase regulator activity;peptidase regulator activity;enzyme regulator activity;peptidase inhibitor activity;endopeptidase inhibitor activity;	extracellular region;cellular_component;extracellular region part;extracellular space;	K03990	C3:complement component 3;C3:complement component 3;C3:complement component 3;C3:complement component 3;C3:complement component 3;C3:complement component 3;C3:complement component 3;C3:complement component 3;C3:complement component 3;C3:complement component 3;C3:complement component 3;	Phagosome ;Complement and coagulation cascades ;Viral carcinogenesis ;Tuberculosis ;Herpes simplex infection ;Systemic lupus erythematosus ;Pertussis ;Chagas disease (American trypanosomiasis) ;Legionellosis ;Staphylococcus aureus infection ;Leishmaniasis ;	IPR001134;IPR019565;IPR018933;IPR001599;IPR002890;IPR019742;IPR008993;IPR008930;IPR011626;IPR011625;IPR009048;IPR000020;IPR018081;	Netrin domain;Alpha-2-macroglobulin, thiol-ester bond-forming;Netrin module, non-TIMP type;Alpha-2-macroglobulin;Alpha-2-macroglobulin, N-terminal;Alpha-2-macroglobulin, conserved site;Tissue inhibitor of metalloproteinases-like, OB-fold;Terpenoid cyclases/protein prenyltransferase alpha-alpha toroid;Alpha-macroglobulin complement component;Alpha-2-macroglobulin, N-terminal 2;Alpha-macroglobulin,…
I3JUP2	Uncharacterized protein OS=Oreochromis niloticus GN=LOC100691336 PE=4 SV=1	0.67	1.25001e-06	0.751	8.83145e-05	0.952	0.970821	0.8315	0.000120208	cyto			cell part;cell;cellular_component;intracellular;	K05765	CFL:cofilin;CFL:cofilin;CFL:cofilin;CFL:cofilin;	Regulation of actin cytoskeleton ;Fc gamma R-mediated phagocytosis ;Pertussis ;Axon guidance ;	IPR002108;IPR017904;IPR029006;	Actin-depolymerising factor homology domain;ADF/Cofilin/Destrin;ADF-H/Gelsolin-like domain;
I3JLH7	Uncharacterized protein OS=Oreochromis niloticus GN=LOC100708539 PE=4 SV=1	1.768	6.92623e-16	1.3845	4.11389e-05	1.002	0.0639571	1.223	1.69485e-06	extr		enzyme inhibitor activity;molecular_function;endopeptidase regulator activity;endopeptidase inhibitor activity;peptidase regulator activity;enzyme regulator activity;peptidase inhibitor activity;cysteine-type endopeptidase inhibitor activity;					IPR000010;	Proteinase inhibitor I25, cystatin;
I3K5Y3	Uncharacterized protein (Fragment) OS=Oreochromis niloticus GN=LOC100689909 PE=3 SV=1	1.881	1.10724e-08	1.819	5.46531e-06	1.493	7.53281e-05	1.287	0.000200528	extr		enzyme inhibitor activity;molecular_function;endopeptidase regulator activity;endopeptidase inhibitor activity;peptidase regulator activity;enzyme regulator activity;peptidase inhibitor activity;serine-type endopeptidase inhibitor activity;		K03983	SERPINF2:alpha-2-antiplasmin;	Complement and coagulation cascades ;	IPR023796;	Serpin domain;
I3JMK8	Uncharacterized protein OS=Oreochromis niloticus GN=aldh2 PE=3 SV=1	1.05	0.0782739	1.228	0.00413172	0.794	0.113969	0.771	4.68123e-11	mito		molecular_function;oxidoreductase activity, acting on the aldehyde or oxo group of = donors;oxidoreductase activity;catalytic activity;oxidoreductase activity, acting on the aldehyde or oxo group of = donors, NAD or NADP as acceptor;		K00128	E1.2.1.3:aldehyde dehydrogenase (NAD+) [EC:1.2.1.3];E1.2.1.3:aldehyde dehydrogenase (NAD+) [EC:1.2.1.3];E1.2.1.3:aldehyde dehydrogenase (NAD+) [EC:1.2.1.3];E1.2.1.3:aldehyde dehydrogenase (NAD+) [EC:1.2.1.3];E1.2.1.3:aldehyde dehydrogenase (NAD+) [EC:1.2.1.3];E1.2.1.3:aldehyde dehydrogenase (NAD+) [EC:1.2.1.3];E1.2.1.3:aldehyde dehydrogenase (NAD+) [EC:1.2.1.3];E1.2.1.3:aldehyde dehydrogenase (NA…	Metabolic pathways ;Biosynthesis of secondary metabolites ;Microbial metabolism in diverse environments ;Valine, leucine and isoleucine degradation ;Glycolysis / Gluconeogenesis ;Pyruvate metabolism ;Arginine and proline metabolism ;Fatty acid degradation ;Propanoate metabolism ;Tryptophan metabolism ;Lysine degradation ;Glycerolipid metabolism ;beta-Alanine metabolism ;Histidine metabolism ;Pent…	IPR015590;IPR016160;IPR016163;IPR016161;IPR016162;IPR029510;	Aldehyde dehydrogenase domain;Aldehyde dehydrogenase, cysteine active site;Aldehyde dehydrogenase, C-terminal;Aldehyde/histidinol dehydrogenase;Aldehyde dehydrogenase, N-terminal;Aldehyde dehydrogenase, glutamic acid active site;
I3JD68	Clathrin heavy chain OS=Oreochromis niloticus GN=LOC100711908 PE=3 SV=1	0.6305	5.98334e-19	0.8005	0.395432	1.0445	0.160345	0.747	1.09108e-16
I3KGQ1	Uncharacterized protein OS=Oreochromis niloticus GN=LOC100705988 PE=4 SV=1	0.862	0.000218269	0.828	0.000785325	0.993	0.407915	1.049	0.277259	cyto	regulation of nitrogen compound metabolic process;regulation of purine nucleotide metabolic process;ribonucleoside triphosphate catabolic process;regulation of Ras protein signal transduction;purine ribonucleoside triphosphate metabolic process;regulation of purine nucleotide catabolic process;purine ribonucleoside metabolic process;purine ribonucleoside triphosphate catabolic process;cellular ni…	nucleoside-triphosphatase regulator activity;molecular_function;small GTPase regulator activity;enzyme regulator activity;enzyme activator activity;GTPase regulator activity;GTPase activator activity;Ras GTPase activator activity;binding;heterocyclic compound binding;organic cyclic compound binding;nucleic acid binding;DNA binding;sequence-specific DNA binding;nucleic acid binding transcription f…	cell part;cell;cellular_component;intracellular;	K05767	IQGAP2_3:Ras GTPase-activating-like protein IQGAP2/3;	Regulation of actin cytoskeleton ;	IPR001202;IPR000593;IPR001715;IPR027417;IPR023152;IPR000048;IPR001936;IPR004827;IPR008936;	WW domain;RasGAP protein, C-terminal;Calponin homology domain;P-loop containing nucleoside triphosphate hydrolase;Ras GTPase-activating protein, conserved site;IQ motif, EF-hand binding site;Ras GTPase-activating protein;Basic-leucine zipper domain;Rho GTPase activation protein;
I3IZI3	Uncharacterized protein (Fragment) OS=Oreochromis niloticus GN=LOC100703573 PE=4 SV=1	7.658	3.82838e-07	4.8175	4.51399e-08	0.82	4.2541e-07	1.1905	0.00149077	cysk	biological_process;response to stimulus;response to stress;	molecular_function;binding;cation binding;ion binding;metal ion binding;calcium ion binding;		K12042	TNNC2:troponin C, skeletal muscle;	Calcium signaling pathway ;	IPR011992;IPR018247;IPR002048;	EF-hand domain pair;EF-Hand 1, calcium-binding site;EF-hand domain;
I3IVA4	Uncharacterized protein (Fragment) OS=Oreochromis niloticus PE=4 SV=1	3.31	3.615e-06	2.764	1.48502e-05	1.035	0.0669426	1.194	0.0045759	plas		molecular_function;cargo receptor activity;receptor activity;scavenger receptor activity;	cellular_component;membrane;				IPR017448;IPR001190;	SRCR-like domain;SRCR domain;
I3JRW2	Uncharacterized protein (Fragment) OS=Oreochromis niloticus GN=LOC100693799 PE=4 SV=1	1.938	4.93988e-19	1.177	0.000129283	0.707	1.07718e-06	1.24	7.87097e-11	extr		molecular_function;binding;hormone binding;organic cyclic compound binding;steroid binding;lipid binding;androgen binding;					IPR008985;IPR013320;IPR001791;	Concanavalin A-like lectin/glucanases superfamily;Concanavalin A-like lectin/glucanase, subgroup;Laminin G domain;
I3KTF3	Uncharacterized protein OS=Oreochromis niloticus GN=KRT18 (3 of 3) PE=3 SV=1	1.5465	5.62808e-08	1.7445	1.02228e-08	1.151	2.73097e-05	0.975	0.723062	mito		molecular_function;structural molecule activity;	cytoskeletal part;cell;cellular_component;intracellular;protein complex;intracellular non-membrane-bounded organelle;organelle;macromolecular complex;non-membrane-bounded organelle;intracellular organelle part;cell part;intracellular organelle;intracellular part;intermediate filament cytoskeleton;organelle part;cytoskeleton;intermediate filament;				IPR001664;IPR002957;IPR018039;	Intermediate filament protein;Keratin, type I;Intermediate filament protein, conserved site;
I3KR38	Uncharacterized protein OS=Oreochromis niloticus GN=col12a1 PE=4 SV=1	1.7545	1.6233e-14	1.164	0.00417707	0.7095	7.34353e-07	1.046	0.17466	extr				K08132	COL12A:collagen, type XII, alpha;	Protein digestion and absorption ;	IPR013783;IPR008985;IPR002035;IPR003961;IPR008160;IPR001791;	Immunoglobulin-like fold;Concanavalin A-like lectin/glucanases superfamily;von Willebrand factor, type A;Fibronectin, type III;Collagen triple helix repeat;Laminin G domain;
I3JEN1	Uncharacterized protein OS=Oreochromis niloticus GN=LOC100710464 PE=4 SV=1	0.373	3.24711e-17	0.469	0.000422544	1.1765	0.0634915	0.915	0.0176043	cyto_nucl	biological_process;organelle organization;cellular process;single-organism process;single-organism cellular process;cellular component organization or biogenesis;cellular component organization;cytoskeleton organization;						IPR003128;IPR029006;IPR007123;IPR007122;	Villin headpiece;ADF-H/Gelsolin-like domain;Gelsolin-like domain;Villin/Gelsolin;
I3JYY5	Uncharacterized protein OS=Oreochromis niloticus GN=LOC100699263 PE=3 SV=1	0.7575	0.000267731	0.7945	0.000281115	1.082	0.027643	1.015	0.0342573	cyto	gene expression;nitrogen compound metabolic process;cellular aromatic compound metabolic process;organic substance biosynthetic process;nucleic acid metabolic process;cellular macromolecule metabolic process;small molecule metabolic process;oxoacid metabolic process;translation;cellular nitrogen compound metabolic process;single-organism metabolic process;cellular macromolecule biosynthetic proce…	molecular_function;ligase activity;ligase activity, forming carbon-oxygen bonds;catalytic activity;aminoacyl-tRNA ligase activity;ligase activity, forming aminoacyl-tRNA and related compounds;alanine-tRNA ligase activity;purine ribonucleotide binding;anion binding;ribonucleotide binding;small molecule binding;ion binding;ribonucleoside binding;purine ribonucleoside triphosphate binding;carbohydra…	intracellular;cell part;cell;intracellular part;cellular_component;cytoplasm;	K01872	AARS:alanyl-tRNA synthetase [EC:6.1.1.7];	Aminoacyl-tRNA biosynthesis ;	IPR002318;IPR003156;IPR012947;IPR009000;IPR023033;IPR018163;IPR018162;IPR018165;IPR018164;	Alanine-tRNA ligase, class IIc;Phosphoesterase, DHHA1;Threonyl/alanyl tRNA synthetase, SAD;Translation protein, beta-barrel domain;Alanine-tRNA ligase, eukaryota/bacteria;Threonyl/alanyl tRNA synthetase, class II-like, putative editing domain;Alanine-tRNA ligase, class IIc, anti-codon-binding domain;Alanyl-tRNA synthetase, class IIc, core domain;Alanyl-tRNA synthetase, class IIc, N-terminal;
I3KGB1	Malate dehydrogenase OS=Oreochromis niloticus GN=LOC100711262 PE=3 SV=1	0.7575	0.0195776	0.723	0.198225	1.187	0.00588528	1.167	7.0441e-05	cyto	biological_process;carbohydrate metabolic process;cellular process;metabolic process;organic substance metabolic process;cellular metabolic process;primary metabolic process;cellular carbohydrate metabolic process;single-organism metabolic process;dicarboxylic acid metabolic process;small molecule metabolic process;organic acid metabolic process;oxoacid metabolic process;carboxylic acid metabolic…	molecular_function;malate dehydrogenase activity;oxidoreductase activity;oxidoreductase activity, acting on CH-OH group of donors;catalytic activity;oxidoreductase activity, acting on the CH-OH group of donors, NAD = or NADP as acceptor;L-malate dehydrogenase activity;nucleoside phosphate binding;binding;heterocyclic compound binding;small molecule binding;organic cyclic compound binding;nucleoti…		K00025	MDH1:malate dehydrogenase [EC:1.1.1.37];MDH1:malate dehydrogenase [EC:1.1.1.37];MDH1:malate dehydrogenase [EC:1.1.1.37];MDH1:malate dehydrogenase [EC:1.1.1.37];MDH1:malate dehydrogenase [EC:1.1.1.37];MDH1:malate dehydrogenase [EC:1.1.1.37];MDH1:malate dehydrogenase [EC:1.1.1.37];MDH1:malate dehydrogenase [EC:1.1.1.37];MDH1:malate dehydrogenase [EC:1.1.1.37];MDH1:malate dehydrogenase [EC:1.1.1.37];	Metabolic pathways ;Biosynthesis of secondary metabolites ;Microbial metabolism in diverse environments ;Carbon metabolism ;Pyruvate metabolism ;Glyoxylate and dicarboxylate metabolism ;Citrate cycle (TCA cycle) ;Cysteine and methionine metabolism ;Carbon fixation in photosynthetic organisms ;Proximal tubule bicarbonate reclamation ;	IPR010945;IPR016040;IPR015955;IPR022383;IPR001236;IPR001252;IPR011274;IPR001557;	Malate dehydrogenase, type 2;NAD(P)-binding domain;Lactate dehydrogenase/glycoside hydrolase, family 4, C-terminal;Lactate/malate dehydrogenase, C-terminal;Lactate/malate dehydrogenase, N-terminal;Malate dehydrogenase, active site;Malate dehydrogenase, NAD-dependent, cytosolic;L-lactate/malate dehydrogenase;
I3KFL2	Uncharacterized protein OS=Oreochromis niloticus GN=LOC100700838 PE=4 SV=1	0.752	0.0029197	0.672	1.38427e-05	1.043	0.463622	1.185	0.0136471	cyto		molecular_function;binding;cation binding;ion binding;metal ion binding;calcium ion binding;					IPR002048;IPR011992;IPR018247;	EF-hand domain;EF-hand domain pair;EF-Hand 1, calcium-binding site;
I3J8B6	Uncharacterized protein OS=Oreochromis niloticus GN=LOC100706612 PE=4 SV=1	0.935	0.283233	0.555	1.14177e-05	0.739	0.258692	1.285	1.25229e-07	nucl	nitrogen compound metabolic process;purine nucleoside triphosphate catabolic process;purine nucleoside triphosphate metabolic process;nucleoside triphosphate catabolic process;ribonucleoside triphosphate catabolic process;phosphate-containing compound metabolic process;nucleoside triphosphate metabolic process;organophosphate catabolic process;purine ribonucleoside triphosphate metabolic process;…	molecular_function;binding;cation binding;ion binding;metal ion binding;calcium ion binding;purine ribonucleotide binding;anion binding;ribonucleotide binding;small molecule binding;ribonucleoside binding;purine ribonucleoside triphosphate binding;carbohydrate derivative binding;nucleoside phosphate binding;guanyl nucleotide binding;nucleotide binding;nucleoside binding;heterocyclic compound bind…		K12469	EHD2:EH domain-containing protein 2;	Endocytosis ;	IPR001401;IPR000261;IPR018247;IPR011992;IPR002048;IPR027417;	Dynamin, GTPase domain;EPS15 homology (EH);EF-Hand 1, calcium-binding site;EF-hand domain pair;EF-hand domain;P-loop containing nucleoside triphosphate hydrolase;
I3IWG0	Uncharacterized protein OS=Oreochromis niloticus GN=LOC100712001 PE=4 SV=1	0.3005	5.02787e-12	0.386	0.000911781	1.2255	0.0114491	0.949	0.328555	cyto		molecular_function;binding;cation binding;ion binding;metal ion binding;calcium ion binding;					IPR002048;IPR011992;IPR018247;IPR001715;IPR001589;	EF-hand domain;EF-hand domain pair;EF-Hand 1, calcium-binding site;Calponin homology domain;Actinin-type, actin-binding, conserved site;
I3KME8	Uncharacterized protein OS=Oreochromis niloticus GN=pgm PE=3 SV=1	0.6585	1.99811e-07	0.7615	0.000116446	1.109	0.0365718	0.933	0.927125	cyto	monosaccharide catabolic process;organic substance catabolic process;cellular process;carbohydrate metabolic process;hexose metabolic process;catabolic process;generation of precursor metabolites and energy;biological_process;carbohydrate catabolic process;single-organism carbohydrate metabolic process;single-organism carbohydrate catabolic process;metabolic process;glucose catabolic process;gluc…	molecular_function;intramolecular transferase activity;intramolecular transferase activity, phosphotransferases;catalytic activity;isomerase activity;phosphoglycerate mutase activity;		K01834	PGAM:2,3-bisphosphoglycerate-dependent phosphoglycerate mutase [EC:5.4.2.11];PGAM:2,3-bisphosphoglycerate-dependent phosphoglycerate mutase [EC:5.4.2.11];PGAM:2,3-bisphosphoglycerate-dependent phosphoglycerate mutase [EC:5.4.2.11];PGAM:2,3-bisphosphoglycerate-dependent phosphoglycerate mutase [EC:5.4.2.11];PGAM:2,3-bisphosphoglycerate-dependent phosphoglycerate mutase [EC:5.4.2.11];PGAM:2,3-bisph…	Metabolic pathways ;Biosynthesis of secondary metabolites ;Microbial metabolism in diverse environments ;Carbon metabolism ;Biosynthesis of amino acids ;Glycolysis / Gluconeogenesis ;Glycine, serine and threonine metabolism ;Methane metabolism ;	IPR013078;IPR029033;IPR005952;IPR001345;	Histidine phosphatase superfamily, clade-1;Histidine phosphatase superfamily;Phosphoglycerate mutase 1;Phosphoglycerate/bisphosphoglycerate mutase, active site;
I3JRH4	Uncharacterized protein OS=Oreochromis niloticus GN=KRT18 (1 of 3) PE=4 SV=1	0.27	2.68804e-12	0.4295	8.94436e-05	1.3065	0.00472742	0.867	0.0288969	mito		molecular_function;structural molecule activity;	cytoskeletal part;cell;cellular_component;intracellular;protein complex;intracellular non-membrane-bounded organelle;organelle;macromolecular complex;non-membrane-bounded organelle;intracellular organelle part;cell part;intracellular organelle;intracellular part;intermediate filament cytoskeleton;organelle part;cytoskeleton;intermediate filament;				IPR001664;IPR002957;	Intermediate filament protein;Keratin, type I;
I3K6Q7	Uncharacterized protein OS=Oreochromis niloticus GN=ap1b1 PE=4 SV=1	0.738	2.1293e-07	0.829	0.212377	1.0485	0.158054	0.949	0.502195	cyto	macromolecule localization;cellular macromolecule localization;cellular process;single-organism process;single-organism cellular process;intracellular transport;protein transport;establishment of localization;establishment of protein localization;cellular localization;biological_process;protein localization;transport;establishment of localization in cell;cellular protein localization;organic subs…	molecular_function;transporter activity;substrate-specific transporter activity;protein transporter activity;	coated membrane;cell;cellular_component;AP-type membrane coat adaptor complex;membrane coat;clathrin coat;intracellular;protein complex;cytoplasmic part;cytoplasm;membrane;macromolecular complex;cell part;intracellular part;membrane part;clathrin adaptor complex;	K12392	AP1B1:AP-1 complex subunit beta-1;	Lysosome ;	IPR013037;IPR013041;IPR011989;IPR016024;IPR015151;IPR008152;IPR016342;IPR002553;IPR012295;IPR009028;	Clathrin adaptor, beta-adaptin, appendage, Ig-like subdomain;Coatomer/clathrin adaptor appendage, Ig-like subdomain;Armadillo-like helical;Armadillo-type fold;Beta-adaptin appendage, C-terminal subdomain;Clathrin adaptor, alpha/beta/gamma-adaptin, appendage, Ig-like subdomain;AP-1, 2,4 complex subunit beta;Clathrin/coatomer adaptor, adaptin-like, N-terminal;Beta2-adaptin/TBP, C-terminal domain;Co…
I3JAR4	Uncharacterized protein OS=Oreochromis niloticus GN=LOC100689761 PE=3 SV=1	0.464	8.44632e-17	0.3615	6.90897e-10	0.9365	0.811507	1.142	0.000480832	cyto							IPR004046;IPR004045;IPR010987;IPR012336;	Glutathione S-transferase, C-terminal;Glutathione S-transferase, N-terminal;Glutathione S-transferase, C-terminal-like;Thioredoxin-like fold;
I3JZT2	Uncharacterized protein OS=Oreochromis niloticus GN=LOC100700058 PE=3 SV=1	0.7505	0.682831	1.117	0.123939	0.784	0.778955	0.523	0.00211951	extr	biological_process;metabolic process;organic substance metabolic process;macromolecule metabolic process;protein metabolic process;primary metabolic process;proteolysis;	peptidase activity, acting on L-amino acid peptides;molecular_function;endopeptidase activity;hydrolase activity;serine-type peptidase activity;peptidase activity;serine hydrolase activity;catalytic activity;serine-type endopeptidase activity;					IPR018114;IPR001314;IPR001254;IPR009003;	Peptidase S1, trypsin family, active site;Peptidase S1A, chymotrypsin-type;Peptidase S1;Trypsin-like cysteine/serine peptidase domain;
I3K4Z0	Uncharacterized protein OS=Oreochromis niloticus GN=LOC100710883 PE=4 SV=1	0.99	0.167221	0.7955	2.71079e-05	0.973	0.535725	1.0845	0.0336351	cyto	epithelium development;single-organism developmental process;blood vessel development;single-organism process;blood vessel morphogenesis;endothelium development;multicellular organismal development;epithelial tube morphogenesis;anatomical structure morphogenesis;anatomical structure development;system development;biological_process;developmental process;multicellular organismal process;single-mul…		intracellular;cell part;cell;intracellular part;cellular_component;cytoplasm;intracellular non-membrane-bounded organelle;organelle;non-membrane-bounded organelle;intracellular organelle;cytoskeleton;membrane;membrane part;extrinsic to membrane;	K05763	MSN:moesin;MSN:moesin;MSN:moesin;MSN:moesin;	Regulation of actin cytoskeleton ;Proteoglycans in cancer ;Leukocyte transendothelial migration ;Measles ;	IPR011993;IPR011259;IPR000299;IPR029071;IPR019748;IPR019747;IPR019749;IPR019750;IPR008954;IPR014352;IPR000798;IPR011174;IPR018979;IPR018980;	Pleckstrin homology-like domain;Ezrin/radixin/moesin, C-terminal;FERM domain;Ubiquitin-related domain;FERM central domain;FERM conserved site;Band 4.1 domain;Band 4.1 family;Moesin tail domain;FERM/acyl-CoA-binding protein, 3-helical bundle;Ezrin/radixin/moesin like;Ezrin/radixin/moesin;FERM, N-terminal;FERM, C-terminal PH-like domain;
I3IWF9	Uncharacterized protein OS=Oreochromis niloticus GN=LOC100712001 PE=4 SV=1	0.305	5.94383e-11	0.395	0.00158448	1.193	0.0132149	0.9725	0.253375	cyto		molecular_function;binding;cation binding;ion binding;metal ion binding;calcium ion binding;					IPR002048;IPR011992;IPR018247;IPR001589;IPR001715;	EF-hand domain;EF-hand domain pair;EF-Hand 1, calcium-binding site;Actinin-type, actin-binding, conserved site;Calponin homology domain;
I3K531	Uncharacterized protein OS=Oreochromis niloticus GN=LOC100703840 PE=3 SV=1	0.6685	6.34124e-10	0.749	7.06046e-05	1.1105	0.0111268	0.9735	0.981687	cyto		purine ribonucleotide binding;anion binding;ribonucleotide binding;small molecule binding;ion binding;ribonucleoside binding;purine ribonucleoside triphosphate binding;carbohydrate derivative binding;adenyl ribonucleotide binding;nucleoside phosphate binding;molecular_function;nucleotide binding;nucleoside binding;adenyl nucleotide binding;heterocyclic compound binding;binding;purine nucleoside b…		K09489	HSPA4:heat shock 70kDa protein 4;	Antigen processing and presentation ;	IPR013126;IPR029047;IPR029048;IPR018181;	Heat shock protein 70 family;Heat shock protein 70kD, peptide-binding domain;Heat shock protein 70kD, C-terminal domain;Heat shock protein 70, conserved site;
I3JKA2	Uncharacterized protein OS=Oreochromis niloticus GN=vtg PE=4 SV=1	0.4985	3.03417e-06	1.4715	0.000179415	0.9295	0.396917	0.2755	1.14712e-16	extr		molecular_function;transporter activity;substrate-specific transporter activity;lipid transporter activity;					IPR015816;IPR015817;IPR015818;IPR015819;IPR015258;IPR015255;IPR001747;IPR011030;IPR001846;	Vitellinogen, beta-sheet N-terminal;Vitellinogen, open beta-sheet, subdomain 1;Vitellinogen, open beta-sheet, subdomain 2;Lipid transport protein, beta-sheet shell;Vitellinogen, beta-sheet shell;Vitellinogen, open beta-sheet;Lipid transport protein, N-terminal;Vitellinogen, superhelical;von Willebrand factor, type D domain;
I3JDA8	Uncharacterized protein OS=Oreochromis niloticus GN=LOC100692616 PE=4 SV=1	0.616	7.12816e-13	0.494	7.30788e-15	0.938	0.0610503	1.124	0.00218919	mito			cell part;cell;cellular_component;intracellular;	K05765	CFL:cofilin;CFL:cofilin;CFL:cofilin;CFL:cofilin;	Regulation of actin cytoskeleton ;Fc gamma R-mediated phagocytosis ;Pertussis ;Axon guidance ;	IPR029006;IPR002108;IPR017904;	ADF-H/Gelsolin-like domain;Actin-depolymerising factor homology domain;ADF/Cofilin/Destrin;
I3KMA8	SH3 domain-binding glutamic acid-rich-like protein OS=Oreochromis niloticus GN=SH3BGRL PE=3 SV=1	0.6345	5.14344e-05	0.5685	0.00136395	1.1625	0.192612	1.0645	0.0323578	cyto							IPR012336;IPR006993;	Thioredoxin-like fold;SH3-binding, glutamic acid-rich protein;
I3KAK4	Uncharacterized protein (Fragment) OS=Oreochromis niloticus GN=LOC100693807 PE=4 SV=1	0.487	5.70525e-10	0.648	2.52779e-06	1.321	0.000231955	1.063	0.00843248	cyto	biological_process;metabolic process;organic substance metabolic process;macromolecule metabolic process;protein metabolic process;primary metabolic process;proteolysis;	peptidase activity, acting on L-amino acid peptides;molecular_function;hydrolase activity;peptidase activity;catalytic activity;exopeptidase activity;aminopeptidase activity;binding;cation binding;ion binding;transition metal ion binding;metal ion binding;manganese ion binding;metallopeptidase activity;metalloexopeptidase activity;	intracellular;cell part;cell;intracellular part;cellular_component;cytoplasm;	K01255	CARP:leucyl aminopeptidase [EC:3.4.11.1];CARP:leucyl aminopeptidase [EC:3.4.11.1];	Metabolic pathways ;Glutathione metabolism ;	IPR011356;IPR000819;	Leucine aminopeptidase/peptidase B;Peptidase M17, leucyl aminopeptidase, C-terminal;
I3KP98	Uncharacterized protein OS=Oreochromis niloticus GN=LOC100705764 PE=4 SV=1	0.882	0.0575451	0.504	6.71492e-08	1.005	0.10486	1.336	1.38218e-06	nucl		purine ribonucleotide binding;anion binding;ribonucleotide binding;small molecule binding;ion binding;ribonucleoside binding;purine ribonucleoside triphosphate binding;carbohydrate derivative binding;adenyl ribonucleotide binding;nucleoside phosphate binding;molecular_function;nucleotide binding;nucleoside binding;adenyl nucleotide binding;heterocyclic compound binding;binding;purine nucleoside b…	cytoskeletal part;cell;cellular_component;actin cytoskeleton;intracellular;protein complex;intracellular non-membrane-bounded organelle;organelle;macromolecular complex;non-membrane-bounded organelle;intracellular organelle part;cell part;intracellular organelle;intracellular part;organelle part;cytoskeleton;myosin complex;				IPR002928;IPR001609;IPR000048;IPR004009;IPR027417;IPR027401;	Myosin tail;Myosin head, motor domain;IQ motif, EF-hand binding site;Myosin, N-terminal, SH3-like;P-loop containing nucleoside triphosphate hydrolase;Myosin-like IQ motif-containing domain;
I3KD85	Uncharacterized protein OS=Oreochromis niloticus GN=LOC100701281 PE=4 SV=1	1.698	1.56796e-10	1.106	0.0317595	0.903	0.670455	1.353	2.01784e-08	extr	biological_process;response to stimulus;immune system process;immune response;		plasma membrane;cell;intrinsic to plasma membrane;intrinsic to membrane;cellular_component;cell periphery;pore complex;protein complex;plasma membrane part;membrane;integral to plasma membrane;macromolecular complex;cell part;membrane part;integral to membrane;membrane attack complex;	K03996	C7:complement component 7;C7:complement component 7;C7:complement component 7;	Complement and coagulation cascades ;Systemic lupus erythematosus ;Prion diseases ;	IPR001862;IPR000436;IPR000742;IPR020864;IPR020863;IPR000884;IPR002172;IPR013032;	Membrane attack complex component/perforin/complement C9;Sushi/SCR/CCP;Epidermal growth factor-like domain;Membrane attack complex component/perforin (MACPF) domain;Membrane attack complex component/perforin domain, conserved site;Thrombospondin, type 1 repeat;Low-density lipoprotein (LDL) receptor class A repeat;EGF-like, conserved site;
I3JUC5	Uncharacterized protein OS=Oreochromis niloticus GN=LOC100689911 PE=4 SV=1	2.973	5.73891e-08	3.2975	1.02656e-07	1.169	0.875731	1.085	0.011401	extr	lipid metabolic process;nitrogen compound metabolic process;biological_process;organonitrogen compound metabolic process;single-organism metabolic process;cellular process;metabolic process;organic substance metabolic process;cellular metabolic process;cellular lipid metabolic process;primary metabolic process;membrane lipid metabolic process;sphingolipid metabolic process;		vacuole;lytic vacuole;cell;cellular_component;intracellular membrane-bounded organelle;intracellular;cytoplasmic part;cytoplasm;organelle;membrane-bounded organelle;cell part;intracellular organelle;intracellular part;lysosome;	K12382	PSAP:saposin;	Lysosome ;	IPR011001;IPR003119;IPR021165;IPR007856;IPR008373;IPR008138;IPR008139;	Saposin-like;Saposin type A;Saposin, chordata;Saposin-like type B, 1;Saposin;Saposin-like type B, 2;Saposin B;
I3JVA0	Uncharacterized protein OS=Oreochromis niloticus PE=3 SV=1	1.751	3.72908e-13	0.7535	4.24767e-05	0.7685	0.00384117	1.871	8.44321e-14	extr	biological_process;metabolic process;organic substance metabolic process;macromolecule metabolic process;protein metabolic process;primary metabolic process;proteolysis;	peptidase activity, acting on L-amino acid peptides;molecular_function;endopeptidase activity;hydrolase activity;serine-type peptidase activity;peptidase activity;serine hydrolase activity;catalytic activity;serine-type endopeptidase activity;					IPR001254;IPR013806;IPR001314;IPR018114;IPR018056;IPR000001;IPR013032;IPR009003;IPR000742;	Peptidase S1;Kringle-like fold;Peptidase S1A, chymotrypsin-type;Peptidase S1, trypsin family, active site;Kringle, conserved site;Kringle;EGF-like, conserved site;Trypsin-like cysteine/serine peptidase domain;Epidermal growth factor-like domain;
I3K538	Uncharacterized protein OS=Oreochromis niloticus GN=PTGR1 (4 of 4) PE=4 SV=1	0.3685	1.68882e-11	0.5045	1.80964e-06	1.116	0.0450657	0.8445	1.33515e-06	cyto		nucleoside phosphate binding;molecular_function;binding;heterocyclic compound binding;small molecule binding;organic cyclic compound binding;nucleotide binding;catalytic activity;oxidoreductase activity;cation binding;ion binding;transition metal ion binding;metal ion binding;zinc ion binding;					IPR013149;IPR011032;IPR016040;	Alcohol dehydrogenase, C-terminal;GroES (chaperonin 10)-like;NAD(P)-binding domain;
I3J7Q1	Uncharacterized protein OS=Oreochromis niloticus GN=LOC100689743 PE=4 SV=1	3.301	9.91303e-05	2.215	0.000582954	0.932	0.0329972	1.406	1.13417e-08	extr		enzyme inhibitor activity;molecular_function;endopeptidase regulator activity;endopeptidase inhibitor activity;peptidase regulator activity;enzyme regulator activity;peptidase inhibitor activity;serine-type endopeptidase inhibitor activity;binding;small molecule binding;	cellular_component;extracellular region;				IPR000566;IPR012674;IPR020901;IPR002968;IPR011038;IPR002345;IPR002223;	Lipocalin/cytosolic fatty-acid binding domain;Calycin;Proteinase inhibitor I2, Kunitz, conserved site;Alpha-1-microglobulin;Calycin-like;Lipocalin;Proteinase inhibitor I2, Kunitz metazoa;
I3JFS7	Coatomer subunit beta OS=Oreochromis niloticus GN=LOC100694224 PE=3 SV=1	0.624	2.79921e-05	0.784	2.31123e-05	1.018	0.306015	0.859	0.0461927	cysk	macromolecule localization;cellular macromolecule localization;cellular process;single-organism process;single-organism cellular process;intracellular transport;protein transport;establishment of localization;establishment of protein localization;cellular localization;biological_process;protein localization;transport;establishment of localization in cell;cellular protein localization;organic subs…	molecular_function;structural molecule activity;	COPI-coated vesicle;coated membrane;coated vesicle;membrane coat;intracellular membrane-bounded organelle;intracellular;Golgi apparatus part;cytoplasm;cytoplasmic vesicle part;organelle;macromolecular complex;organelle membrane;membrane-bounded organelle;intracellular organelle;cytoplasmic vesicle membrane;vesicle membrane;Golgi apparatus;vesicle coat;membrane-bounded vesicle;Golgi-associated ves…				IPR011710;IPR016024;IPR011989;IPR002553;IPR029446;IPR016460;	Coatomer beta subunit, C-terminal;Armadillo-type fold;Armadillo-like helical;Clathrin/coatomer adaptor, adaptin-like, N-terminal;Coatomer beta subunit, appendage platform domain;Coatomer beta subunit (COPB1);
I3JIH8	Uncharacterized protein OS=Oreochromis niloticus GN=LOC100691663 PE=3 SV=1	0.561	2.44325e-19	0.573	6.29807e-09	0.984	0.780223	0.965	0.234118	cyto				K16197	YWHAB_Q_Z:14-3-3 protein beta/theta/zeta;YWHAB_Q_Z:14-3-3 protein beta/theta/zeta;YWHAB_Q_Z:14-3-3 protein beta/theta/zeta;YWHAB_Q_Z:14-3-3 protein beta/theta/zeta;YWHAB_Q_Z:14-3-3 protein beta/theta/zeta;YWHAB_Q_Z:14-3-3 protein beta/theta/zeta;YWHAB_Q_Z:14-3-3 protein beta/theta/zeta;YWHAB_Q_Z:14-3-3 protein beta/theta/zeta;	PI3K-Akt signaling pathway ;Epstein-Barr virus infection ;Viral carcinogenesis ;Hepatitis B ;Oocyte meiosis ;Hippo signaling pathway ;Cell cycle ;Hippo signaling pathway - fly ;	IPR000308;IPR023409;IPR023410;	14-3-3 protein;14-3-3 protein, conserved site;14-3-3 domain;
I3KUX6	Uncharacterized protein OS=Oreochromis niloticus PE=4 SV=1	0.4145	8.35471e-09	0.4175	1.04772e-08	1.1105	0.247472	0.97	0.586772	cyto	biological_process;metabolic process;organic substance metabolic process;macromolecule metabolic process;protein metabolic process;primary metabolic process;proteolysis;	peptidase activity, acting on L-amino acid peptides;molecular_function;hydrolase activity;peptidase activity;catalytic activity;metallopeptidase activity;		K08660	CNDP2:cytosolic nonspecific dipeptidase [EC:3.4.13.18];CNDP2:cytosolic nonspecific dipeptidase [EC:3.4.13.18];CNDP2:cytosolic nonspecific dipeptidase [EC:3.4.13.18];CNDP2:cytosolic nonspecific dipeptidase [EC:3.4.13.18];	Metabolic pathways ;Arginine and proline metabolism ;beta-Alanine metabolism ;Histidine metabolism ;	IPR011650;IPR001261;IPR002933;	Peptidase M20, dimerisation domain;ArgE/DapE/ACY1/CPG2/YscS, conserved site;Peptidase M20;
I3KE46	Uncharacterized protein OS=Oreochromis niloticus GN=SPTBN1 (2 of 2) PE=4 SV=1	0.8595	0.000103895	0.975	0.67885	0.968	0.188551	0.8675	1.34237e-05	cyto_nucl		molecular_function;anion binding;binding;ion binding;lipid binding;phospholipid binding;structural molecule activity;structural constituent of cytoskeleton;	cytoskeletal part;cell;cellular_component;actin cytoskeleton;cell periphery;intracellular;cytoplasmic part;cytoplasm;intracellular non-membrane-bounded organelle;organelle;cell cortex part;non-membrane-bounded organelle;intracellular organelle part;cell part;intracellular organelle;cortical cytoskeleton;intracellular part;cortical actin cytoskeleton;organelle part;cytoskeleton;cell cortex;spectri…				IPR001589;IPR018159;IPR011993;IPR002017;IPR001849;IPR016343;IPR001605;IPR001715;	Actinin-type, actin-binding, conserved site;Spectrin/alpha-actinin;Pleckstrin homology-like domain;Spectrin repeat;Pleckstrin homology domain;Spectrin, beta subunit;Pleckstrin homology domain, spectrin-type;Calponin homology domain;
I3JQN0	Uncharacterized protein OS=Oreochromis niloticus GN=LOC100712095 PE=4 SV=1	3.307	9.64408e-09	3.683	9.96539e-09	1.139	4.13649e-05	1.026	0.569824	cyto		molecular_function;catalytic activity;oxidoreductase activity;					IPR003767;	Malate/L-lactate dehydrogenase;
I3JZP4	Uncharacterized protein OS=Oreochromis niloticus GN=LOC100699342 PE=4 SV=1	0.559	5.54955e-12	0.649	5.62515e-07	0.948	0.435247	0.834	0.00242446	mito			cell part;cell;cellular_component;intracellular;	K05765	CFL:cofilin;CFL:cofilin;CFL:cofilin;CFL:cofilin;	Regulation of actin cytoskeleton ;Fc gamma R-mediated phagocytosis ;Pertussis ;Axon guidance ;	IPR029006;IPR002108;IPR017904;	ADF-H/Gelsolin-like domain;Actin-depolymerising factor homology domain;ADF/Cofilin/Destrin;
I3JDS7	Uncharacterized protein (Fragment) OS=Oreochromis niloticus GN=BCHE PE=4 SV=1	4.3005	3.58317e-06	3.3025	4.6019e-06	0.803	0.0152756	1.032	0.0557587	extr		carboxylic ester hydrolase activity;molecular_function;hydrolase activity;hydrolase activity, acting on ester bonds;catalytic activity;cholinesterase activity;		K01049	ACHE:acetylcholinesterase [EC:3.1.1.7];ACHE:acetylcholinesterase [EC:3.1.1.7];	Cholinergic synapse ;Glycerophospholipid metabolism ;	IPR002018;IPR029058;IPR019826;IPR019819;IPR000997;	Carboxylesterase, type B;Alpha/Beta hydrolase fold;Carboxylesterase type B, active site;Carboxylesterase type B, conserved site;Cholinesterase;
I3J7X9	Putative TBT binding protein OS=Oreochromis niloticus GN=tbtbp PE=4 SV=1	2.258	1.32252e-13	1.0835	0.0544688	0.7005	0.00447193	1.3635	2.74632e-09	extr							IPR011038;	Calycin-like;
I3J3I7	Uncharacterized protein OS=Oreochromis niloticus GN=LOC100707311 PE=3 SV=1	0.7295	0.00325485	0.9405	0.549872	1.2205	0.00358246	0.919	0.0429769	cyto		purine ribonucleotide binding;anion binding;ribonucleotide binding;small molecule binding;ion binding;ribonucleoside binding;purine ribonucleoside triphosphate binding;carbohydrate derivative binding;adenyl ribonucleotide binding;nucleoside phosphate binding;molecular_function;nucleotide binding;nucleoside binding;adenyl nucleotide binding;heterocyclic compound binding;binding;purine nucleoside b…		K03283	HSPA1_8:heat shock 70kDa protein 1/8;HSPA1_8:heat shock 70kDa protein 1/8;HSPA1_8:heat shock 70kDa protein 1/8;HSPA1_8:heat shock 70kDa protein 1/8;HSPA1_8:heat shock 70kDa protein 1/8;HSPA1_8:heat shock 70kDa protein 1/8;HSPA1_8:heat shock 70kDa protein 1/8;HSPA1_8:heat shock 70kDa protein 1/8;HSPA1_8:heat shock 70kDa protein 1/8;HSPA1_8:heat shock 70kDa protein 1/8;HSPA1_8:heat shock 70kDa prot…	Protein processing in endoplasmic reticulum ;Endocytosis ;Epstein-Barr virus infection ;Spliceosome ;MAPK signaling pathway ;Influenza A ;Estrogen signaling pathway ;Antigen processing and presentation ;Toxoplasmosis ;Measles ;Legionellosis ;	IPR029047;IPR029048;IPR018181;IPR013126;	Heat shock protein 70kD, peptide-binding domain;Heat shock protein 70kD, C-terminal domain;Heat shock protein 70, conserved site;Heat shock protein 70 family;
I3JNT9	Uncharacterized protein OS=Oreochromis niloticus GN=LOC100705815 PE=4 SV=1	1.973	6.5262e-10	0.8755	0.0108493	0.66	1.34152e-09	1.401	3.13464e-05	extr		enzyme inhibitor activity;molecular_function;endopeptidase regulator activity;endopeptidase inhibitor activity;peptidase regulator activity;enzyme regulator activity;peptidase inhibitor activity;cysteine-type endopeptidase inhibitor activity;		K03898	KNG:kininogen;	Complement and coagulation cascades ;	IPR027358;IPR000010;	Kininogen-type cystatin domain;Proteinase inhibitor I25, cystatin;
I3KW15	Fructose-bisphosphate aldolase OS=Oreochromis niloticus GN=ald PE=3 SV=1	2.766	1.44426e-08	1.764	5.58113e-07	1.473	1.83278e-05	1.853	3.10688e-09	cyto	monosaccharide catabolic process;organic substance catabolic process;cellular process;carbohydrate metabolic process;hexose metabolic process;catabolic process;generation of precursor metabolites and energy;biological_process;carbohydrate catabolic process;single-organism carbohydrate metabolic process;single-organism carbohydrate catabolic process;metabolic process;glucose catabolic process;gluc…	aldehyde-lyase activity;molecular_function;carbon-carbon lyase activity;catalytic activity;lyase activity;fructose-bisphosphate aldolase activity;		K01623	ALDO:fructose-bisphosphate aldolase, class I [EC:4.1.2.13];ALDO:fructose-bisphosphate aldolase, class I [EC:4.1.2.13];ALDO:fructose-bisphosphate aldolase, class I [EC:4.1.2.13];ALDO:fructose-bisphosphate aldolase, class I [EC:4.1.2.13];ALDO:fructose-bisphosphate aldolase, class I [EC:4.1.2.13];ALDO:fructose-bisphosphate aldolase, class I [EC:4.1.2.13];ALDO:fructose-bisphosphate aldolase, class I …	Metabolic pathways ;Biosynthesis of secondary metabolites ;Microbial metabolism in diverse environments ;Carbon metabolism ;Biosynthesis of amino acids ;Glycolysis / Gluconeogenesis ;Pentose phosphate pathway ;Fructose and mannose metabolism ;Carbon fixation in photosynthetic organisms ;Methane metabolism ;	IPR000741;IPR013785;	Fructose-bisphosphate aldolase, class-I;Aldolase-type TIM barrel;
I3JFJ2	Uncharacterized protein OS=Oreochromis niloticus GN=LOC100694520 PE=4 SV=1	0.385	3.10016e-12	0.434	5.79662e-07	1.048	0.0544386	0.866	0.00812959	plas	biological_process;cell-cell adhesion;cellular process;single-organism process;single-organism cellular process;cell adhesion;biological adhesion;homophilic cell adhesion;single-organism developmental process;kidney development;urogenital system development;multicellular organismal development;organ development;anatomical structure development;system development;developmental process;multicellula…	molecular_function;binding;cation binding;ion binding;metal ion binding;calcium ion binding;	membrane;intrinsic to membrane;cellular_component;membrane part;integral to membrane;cell part;cell;cell periphery;plasma membrane;				IPR020894;IPR015919;IPR002126;	Cadherin conserved site;Cadherin-like;Cadherin;
I3K5D4	Guanine nucleotide-binding protein subunit beta-2-like 1 OS=Oreochromis niloticus GN=rack1 PE=4 SV=1	0.722	0.000784567	1.038	0.653119	1.1095	0.00409876	0.7735	0.00041259	cyto_nucl	single-organism developmental process;blood vessel development;single-organism process;blood vessel morphogenesis;multicellular organismal development;anatomical structure morphogenesis;anatomical structure development;system development;biological_process;developmental process;multicellular organismal process;anatomical structure formation involved in morphogenesis;single-multicellular organism …			K14753	RACK1:guanine nucleotide-binding protein subunit beta-2-like 1 protein;	Measles ;	IPR020472;IPR001680;IPR019775;IPR015943;IPR017986;	G-protein beta WD-40 repeat;WD40 repeat;WD40 repeat, conserved site;WD40/YVTN repeat-like-containing domain;WD40-repeat-containing domain;
I3J9X3	Uncharacterized protein OS=Oreochromis niloticus GN=LOC100697919 PE=4 SV=1	1.836	2.49047e-07	0.9905	0.452942	0.7735	5.40592e-05	1.4085	4.43799e-07	nucl	biological_process;cell-cell adhesion;cellular process;single-organism process;single-organism cellular process;cell adhesion;biological adhesion;homophilic cell adhesion;	molecular_function;binding;cation binding;ion binding;metal ion binding;calcium ion binding;	membrane;intrinsic to membrane;cellular_component;membrane part;integral to membrane;cell part;cell;cell periphery;plasma membrane;				IPR020894;IPR002126;IPR015919;	Cadherin conserved site;Cadherin;Cadherin-like;
I3J9M7	Adenosylhomocysteinase OS=Oreochromis niloticus GN=LOC100695308 PE=3 SV=1	0.652	3.78471e-10	0.736	0.000249383	0.842	0.00224177	0.761	7.17525e-08	cyto	biological_process;single-organism metabolic process;cellular process;metabolic process;small molecule metabolic process;cellular metabolic process;one-carbon metabolic process;sulfur compound metabolic process;nitrogen compound metabolic process;cellular aromatic compound metabolic process;oxoacid metabolic process;purine ribonucleoside metabolic process;cellular nitrogen compound metabolic proc…	molecular_function;hydrolase activity;trialkylsulfonium hydrolase activity;hydrolase activity, acting on ether bonds;catalytic activity;adenosylhomocysteinase activity;nucleoside phosphate binding;binding;heterocyclic compound binding;small molecule binding;organic cyclic compound binding;nucleotide binding;		K01251	E3.3.1.1:adenosylhomocysteinase [EC:3.3.1.1];E3.3.1.1:adenosylhomocysteinase [EC:3.3.1.1];	Metabolic pathways ;Cysteine and methionine metabolism ;	IPR000043;IPR015878;IPR020082;IPR016040;	Adenosylhomocysteinase;S-adenosyl-L-homocysteine hydrolase, NAD binding domain;S-adenosyl-L-homocysteine hydrolase, conserved site;NAD(P)-binding domain;
I3JSC0	Uncharacterized protein (Fragment) OS=Oreochromis niloticus GN=LOC100691982 PE=4 SV=1	0.648	5.24524e-11	0.6055	0.000396559	1.133	0.0194365	1.08	0.00032092	cyto							IPR021870;IPR002499;	Shoulder domain;Major vault protein, N-terminal;
I3JFS5	Uncharacterized protein OS=Oreochromis niloticus GN=LOC100695673 PE=4 SV=1	0.6485	3.08813e-05	0.591	1.33379e-08	0.984	0.433521	0.9865	0.283821	cyto				K03456	PPP2R1:serine/threonine-protein phosphatase 2A regulatory subunit A;PPP2R1:serine/threonine-protein phosphatase 2A regulatory subunit A;PPP2R1:serine/threonine-protein phosphatase 2A regulatory subunit A;PPP2R1:serine/threonine-protein phosphatase 2A regulatory subunit A;PPP2R1:serine/threonine-protein phosphatase 2A regulatory subunit A;PPP2R1:serine/threonine-protein phosphatase 2A regulatory s…	PI3K-Akt signaling pathway ;Tight junction ;mRNA surveillance pathway ;Dopaminergic synapse ;AMPK signaling pathway ;Hepatitis C ;Adrenergic signaling in cardiomyocytes ;Oocyte meiosis ;Chagas disease (American trypanosomiasis) ;Hippo signaling pathway ;Long-term depression ;Hippo signaling pathway - fly ;Cell cycle - yeast ;Meiosis - yeast ;TGF-beta signaling pathway ;	IPR016024;IPR011989;IPR000357;IPR021133;	Armadillo-type fold;Armadillo-like helical;HEAT;HEAT, type 2;
I3K4N1	Uncharacterized protein OS=Oreochromis niloticus GN=LOC100705566 PE=4 SV=1	1.978	6.07074e-12	1.256	0.000140749	0.972	0.772939	1.566	4.12377e-09	plas	biological_process;response to stimulus;immune system process;immune response;		plasma membrane;cell;intrinsic to plasma membrane;intrinsic to membrane;cellular_component;cell periphery;pore complex;protein complex;plasma membrane part;membrane;integral to plasma membrane;macromolecular complex;cell part;membrane part;integral to membrane;membrane attack complex;	K03995	C6:complement component 6;C6:complement component 6;C6:complement component 6;	Complement and coagulation cascades ;Systemic lupus erythematosus ;Prion diseases ;	IPR000436;IPR013032;IPR020864;IPR020863;IPR002172;IPR023415;IPR000884;IPR001862;	Sushi/SCR/CCP;EGF-like, conserved site;Membrane attack complex component/perforin (MACPF) domain;Membrane attack complex component/perforin domain, conserved site;Low-density lipoprotein (LDL) receptor class A repeat;Low-density lipoprotein (LDL) receptor class A, conserved site;Thrombospondin, type 1 repeat;Membrane attack complex component/perforin/complement C9;
I3KPD3	Glucose-6-phosphate isomerase (Fragment) OS=Oreochromis niloticus GN=LOC102082897 PE=3 SV=1	1.0945	0.0618913	0.909	0.0560775	0.9885	0.687242	1.182	0.000110135	cyto	carbohydrate biosynthetic process;biological_process;organic substance biosynthetic process;monosaccharide biosynthetic process;single-organism carbohydrate metabolic process;biosynthetic process;carbohydrate metabolic process;metabolic process;glucose metabolic process;hexose metabolic process;hexose biosynthetic process;organic substance metabolic process;monosaccharide metabolic process;primar…	molecular_function;intramolecular oxidoreductase activity;intramolecular oxidoreductase activity, interconverting aldoses = and ketoses;catalytic activity;isomerase activity;glucose-6-phosphate isomerase activity;	intracellular;cell part;cell;intracellular part;cellular_component;cytoplasm;	K01810	GPI:glucose-6-phosphate isomerase [EC:5.3.1.9];GPI:glucose-6-phosphate isomerase [EC:5.3.1.9];GPI:glucose-6-phosphate isomerase [EC:5.3.1.9];GPI:glucose-6-phosphate isomerase [EC:5.3.1.9];GPI:glucose-6-phosphate isomerase [EC:5.3.1.9];GPI:glucose-6-phosphate isomerase [EC:5.3.1.9];GPI:glucose-6-phosphate isomerase [EC:5.3.1.9];GPI:glucose-6-phosphate isomerase [EC:5.3.1.9];	Metabolic pathways ;Biosynthesis of secondary metabolites ;Microbial metabolism in diverse environments ;Carbon metabolism ;Amino sugar and nucleotide sugar metabolism ;Glycolysis / Gluconeogenesis ;Starch and sucrose metabolism ;Pentose phosphate pathway ;	IPR001672;IPR023096;IPR018189;	Phosphoglucose isomerase (PGI);Phosphoglucose isomerase, C-terminal;Phosphoglucose isomerase, conserved site;
I3J5M6	Uncharacterized protein OS=Oreochromis niloticus GN=LOC100710058 PE=3 SV=1	1.04	0.077652	1.779	2.24122e-12	1.041	0.218218	0.591	4.52262e-19	extr	biological_process;cellular homeostasis;cellular process;single-organism process;regulation of cellular process;single-organism cellular process;regulation of biological process;biological regulation;regulation of biological quality;homeostatic process;cell redox homeostasis;single-organism metabolic process;metabolic process;small molecule metabolic process;organic substance metabolic process;et…	molecular_function;electron carrier activity;catalytic activity;isomerase activity;oxidoreductase activity, acting on a sulfur group of donors;oxidoreductase activity;disulfide oxidoreductase activity;protein disulfide oxidoreductase activity;	intracellular;cytoplasmic part;cytoplasm;organelle;membrane-bounded organelle;cell part;cell;intracellular organelle;intracellular part;cellular_component;intracellular membrane-bounded organelle;endoplasmic reticulum;	K09580	PDIA1:protein disulfide-isomerase A1 [EC:5.3.4.1];	Protein processing in endoplasmic reticulum ;	IPR005788;IPR005792;IPR013766;IPR017937;IPR012336;	Disulphide isomerase;Protein disulphide isomerase;Thioredoxin domain;Thioredoxin, conserved site;Thioredoxin-like fold;
I3K4V5	Uncharacterized protein OS=Oreochromis niloticus GN=LOC100699662 PE=4 SV=1	0.665	1.74751e-09	0.646	0.208094	1.16	0.00940668	1.161	0.000195573	nucl	biological_process;cellular process;single-organism process;single-organism cellular process;cell communication;macromolecule localization;cellular macromolecule localization;intracellular transport;protein transport;establishment of localization;establishment of protein localization;cellular localization;protein localization;transport;establishment of localization in cell;cellular protein locali…	molecular_function;phospholipid binding;anion binding;binding;ion binding;lipid binding;phosphatidylinositol binding;transporter activity;substrate-specific transporter activity;protein transporter activity;					IPR005329;IPR015404;IPR001683;	Sorting nexin, N-terminal;Vps5 C-terminal;Phox homologous domain;
A8WE65	Glutathione S-transferase OS=Oreochromis niloticus GN=gsta PE=2 SV=1	0.462	5.16131e-11	0.504	5.97849e-07	0.773	0.435639	0.803	0.00192007	cyto		molecular_function;transferase activity, transferring alkyl or aryl (other than = methyl) groups;catalytic activity;transferase activity;glutathione transferase activity;		K00799	GST:glutathione S-transferase [EC:2.5.1.18];GST:glutathione S-transferase [EC:2.5.1.18];GST:glutathione S-transferase [EC:2.5.1.18];GST:glutathione S-transferase [EC:2.5.1.18];	Glutathione metabolism ;Metabolism of xenobiotics by cytochrome P450 ;Chemical carcinogenesis ;Drug metabolism - cytochrome P450 ;	IPR012336;IPR003080;IPR010987;IPR004046;IPR004045;	Thioredoxin-like fold;Glutathione S-transferase, alpha class;Glutathione S-transferase, C-terminal-like;Glutathione S-transferase, C-terminal;Glutathione S-transferase, N-terminal;
I3KAP0	Uncharacterized protein OS=Oreochromis niloticus GN=LOC100705436 PE=3 SV=1	1.2335	0.00878782	0.979	0.741094	0.6685	4.26849e-05	0.804	0.022575	cyto	sulfur compound metabolic process;nitrogen compound metabolic process;organic substance biosynthetic process;aspartate family amino acid biosynthetic process;small molecule biosynthetic process;aspartate family amino acid metabolic process;oxoacid metabolic process;small molecule metabolic process;organic acid biosynthetic process;single-organism metabolic process;single-organism biosynthetic pro…	molecular_function;methyltransferase activity;catalytic activity;transferase activity;S-methyltransferase activity;transferase activity, transferring one-carbon groups;betaine-homocysteine S-methyltransferase activity;S-adenosylmethionine-dependent methyltransferase activity;homocysteine S-methyltransferase activity;binding;cation binding;ion binding;transition metal ion binding;metal ion binding…	intracellular;cell part;cell;intracellular part;cellular_component;cytoplasm;	K00544	BHMT:betaine-homocysteine S-methyltransferase [EC:2.1.1.5];BHMT:betaine-homocysteine S-methyltransferase [EC:2.1.1.5];BHMT:betaine-homocysteine S-methyltransferase [EC:2.1.1.5];	Metabolic pathways ;Glycine, serine and threonine metabolism ;Cysteine and methionine metabolism ;	IPR017226;IPR003726;	Betaine-homocysteine S-methyltransferase, BHMT;Homocysteine S-methyltransferase;
I3IWJ6	Uncharacterized protein OS=Oreochromis niloticus GN=LOC100705836 PE=4 SV=1	4.6225	2.51184e-08	2.9635	0.000499233	0.4685	6.54332e-11	0.65	3.16004e-06	plas	hemopoiesis;single-organism developmental process;single-organism process;multicellular organismal development;embryo development;organ development;anatomical structure development;hematopoietic or lymphoid organ development;system development;biological_process;developmental process;multicellular organismal process;single-multicellular organism process;embryonic organ development;immune system d…	anion transmembrane transporter activity;molecular_function;transporter activity;antiporter activity;ion transmembrane transporter activity;anion:anion antiporter activity;substrate-specific transmembrane transporter activity;substrate-specific transporter activity;transmembrane transporter activity;active transmembrane transporter activity;secondary active transmembrane transporter activity;inor…	membrane;intrinsic to membrane;cellular_component;membrane part;integral to membrane;				IPR018241;IPR013769;IPR001717;IPR011531;IPR016152;IPR003020;	Anion exchange, conserved site;Band 3 cytoplasmic domain;Anion exchange protein;Bicarbonate transporter, C-terminal;Phosphotransferase/anion transporter;Bicarbonate transporter, eukaryotic;
I3JLI3	Uncharacterized protein OS=Oreochromis niloticus GN=LOC100702938 PE=3 SV=1	1.704	2.20236e-05	1.616	0.000183124	1.442	4.30946e-05	1.3565	3.3256e-06	cyto		purine ribonucleotide binding;anion binding;ribonucleotide binding;small molecule binding;ion binding;ribonucleoside binding;purine ribonucleoside triphosphate binding;carbohydrate derivative binding;adenyl ribonucleotide binding;nucleoside phosphate binding;molecular_function;nucleotide binding;nucleoside binding;adenyl nucleotide binding;heterocyclic compound binding;binding;purine nucleoside b…					IPR014746;IPR022415;IPR022414;IPR022413;	Glutamine synthetase/guanido kinase, catalytic domain;ATP:guanido phosphotransferase active site;ATP:guanido phosphotransferase, catalytic domain;ATP:guanido phosphotransferase, N-terminal;
I3JTG9	Uncharacterized protein (Fragment) OS=Oreochromis niloticus PE=4 SV=1	0.503	9.03969e-10	0.481	1.54514e-06	0.92	0.464733	0.885	0.0688557	cyto		molecular_function;transferase activity, transferring alkyl or aryl (other than = methyl) groups;catalytic activity;transferase activity;glutathione transferase activity;					IPR012336;IPR004045;	Thioredoxin-like fold;Glutathione S-transferase, N-terminal;
I3KAA0	Uncharacterized protein OS=Oreochromis niloticus GN=cct5 PE=3 SV=1	0.724	1.39816e-09	0.898	0.275044	1.155	0.0190719	0.879	0.0648109	cyto	biological_process;cellular process;cellular macromolecule metabolic process;metabolic process;organic substance metabolic process;cellular protein metabolic process;protein metabolic process;macromolecule metabolic process;cellular metabolic process;primary metabolic process;protein folding;	purine ribonucleotide binding;anion binding;ribonucleotide binding;small molecule binding;ion binding;ribonucleoside binding;purine ribonucleoside triphosphate binding;carbohydrate derivative binding;adenyl ribonucleotide binding;nucleoside phosphate binding;molecular_function;nucleotide binding;nucleoside binding;adenyl nucleotide binding;heterocyclic compound binding;binding;purine nucleoside b…	intracellular;cell part;cell;intracellular part;cellular_component;cytoplasm;				IPR027410;IPR027413;IPR027409;IPR017998;IPR002423;IPR002194;IPR012718;	TCP-1-like chaperonin intermediate domain;GroEL-like equatorial domain;GroEL-like apical domain;Chaperone tailless complex polypeptide 1 (TCP-1);Chaperonin Cpn60/TCP-1;Chaperonin TCP-1, conserved site;T-complex protein 1, epsilon subunit;
I3JC30	Uncharacterized protein OS=Oreochromis niloticus GN=LOC100703770 PE=3 SV=1	0.2695	8.96677e-12	0.453	2.00818e-05	1.3545	0.00559919	0.781	2.71516e-05	extr	biological_process;metabolic process;organic substance metabolic process;primary metabolic process;carbohydrate metabolic process;organonitrogen compound catabolic process;nitrogen compound metabolic process;organonitrogen compound metabolic process;organic substance catabolic process;chitin metabolic process;amino sugar metabolic process;aminoglycan catabolic process;carbohydrate derivative cata…	molecular_function;binding;ion binding;cation binding;carbohydrate derivative binding;chitin binding;hydrolase activity;hydrolase activity, acting on glycosyl bonds;catalytic activity;hydrolase activity, hydrolyzing O-glycosyl compounds;chitinase activity;	cellular_component;extracellular region;	K01183	E3.2.1.14:chitinase [EC:3.2.1.14];E3.2.1.14:chitinase [EC:3.2.1.14];	Biosynthesis of secondary metabolites ;Amino sugar and nucleotide sugar metabolism ;	IPR029070;IPR011583;IPR017853;IPR002557;IPR001223;IPR001579;IPR013781;	Chitinase insertion domain;Chitinase II;Glycoside hydrolase, superfamily;Chitin binding domain;Glycoside hydrolase, family 18, catalytic domain;Glycoside hydrolase, chitinase active site;Glycoside hydrolase, catalytic domain;
I3KQD4	Uncharacterized protein OS=Oreochromis niloticus GN=LOC100534494 PE=3 SV=1	0.927	0.204015	2.2585	1.56396e-06	1.02	0.0232889	0.4355	7.21347e-17	extr	biological_process;metabolic process;organic substance metabolic process;primary metabolic process;carbohydrate metabolic process;	molecular_function;binding;ion binding;cation binding;hydrolase activity;catalytic activity;hydrolase activity, acting on glycosyl bonds;		K01176	E3.2.1.1:alpha-amylase [EC:3.2.1.1];E3.2.1.1:alpha-amylase [EC:3.2.1.1];E3.2.1.1:alpha-amylase [EC:3.2.1.1];	Metabolic pathways ;Starch and sucrose metabolism ;Carbohydrate digestion and absorption ;	IPR017853;IPR013781;IPR013780;IPR006046;IPR006048;IPR006047;IPR006589;	Glycoside hydrolase, superfamily;Glycoside hydrolase, catalytic domain;Glycosyl hydrolase, family 13, all-beta;Alpha amylase;Alpha-amylase, C-terminal all beta;Glycosyl hydrolase, family 13, catalytic domain;Glycosyl hydrolase, family 13, subfamily, catalytic domain;
I3J430	Uncharacterized protein OS=Oreochromis niloticus GN=pepd PE=3 SV=1	0.521	3.54063e-12	0.4905	6.22609e-08	1.007	0.986051	1.015	0.917959	cyto	biological_process;cellular process;	peptidase activity, acting on L-amino acid peptides;molecular_function;hydrolase activity;peptidase activity;catalytic activity;exopeptidase activity;aminopeptidase activity;binding;cation binding;ion binding;transition metal ion binding;metal ion binding;manganese ion binding;					IPR028980;IPR007865;IPR001131;IPR029149;IPR000994;	Creatinase/Aminopeptidase P, N-terminal;Aminopeptidase P, N-terminal;Peptidase M24B, X-Pro dipeptidase/aminopeptidase P, conserved site;Creatinase/Aminopeptidase P/Spt16, N-terminal;Peptidase M24, structural domain;
I3KB11	L-lactate dehydrogenase OS=Oreochromis niloticus GN=LOC100534427 PE=3 SV=1	1.798	5.42715e-08	2.465	5.61605e-06	1.307	0.00147513	0.897	0.106037	cyto	biological_process;carbohydrate metabolic process;cellular process;metabolic process;organic substance metabolic process;cellular metabolic process;primary metabolic process;cellular carbohydrate metabolic process;monosaccharide catabolic process;organic substance catabolic process;hexose metabolic process;catabolic process;generation of precursor metabolites and energy;carbohydrate catabolic pro…	lactate dehydrogenase activity;molecular_function;oxidoreductase activity;oxidoreductase activity, acting on CH-OH group of donors;catalytic activity;oxidoreductase activity, acting on the CH-OH group of donors, NAD = or NADP as acceptor;L-lactate dehydrogenase activity;nucleoside phosphate binding;binding;heterocyclic compound binding;small molecule binding;organic cyclic compound binding;nucleo…	intracellular;cell part;cell;intracellular part;cellular_component;cytoplasm;	K00016	LDH:L-lactate dehydrogenase [EC:1.1.1.27];LDH:L-lactate dehydrogenase [EC:1.1.1.27];LDH:L-lactate dehydrogenase [EC:1.1.1.27];LDH:L-lactate dehydrogenase [EC:1.1.1.27];LDH:L-lactate dehydrogenase [EC:1.1.1.27];LDH:L-lactate dehydrogenase [EC:1.1.1.27];LDH:L-lactate dehydrogenase [EC:1.1.1.27];	Metabolic pathways ;Biosynthesis of secondary metabolites ;Microbial metabolism in diverse environments ;Glycolysis / Gluconeogenesis ;Pyruvate metabolism ;Propanoate metabolism ;Cysteine and methionine metabolism ;	IPR016040;IPR018177;IPR022383;IPR001236;IPR011304;IPR001557;IPR015955;	NAD(P)-binding domain;L-lactate dehydrogenase, active site;Lactate/malate dehydrogenase, C-terminal;Lactate/malate dehydrogenase, N-terminal;L-lactate dehydrogenase;L-lactate/malate dehydrogenase;Lactate dehydrogenase/glycoside hydrolase, family 4, C-terminal;
I3K4P3	Uncharacterized protein OS=Oreochromis niloticus GN=C7 (1 of 2) PE=4 SV=1	1.711	1.35168e-05	1.071	0.0875313	1.02	0.9301	1.492	5.55232e-07	extr	biological_process;response to stimulus;immune system process;immune response;		plasma membrane;cell;intrinsic to plasma membrane;intrinsic to membrane;cellular_component;cell periphery;pore complex;protein complex;plasma membrane part;membrane;integral to plasma membrane;macromolecular complex;cell part;membrane part;integral to membrane;membrane attack complex;	K03996	C7:complement component 7;C7:complement component 7;C7:complement component 7;	Complement and coagulation cascades ;Systemic lupus erythematosus ;Prion diseases ;	IPR002172;IPR000884;IPR001862;IPR000742;IPR000436;IPR013032;IPR020864;IPR020863;	Low-density lipoprotein (LDL) receptor class A repeat;Thrombospondin, type 1 repeat;Membrane attack complex component/perforin/complement C9;Epidermal growth factor-like domain;Sushi/SCR/CCP;EGF-like, conserved site;Membrane attack complex component/perforin (MACPF) domain;Membrane attack complex component/perforin domain, conserved site;
I3KHU5	Uncharacterized protein OS=Oreochromis niloticus GN=LOC100711953 PE=3 SV=1	0.4845	8.48268e-14	0.6155	4.77248e-10	1.0535	0.255903	0.7985	2.07369e-06	cyto	gene expression;nitrogen compound metabolic process;cellular aromatic compound metabolic process;organic substance biosynthetic process;nucleic acid metabolic process;cellular macromolecule metabolic process;small molecule metabolic process;oxoacid metabolic process;translation;cellular nitrogen compound metabolic process;single-organism metabolic process;cellular macromolecule biosynthetic proce…	molecular_function;ligase activity;ligase activity, forming carbon-oxygen bonds;catalytic activity;aminoacyl-tRNA ligase activity;ligase activity, forming aminoacyl-tRNA and related compounds;arginine-tRNA ligase activity;purine ribonucleotide binding;anion binding;ribonucleotide binding;small molecule binding;ion binding;ribonucleoside binding;purine ribonucleoside triphosphate binding;carbohydr…	intracellular;cell part;cell;intracellular part;cellular_component;cytoplasm;	K01887	RARS:arginyl-tRNA synthetase [EC:6.1.1.19];	Aminoacyl-tRNA biosynthesis ;	IPR005148;IPR009080;IPR008909;IPR001278;IPR001412;IPR014729;	Arginyl tRNA synthetase N-terminal domain;Aminoacyl-tRNA synthetase, class 1a, anticodon-binding;DALR anticodon binding;Arginine-tRNA ligase;Aminoacyl-tRNA synthetase, class I, conserved site;Rossmann-like alpha/beta/alpha sandwich fold;
I3KNQ2	T-complex protein 1 subunit beta OS=Oreochromis niloticus GN=LOC100709074 PE=2 SV=1	0.628	1.37448e-05	0.874	0.012753	1.143	0.0118226	0.854	0.0102375	cyto	biological_process;cellular process;cellular macromolecule metabolic process;metabolic process;organic substance metabolic process;cellular protein metabolic process;protein metabolic process;macromolecule metabolic process;cellular metabolic process;primary metabolic process;protein folding;	purine ribonucleotide binding;anion binding;ribonucleotide binding;small molecule binding;ion binding;ribonucleoside binding;purine ribonucleoside triphosphate binding;carbohydrate derivative binding;adenyl ribonucleotide binding;nucleoside phosphate binding;molecular_function;nucleotide binding;nucleoside binding;adenyl nucleotide binding;heterocyclic compound binding;binding;purine nucleoside b…	intracellular;cell part;cell;intracellular part;cellular_component;cytoplasm;				IPR012716;IPR002194;IPR017998;IPR027409;IPR027413;IPR027410;IPR002423;	T-complex protein 1, beta subunit;Chaperonin TCP-1, conserved site;Chaperone tailless complex polypeptide 1 (TCP-1);GroEL-like apical domain;GroEL-like equatorial domain;TCP-1-like chaperonin intermediate domain;Chaperonin Cpn60/TCP-1;
I3KFQ2	Uncharacterized protein OS=Oreochromis niloticus GN=LOC100694159 PE=3 SV=1	0.6265	0.000220253	0.625	0.00791497	0.973	0.320511	0.9575	0.895651	cyto	monosaccharide catabolic process;organic substance catabolic process;cellular process;carbohydrate metabolic process;hexose metabolic process;catabolic process;generation of precursor metabolites and energy;biological_process;carbohydrate catabolic process;single-organism carbohydrate metabolic process;single-organism carbohydrate catabolic process;metabolic process;glucose catabolic process;gluc…	purine ribonucleotide binding;anion binding;ribonucleotide binding;small molecule binding;ion binding;ribonucleoside binding;purine ribonucleoside triphosphate binding;carbohydrate derivative binding;adenyl ribonucleotide binding;nucleoside phosphate binding;molecular_function;nucleotide binding;nucleoside binding;adenyl nucleotide binding;heterocyclic compound binding;binding;purine nucleoside b…		K00844	HK:hexokinase [EC:2.7.1.1];HK:hexokinase [EC:2.7.1.1];HK:hexokinase [EC:2.7.1.1];HK:hexokinase [EC:2.7.1.1];HK:hexokinase [EC:2.7.1.1];HK:hexokinase [EC:2.7.1.1];HK:hexokinase [EC:2.7.1.1];HK:hexokinase [EC:2.7.1.1];HK:hexokinase [EC:2.7.1.1];HK:hexokinase [EC:2.7.1.1];HK:hexokinase [EC:2.7.1.1];HK:hexokinase [EC:2.7.1.1];HK:hexokinase [EC:2.7.1.1];HK:hexokinase [EC:2.7.1.1];HK:hexokinase [EC:2.7…	Metabolic pathways ;Biosynthesis of secondary metabolites ;Microbial metabolism in diverse environments ;Carbon metabolism ;Insulin signaling pathway ;Amino sugar and nucleotide sugar metabolism ;Glycolysis / Gluconeogenesis ;HIF-1 signaling pathway ;Starch and sucrose metabolism ;Galactose metabolism ;Fructose and mannose metabolism ;Carbohydrate digestion and absorption ;Type II diabetes mellit…	IPR022673;IPR022672;IPR001312;IPR019807;	Hexokinase, C-terminal;Hexokinase, N-terminal;Hexokinase;Hexokinase, conserved site;
I3KAP1	Uncharacterized protein OS=Oreochromis niloticus GN=LOC100705436 PE=3 SV=1	1.606	0.000602617	1.266	0.0201096	0.663	0.00265472	0.941	0.999619	cyto	sulfur compound metabolic process;nitrogen compound metabolic process;organic substance biosynthetic process;aspartate family amino acid biosynthetic process;small molecule biosynthetic process;aspartate family amino acid metabolic process;oxoacid metabolic process;small molecule metabolic process;organic acid biosynthetic process;single-organism metabolic process;single-organism biosynthetic pro…	molecular_function;methyltransferase activity;catalytic activity;transferase activity;S-methyltransferase activity;transferase activity, transferring one-carbon groups;betaine-homocysteine S-methyltransferase activity;S-adenosylmethionine-dependent methyltransferase activity;homocysteine S-methyltransferase activity;binding;cation binding;ion binding;transition metal ion binding;metal ion binding…	intracellular;cell part;cell;intracellular part;cellular_component;cytoplasm;	K00544	BHMT:betaine-homocysteine S-methyltransferase [EC:2.1.1.5];BHMT:betaine-homocysteine S-methyltransferase [EC:2.1.1.5];BHMT:betaine-homocysteine S-methyltransferase [EC:2.1.1.5];	Metabolic pathways ;Glycine, serine and threonine metabolism ;Cysteine and methionine metabolism ;	IPR003726;IPR017226;	Homocysteine S-methyltransferase;Betaine-homocysteine S-methyltransferase, BHMT;
I3JUT9	40S ribosomal protein S3a OS=Oreochromis niloticus GN=LOC100690034 PE=3 SV=1	0.805	0.0930815	0.858	0.298312	1.141	0.0399514	0.985	0.240751	nucl	developmental process;biological_process;multicellular organismal process;single-organism developmental process;single-multicellular organism process;single-organism process;multicellular organismal development;anatomical structure development;embryo development;gene expression;organic substance biosynthetic process;biosynthetic process;macromolecule biosynthetic process;cellular macromolecule me…	molecular_function;structural molecule activity;structural constituent of ribosome;	cell;cellular_component;intracellular;cytoplasmic part;cytoplasm;intracellular non-membrane-bounded organelle;organelle;macromolecular complex;non-membrane-bounded organelle;ribonucleoprotein complex;cell part;intracellular organelle;intracellular part;ribosome;	K02984	RP-S3Ae:small subunit ribosomal protein S3Ae;	Ribosome ;	IPR001593;IPR018281;IPR027500;	Ribosomal protein S3Ae;Ribosomal protein S3Ae, conserved site;40S ribosomal protein S1/3, eukaryotes;
I3KTL4	Uncharacterized protein OS=Oreochromis niloticus GN=LOC100699327 PE=4 SV=1	0.7895	0.00431034	0.6365	0.00094245	1.0715	0.45929	1.108	0.00767225	cyto		nucleoside-triphosphatase regulator activity;molecular_function;small GTPase regulator activity;enzyme regulator activity;GDP-dissociation inhibitor activity;GTPase regulator activity;Rho GDP-dissociation inhibitor activity;	intracellular;cell part;cell;intracellular part;cellular_component;cytoplasm;	K12462	ARHGDI:Rho GDP-dissociation inhibitor;ARHGDI:Rho GDP-dissociation inhibitor;	Neurotrophin signaling pathway ;Vasopressin-regulated water reabsorption ;	IPR024792;IPR014756;IPR000406;	Rho GDP-dissociation inhibitor domain;Immunoglobulin E-set;RHO protein GDP dissociation inhibitor;
I3J5C5	Uncharacterized protein OS=Oreochromis niloticus GN=LOC100691584 PE=3 SV=1	0.894	0.564052	2.941	4.94178e-05	1.633	4.36992e-07	0.536	0.000100852	extr	biological_process;metabolic process;organic substance metabolic process;macromolecule metabolic process;protein metabolic process;primary metabolic process;proteolysis;	peptidase activity, acting on L-amino acid peptides;molecular_function;endopeptidase activity;hydrolase activity;serine-type peptidase activity;peptidase activity;serine hydrolase activity;catalytic activity;serine-type endopeptidase activity;					IPR018114;IPR009003;IPR001314;IPR001254;	Peptidase S1, trypsin family, active site;Trypsin-like cysteine/serine peptidase domain;Peptidase S1A, chymotrypsin-type;Peptidase S1;
I3K526	Thioredoxin OS=Oreochromis niloticus GN=LOC100690837 PE=3 SV=1	0.5005	4.20177e-13	0.6115	1.14486e-06	0.944	0.950143	0.8445	6.51073e-06	extr	biological_process;cellular homeostasis;cellular process;single-organism process;regulation of cellular process;single-organism cellular process;regulation of biological process;biological regulation;regulation of biological quality;homeostatic process;cell redox homeostasis;single-organism metabolic process;metabolic process;small molecule metabolic process;organic substance metabolic process;et…	molecular_function;electron carrier activity;oxidoreductase activity, acting on a sulfur group of donors;oxidoreductase activity;disulfide oxidoreductase activity;catalytic activity;protein disulfide oxidoreductase activity;					IPR013766;IPR005746;IPR012336;IPR017937;	Thioredoxin domain;Thioredoxin;Thioredoxin-like fold;Thioredoxin, conserved site;
I3K596	Uncharacterized protein (Fragment) OS=Oreochromis niloticus PE=4 SV=1	2.2135	3.96295e-14	1.52	3.54347e-05	0.682	1.66458e-10	1.0215	0.0797574	cyto	negative regulation of hydrolase activity;regulation of molecular function;negative regulation of peptidase activity;biological regulation;regulation of metabolic process;negative regulation of molecular function;regulation of hydrolase activity;negative regulation of catalytic activity;regulation of peptidase activity;regulation of endopeptidase activity;biological_process;regulation of catalyti…	enzyme inhibitor activity;molecular_function;endopeptidase regulator activity;peptidase regulator activity;enzyme regulator activity;peptidase inhibitor activity;endopeptidase inhibitor activity;	extracellular region;cellular_component;extracellular region part;extracellular space;	K03910	A2M:alpha-2-macroglobulin;	Complement and coagulation cascades ;	IPR011625;IPR011626;IPR014756;IPR001599;IPR009048;IPR002890;IPR019742;IPR008930;IPR019565;	Alpha-2-macroglobulin, N-terminal 2;Alpha-macroglobulin complement component;Immunoglobulin E-set;Alpha-2-macroglobulin;Alpha-macroglobulin, receptor-binding;Alpha-2-macroglobulin, N-terminal;Alpha-2-macroglobulin, conserved site;Terpenoid cyclases/protein prenyltransferase alpha-alpha toroid;Alpha-2-macroglobulin, thiol-ester bond-forming;
I3KTM3	Uncharacterized protein OS=Oreochromis niloticus GN=LOC100534569 PE=3 SV=1	0.757	3.33666e-05	0.737	0.000220149	0.856	0.0219924	0.841	0.00629589	cyto_nucl	biological_process;cellular component biogenesis;ribonucleoprotein complex biogenesis;cellular component organization or biogenesis;ribosome biogenesis;gene expression;organic substance biosynthetic process;biosynthetic process;macromolecule biosynthetic process;cellular macromolecule metabolic process;cellular process;translation;cellular macromolecule biosynthetic process;metabolic process;orga…	molecular_function;structural molecule activity;structural constituent of ribosome;	cell;cellular_component;intracellular;cytoplasmic part;cytoplasm;intracellular non-membrane-bounded organelle;organelle;macromolecular complex;non-membrane-bounded organelle;ribonucleoprotein complex;cell part;intracellular organelle;intracellular part;ribosome;	K02941	RP-LP0:large subunit ribosomal protein LP0;	Ribosome ;	IPR001790;IPR001813;	Ribosomal protein L10/acidic P0;Ribosomal protein L10/L12;
I3KG96	Uncharacterized protein OS=Oreochromis niloticus GN=gcn1l1 PE=4 SV=1	0.6305	7.58387e-09	0.7965	0.000541653	1.0995	0.591974	0.8975	0.00996655	plas							IPR016024;IPR011989;IPR021133;IPR022716;IPR000357;IPR004155;	Armadillo-type fold;Armadillo-like helical;HEAT, type 2;Domain of unknown function DUF3554;HEAT;PBS lyase HEAT-like repeat;
I3KFB7	Uncharacterized protein OS=Oreochromis niloticus GN=LOC100702671 PE=3 SV=1	2.061	6.80095e-13	1.013	0.157682	0.815	7.95782e-05	1.545	7.86809e-15	plas	biological_process;metabolic process;organic substance metabolic process;macromolecule metabolic process;protein metabolic process;primary metabolic process;proteolysis;	peptidase activity, acting on L-amino acid peptides;molecular_function;endopeptidase activity;hydrolase activity;serine-type peptidase activity;peptidase activity;serine hydrolase activity;catalytic activity;serine-type endopeptidase activity;		K01315	PLG:plasminogen [EC:3.4.21.7];PLG:plasminogen [EC:3.4.21.7];PLG:plasminogen [EC:3.4.21.7];PLG:plasminogen [EC:3.4.21.7];	Complement and coagulation cascades ;Influenza A ;Staphylococcus aureus infection ;Neuroactive ligand-receptor interaction ;	IPR003014;IPR023317;IPR018114;IPR009003;IPR013806;IPR018056;IPR003609;IPR001254;IPR001314;IPR000001;	PAN-1 domain;Peptidase S1A, plasmin;Peptidase S1, trypsin family, active site;Trypsin-like cysteine/serine peptidase domain;Kringle-like fold;Kringle, conserved site;Apple-like;Peptidase S1;Peptidase S1A, chymotrypsin-type;Kringle;
I3KH49	Uncharacterized protein OS=Oreochromis niloticus GN=LOC102076252 PE=4 SV=1	0.395	2.68223e-07	0.444	2.1213e-09	1.205	0.00239712	1.171	0.00102403	cyto	biological_process;organic substance biosynthetic process;single-organism carbohydrate metabolic process;biosynthetic process;carbohydrate metabolic process;metabolic process;organic substance metabolic process;primary metabolic process;carbohydrate biosynthetic process;	molecular_function;catalytic activity;		K05304	NANS:sialic acid synthase [EC:2.5.1.56 2.5.1.57];NANS:sialic acid synthase [EC:2.5.1.56 2.5.1.57];NANS:sialic acid synthase [EC:2.5.1.56 2.5.1.57];	Metabolic pathways ;Biosynthesis of secondary metabolites ;Amino sugar and nucleotide sugar metabolism ;	IPR013785;IPR013974;IPR006190;IPR013132;	Aldolase-type TIM barrel;SAF domain;Antifreeze-like/N-acetylneuraminic acid synthase C-terminal;N-acetylneuraminic acid synthase, N-terminal;
I3JXR9	Uncharacterized protein OS=Oreochromis niloticus GN=LOC100704829 PE=3 SV=1	0.63	6.58208e-05	0.601	8.04278e-06	1.086	0.597179	1.176	2.69755e-05	cyto				K06630	YWHAE:14-3-3 protein epsilon;YWHAE:14-3-3 protein epsilon;YWHAE:14-3-3 protein epsilon;YWHAE:14-3-3 protein epsilon;YWHAE:14-3-3 protein epsilon;YWHAE:14-3-3 protein epsilon;YWHAE:14-3-3 protein epsilon;YWHAE:14-3-3 protein epsilon;	PI3K-Akt signaling pathway ;Epstein-Barr virus infection ;Viral carcinogenesis ;Neurotrophin signaling pathway ;Oocyte meiosis ;Hippo signaling pathway ;Cell cycle ;Hippo signaling pathway - fly ;	IPR000308;IPR023409;IPR023410;	14-3-3 protein;14-3-3 protein, conserved site;14-3-3 domain;
I3IXL2	Uncharacterized protein OS=Oreochromis niloticus GN=LOC100690537 PE=4 SV=1	0.812	0.505029	0.675	0.033842	0.937	0.141508	1.045	0.617548	cyto	biological_process;carbohydrate metabolic process;cellular process;metabolic process;organic substance metabolic process;cellular metabolic process;primary metabolic process;cellular carbohydrate metabolic process;	purine ribonucleotide binding;anion binding;ribonucleotide binding;small molecule binding;ion binding;ribonucleoside binding;purine ribonucleoside triphosphate binding;carbohydrate derivative binding;adenyl ribonucleotide binding;nucleoside phosphate binding;molecular_function;nucleotide binding;nucleoside binding;adenyl nucleotide binding;heterocyclic compound binding;binding;purine nucleoside b…	intracellular;cell part;cell;intracellular part;cellular_component;cytoplasm;	K01648	ACLY:ATP citrate (pro-S)-lyase [EC:2.3.3.8];ACLY:ATP citrate (pro-S)-lyase [EC:2.3.3.8];ACLY:ATP citrate (pro-S)-lyase [EC:2.3.3.8];ACLY:ATP citrate (pro-S)-lyase [EC:2.3.3.8];ACLY:ATP citrate (pro-S)-lyase [EC:2.3.3.8];	Metabolic pathways ;Biosynthesis of secondary metabolites ;Microbial metabolism in diverse environments ;Citrate cycle (TCA cycle) ;Carbon fixation pathways in prokaryotes ;	IPR017440;IPR013816;IPR016143;IPR016141;IPR016102;IPR016040;IPR017866;IPR003781;IPR014608;IPR005811;IPR005810;IPR002020;IPR013650;	ATP-citrate lyase/succinyl-CoA ligase, active site;ATP-grasp fold, subdomain 2;Citrate synthase-like, small alpha subdomain;Citrate synthase-like, core;Succinyl-CoA synthetase-like;NAD(P)-binding domain;Succinyl-CoA synthetase, beta subunit, conserved site;CoA-binding;ATP-citrate synthase;ATP-citrate lyase/succinyl-CoA ligase;Succinyl-CoA ligase, alpha subunit;Citrate synthase-like;ATP-grasp fold…
I3K3Q2	Uncharacterized protein OS=Oreochromis niloticus GN=LOC100711759 PE=4 SV=1	0.679	1.53643e-07	0.9305	0.971367	1.125	0.0372789	0.766	3.68293e-09	nucl		molecular_function;binding;heterocyclic compound binding;organic cyclic compound binding;nucleic acid binding;nucleoside phosphate binding;small molecule binding;nucleotide binding;		K11294	NCL:nucleolin;	Pathogenic Escherichia coli infection ;	IPR012677;IPR000504;	Nucleotide-binding, alpha-beta plait;RNA recognition motif domain;
I3KZI3	Uncharacterized protein (Fragment) OS=Oreochromis niloticus PE=4 SV=1	2.5885	8.83564e-08	1.0655	0.0200757	1.0945	0.0184725	2.2775	7.86604e-08	extr							IPR012674;IPR011038;IPR022734;	Calycin;Calycin-like;Apolipoprotein M;
I3JC86	Uncharacterized protein OS=Oreochromis niloticus GN=ATP6V1A (1 of 2) PE=3 SV=1	0.529	5.91673e-12	0.776	0.00204235	1.345	2.32185e-05	0.955	0.179738	cyto	energy coupled proton transmembrane transport, against = electrochemical gradient;single-organism transport;cellular process;single-organism process;single-organism cellular process;transmembrane transport;establishment of localization;monovalent inorganic cation transport;biological_process;ion transmembrane transport;hydrogen transport;transport;cation transport;proton transport;localization;io…	purine ribonucleotide binding;anion binding;ribonucleotide binding;small molecule binding;ion binding;ribonucleoside binding;purine ribonucleoside triphosphate binding;carbohydrate derivative binding;adenyl ribonucleotide binding;nucleoside phosphate binding;molecular_function;nucleotide binding;nucleoside binding;adenyl nucleotide binding;heterocyclic compound binding;binding;purine nucleoside b…	protein complex;proton-transporting V-type ATPase complex;membrane;macromolecular complex;proton-transporting two-sector ATPase complex;cellular_component;membrane part;proton-transporting two-sector ATPase complex, catalytic domain;proton-transporting V-type ATPase, V1 domain;	K02145	ATPeV1A:V-type H+-transporting ATPase subunit A [EC:3.6.3.14];ATPeV1A:V-type H+-transporting ATPase subunit A [EC:3.6.3.14];ATPeV1A:V-type H+-transporting ATPase subunit A [EC:3.6.3.14];ATPeV1A:V-type H+-transporting ATPase subunit A [EC:3.6.3.14];ATPeV1A:V-type H+-transporting ATPase subunit A [EC:3.6.3.14];ATPeV1A:V-type H+-transporting ATPase subunit A [EC:3.6.3.14];ATPeV1A:V-type H+-transport…	Metabolic pathways ;Phagosome ;Oxidative phosphorylation ;Epithelial cell signaling in Helicobacter pylori infection ;Vibrio cholerae infection ;Synaptic vesicle cycle ;Rheumatoid arthritis ;Collecting duct acid secretion ;	IPR020003;IPR024034;IPR027417;IPR022878;IPR000194;IPR004100;IPR000793;IPR005725;	ATPase, alpha/beta subunit, nucleotide-binding domain, active site;ATPase, F1 complex beta subunit/V1 complex, C-terminal;P-loop containing nucleoside triphosphate hydrolase;V-type ATP synthase catalytic alpha chain;ATPase, F1/V1/A1 complex, alpha/beta subunit, nucleotide-binding domain;ATPase, F1 complex alpha/beta subunit, N-terminal domain;ATPase, F1/V1/A1 complex, alpha/beta subunit, C-termin…
I3KSW4	Uncharacterized protein OS=Oreochromis niloticus GN=npepl1 PE=4 SV=1	0.541	0.00262914	0.587	0.000491568	0.994	0.964639	0.9	0.0595529	nucl	biological_process;metabolic process;organic substance metabolic process;macromolecule metabolic process;protein metabolic process;primary metabolic process;proteolysis;	peptidase activity, acting on L-amino acid peptides;molecular_function;hydrolase activity;peptidase activity;catalytic activity;exopeptidase activity;aminopeptidase activity;binding;cation binding;ion binding;transition metal ion binding;metal ion binding;manganese ion binding;metallopeptidase activity;metalloexopeptidase activity;	intracellular;cell part;cell;intracellular part;cellular_component;cytoplasm;				IPR011356;IPR000819;	Leucine aminopeptidase/peptidase B;Peptidase M17, leucyl aminopeptidase, C-terminal;
I3J5E0	Proteasome subunit beta type OS=Oreochromis niloticus GN=LOC100701559 PE=3 SV=1	0.578	2.8199e-06	0.663	2.0021e-05	1.054	0.483224	0.87	0.0646544	cyto	cellular macromolecule catabolic process;organic substance catabolic process;cellular macromolecule metabolic process;cellular process;catabolic process;macromolecule catabolic process;protein catabolic process;biological_process;metabolic process;proteolysis;cellular catabolic process;cellular protein catabolic process;organic substance metabolic process;cellular protein metabolic process;cellul…	peptidase activity, acting on L-amino acid peptides;molecular_function;endopeptidase activity;hydrolase activity;peptidase activity;threonine-type peptidase activity;catalytic activity;threonine-type endopeptidase activity;	intracellular;cell part;cell;intracellular part;cellular_component;cytoplasm;organelle;membrane-bounded organelle;intracellular organelle;intracellular membrane-bounded organelle;nucleus;protein complex;proteasome complex;macromolecular complex;proteasome core complex;	K02735	PSMB3:20S proteasome subunit beta 3 [EC:3.4.25.1];	Proteasome ;	IPR029055;IPR001353;IPR023333;IPR016050;	Nucleophile aminohydrolases, N-terminal;Proteasome, subunit alpha/beta;Proteasome B-type subunit;Proteasome beta-type subunit, conserved site;
I3KL37	Uncharacterized protein OS=Oreochromis niloticus GN=LOC100691389 PE=3 SV=1	0.714	0.00152304	0.757	0.000231275	1.039	0.13975	0.997	0.19494	cyto	biological_process;single-organism metabolic process;metabolic process;oxidation-reduction process;	nucleoside phosphate binding;molecular_function;binding;heterocyclic compound binding;small molecule binding;organic cyclic compound binding;nucleotide binding;catalytic activity;oxidoreductase activity;		K00069	HPGD:15-hydroxyprostaglandin dehydrogenase (NAD) [EC:1.1.1.141];	Transcriptional misregulation in cancer ;	IPR020904;IPR002347;IPR016040;IPR002198;	Short-chain dehydrogenase/reductase, conserved site;Glucose/ribitol dehydrogenase;NAD(P)-binding domain;Short-chain dehydrogenase/reductase SDR;
I3KN88	Uncharacterized protein (Fragment) OS=Oreochromis niloticus GN=LOC100693444 PE=4 SV=1	1.598	4.82625e-08	0.853	0.0372235	0.873	0.00702896	1.578	4.25417e-09	nucl	nitrogen compound metabolic process;biological_process;organonitrogen compound metabolic process;metabolic process;carbohydrate derivative metabolic process;organic substance metabolic process;aminoglycan metabolic process;glycosaminoglycan metabolic process;macromolecule metabolic process;hyaluronan metabolic process;	enzyme inhibitor activity;molecular_function;endopeptidase regulator activity;endopeptidase inhibitor activity;peptidase regulator activity;enzyme regulator activity;peptidase inhibitor activity;serine-type endopeptidase inhibitor activity;					IPR013694;IPR002035;IPR010600;	VIT domain;von Willebrand factor, type A;Inter-alpha-trypsin inhibitor heavy chain, C-terminal;
I3KLC9	Uncharacterized protein OS=Oreochromis niloticus GN=LOC100707472 PE=4 SV=1	0.782	0.0029774	0.769	0.421279	1.034	0.777602	0.94	0.0134497	plas	macromolecule localization;cellular macromolecule localization;cellular process;single-organism process;single-organism cellular process;intracellular transport;protein transport;establishment of localization;establishment of protein localization;cellular localization;biological_process;protein localization;transport;establishment of localization in cell;cellular protein localization;organic subs…	molecular_function;transporter activity;substrate-specific transporter activity;protein transporter activity;	coated membrane;cell;cellular_component;AP-type membrane coat adaptor complex;membrane coat;clathrin coat;intracellular;protein complex;cytoplasmic part;cytoplasm;membrane;macromolecular complex;cell part;intracellular part;membrane part;clathrin adaptor complex;	K11825	AP2B1:AP-2 complex subunit beta-1;AP2B1:AP-2 complex subunit beta-1;AP2B1:AP-2 complex subunit beta-1;AP2B1:AP-2 complex subunit beta-1;	Endocytosis ;Huntington's disease ;Synaptic vesicle cycle ;Endocrine and other factor-regulated calcium reabsorption ;	IPR012295;IPR009028;IPR002553;IPR016342;IPR008152;IPR015151;IPR016024;IPR011989;IPR013041;IPR013037;	Beta2-adaptin/TBP, C-terminal domain;Coatomer/calthrin adaptor appendage, C-terminal subdomain;Clathrin/coatomer adaptor, adaptin-like, N-terminal;AP-1, 2,4 complex subunit beta;Clathrin adaptor, alpha/beta/gamma-adaptin, appendage, Ig-like subdomain;Beta-adaptin appendage, C-terminal subdomain;Armadillo-type fold;Armadillo-like helical;Coatomer/clathrin adaptor appendage, Ig-like subdomain;Clath…
I3K0Q8	Uncharacterized protein OS=Oreochromis niloticus GN=GFPT1 PE=4 SV=1	0.5945	5.26888e-08	0.698	0.000323339	1.078	0.00351556	0.9405	0.046279	plas	biological_process;organic substance biosynthetic process;single-organism carbohydrate metabolic process;biosynthetic process;carbohydrate metabolic process;metabolic process;organic substance metabolic process;primary metabolic process;carbohydrate biosynthetic process;	molecular_function;binding;carbohydrate binding;L-glutamine aminotransferase activity;transferase activity, transferring nitrogenous groups;transaminase activity;catalytic activity;transferase activity;glutamine-fructose-6-phosphate transaminase (isomerizing) activity;	intracellular;cell part;cell;intracellular part;cellular_component;cytoplasm;	K00820	glmS:glucosamine--fructose-6-phosphate aminotransferase (isomerizing) [EC:2.6.1.16];glmS:glucosamine--fructose-6-phosphate aminotransferase (isomerizing) [EC:2.6.1.16];glmS:glucosamine--fructose-6-phosphate aminotransferase (isomerizing) [EC:2.6.1.16];glmS:glucosamine--fructose-6-phosphate aminotransferase (isomerizing) [EC:2.6.1.16];	Metabolic pathways ;Biosynthesis of secondary metabolites ;Amino sugar and nucleotide sugar metabolism ;Alanine, aspartate and glutamate metabolism ;	IPR000583;IPR017932;IPR029055;IPR001347;IPR005855;	Class II glutamine amidotransferase domain;Glutamine amidotransferase type 2 domain;Nucleophile aminohydrolases, N-terminal;Sugar isomerase (SIS);Glucosamine-fructose-6-phosphate aminotransferase, isomerising;
I3JMP3	Uncharacterized protein OS=Oreochromis niloticus GN=LOC100706462 PE=4 SV=1	0.474	0.0310209	0.387	3.51129e-08	0.739	0.00583093	0.989	0.0906975	cyto	actin filament-based process;biological_process;organelle organization;actin cytoskeleton organization;cellular process;single-organism process;cytoskeleton organization;single-organism cellular process;cellular component organization or biogenesis;cellular component organization;actomyosin structure organization;						IPR003096;IPR001997;IPR001715;IPR000557;	Smooth muscle protein/calponin;Calponin;Calponin homology domain;Calponin repeat;
I3JNZ0	Pyruvate kinase OS=Oreochromis niloticus GN=PK PE=3 SV=1	2.022	0.000300939	2.821	0.000625905	1.585	4.90372e-06	1.118	0.0986155	cyto	monosaccharide catabolic process;organic substance catabolic process;cellular process;carbohydrate metabolic process;hexose metabolic process;catabolic process;generation of precursor metabolites and energy;biological_process;carbohydrate catabolic process;single-organism carbohydrate metabolic process;single-organism carbohydrate catabolic process;metabolic process;glucose catabolic process;gluc…	molecular_function;binding;cation binding;ion binding;metal ion binding;magnesium ion binding;alkali metal ion binding;potassium ion binding;kinase activity;phosphotransferase activity, alcohol group as acceptor;catalytic activity;transferase activity;transferase activity, transferring phosphorus-containing groups;pyruvate kinase activity;		K00873	PK:pyruvate kinase [EC:2.7.1.40];PK:pyruvate kinase [EC:2.7.1.40];PK:pyruvate kinase [EC:2.7.1.40];PK:pyruvate kinase [EC:2.7.1.40];PK:pyruvate kinase [EC:2.7.1.40];PK:pyruvate kinase [EC:2.7.1.40];PK:pyruvate kinase [EC:2.7.1.40];PK:pyruvate kinase [EC:2.7.1.40];PK:pyruvate kinase [EC:2.7.1.40];PK:pyruvate kinase [EC:2.7.1.40];	Metabolic pathways ;Biosynthesis of secondary metabolites ;Microbial metabolism in diverse environments ;Carbon metabolism ;Viral carcinogenesis ;Purine metabolism ;Biosynthesis of amino acids ;Glycolysis / Gluconeogenesis ;Pyruvate metabolism ;Type II diabetes mellitus ;	IPR018209;IPR015795;IPR015793;IPR015794;IPR015806;IPR015813;IPR001697;IPR011037;	Pyruvate kinase, active site;Pyruvate kinase, C-terminal;Pyruvate kinase, barrel;Pyruvate kinase, alpha/beta;Pyruvate kinase, beta-barrel insert domain;Pyruvate/Phosphoenolpyruvate kinase-like domain;Pyruvate kinase;Pyruvate kinase-like, insert domain;
I3JH18	Pyruvate kinase OS=Oreochromis niloticus GN=PKLR PE=3 SV=1	0.6375	4.54525e-05	0.6695	0.00338176	1.033	0.309389	0.834	0.133769	cysk	monosaccharide catabolic process;organic substance catabolic process;cellular process;carbohydrate metabolic process;hexose metabolic process;catabolic process;generation of precursor metabolites and energy;biological_process;carbohydrate catabolic process;single-organism carbohydrate metabolic process;single-organism carbohydrate catabolic process;metabolic process;glucose catabolic process;gluc…	molecular_function;binding;cation binding;ion binding;metal ion binding;magnesium ion binding;alkali metal ion binding;potassium ion binding;kinase activity;phosphotransferase activity, alcohol group as acceptor;catalytic activity;transferase activity;transferase activity, transferring phosphorus-containing groups;pyruvate kinase activity;		K00873	PK:pyruvate kinase [EC:2.7.1.40];PK:pyruvate kinase [EC:2.7.1.40];PK:pyruvate kinase [EC:2.7.1.40];PK:pyruvate kinase [EC:2.7.1.40];PK:pyruvate kinase [EC:2.7.1.40];PK:pyruvate kinase [EC:2.7.1.40];PK:pyruvate kinase [EC:2.7.1.40];PK:pyruvate kinase [EC:2.7.1.40];PK:pyruvate kinase [EC:2.7.1.40];PK:pyruvate kinase [EC:2.7.1.40];	Metabolic pathways ;Biosynthesis of secondary metabolites ;Microbial metabolism in diverse environments ;Carbon metabolism ;Viral carcinogenesis ;Purine metabolism ;Biosynthesis of amino acids ;Glycolysis / Gluconeogenesis ;Pyruvate metabolism ;Type II diabetes mellitus ;	IPR001697;IPR011037;IPR018209;IPR015793;IPR015794;IPR015795;IPR015806;IPR015813;	Pyruvate kinase;Pyruvate kinase-like, insert domain;Pyruvate kinase, active site;Pyruvate kinase, barrel;Pyruvate kinase, alpha/beta;Pyruvate kinase, C-terminal;Pyruvate kinase, beta-barrel insert domain;Pyruvate/Phosphoenolpyruvate kinase-like domain;
I3KV66	Uncharacterized protein OS=Oreochromis niloticus GN=aco1 PE=4 SV=1	1.002	0.38595	1.058	0.671925	0.971	0.823175	1.002	0.717798	cyto	biological_process;metabolic process;	molecular_function;iron-sulfur cluster binding;binding;metal cluster binding;4 iron, 4 sulfur cluster binding;		K01681	ACO:aconitate hydratase [EC:4.2.1.3];ACO:aconitate hydratase [EC:4.2.1.3];ACO:aconitate hydratase [EC:4.2.1.3];ACO:aconitate hydratase [EC:4.2.1.3];ACO:aconitate hydratase [EC:4.2.1.3];ACO:aconitate hydratase [EC:4.2.1.3];ACO:aconitate hydratase [EC:4.2.1.3];ACO:aconitate hydratase [EC:4.2.1.3];ACO:aconitate hydratase [EC:4.2.1.3];	Metabolic pathways ;Biosynthesis of secondary metabolites ;Microbial metabolism in diverse environments ;Carbon metabolism ;Biosynthesis of amino acids ;Glyoxylate and dicarboxylate metabolism ;Citrate cycle (TCA cycle) ;Carbon fixation pathways in prokaryotes ;2-Oxocarboxylic acid metabolism ;	IPR018136;IPR001030;IPR015931;IPR015932;IPR015928;IPR000573;IPR006249;	Aconitase family, 4Fe-4S cluster binding site;Aconitase/3-isopropylmalate dehydratase large subunit, alpha/beta/alpha;Aconitase/3-isopropylmalate dehydratase large subunit, alpha/beta/alpha, subdomain 1/3;Aconitase/3-isopropylmalate dehydratase large subunit, alpha/beta/alpha, subdomain 2;Aconitase/3-isopropylmalate dehydratase, swivel;Aconitase A/isopropylmalate dehydratase small subunit, swivel…
I3JIG6	Uncharacterized protein (Fragment) OS=Oreochromis niloticus GN=SPTBN1 (1 of 2) PE=4 SV=1	0.8135	0.000905619	0.899	0.695301	1.0625	0.0760561	0.8675	0.0151776	cyto		molecular_function;anion binding;binding;ion binding;lipid binding;phospholipid binding;structural molecule activity;structural constituent of cytoskeleton;	cytoskeletal part;cell;cellular_component;actin cytoskeleton;cell periphery;intracellular;cytoplasmic part;cytoplasm;intracellular non-membrane-bounded organelle;organelle;cell cortex part;non-membrane-bounded organelle;intracellular organelle part;cell part;intracellular organelle;cortical cytoskeleton;intracellular part;cortical actin cytoskeleton;organelle part;cytoskeleton;cell cortex;spectri…				IPR001849;IPR001715;IPR001605;IPR001589;IPR016343;IPR011993;IPR002017;IPR018159;	Pleckstrin homology domain;Calponin homology domain;Pleckstrin homology domain, spectrin-type;Actinin-type, actin-binding, conserved site;Spectrin, beta subunit;Pleckstrin homology-like domain;Spectrin repeat;Spectrin/alpha-actinin;
I3KTT6	Uncharacterized protein (Fragment) OS=Oreochromis niloticus PE=4 SV=1	0.9985	0.267526	0.927	0.757564	0.773	0.00670496	0.932	0.744464
I3IW27	Uncharacterized protein OS=Oreochromis niloticus GN=pgm3 PE=3 SV=1	0.629	2.12212e-05	0.493	0.000162018	1.0395	0.189499	0.99	0.126873	cyto	biological_process;metabolic process;organic substance metabolic process;primary metabolic process;carbohydrate metabolic process;	molecular_function;binding;cation binding;ion binding;metal ion binding;magnesium ion binding;intramolecular transferase activity;intramolecular transferase activity, phosphotransferases;catalytic activity;isomerase activity;phosphoacetylglucosamine mutase activity;		K01836	E5.4.2.3:phosphoacetylglucosamine mutase [EC:5.4.2.3];E5.4.2.3:phosphoacetylglucosamine mutase [EC:5.4.2.3];	Biosynthesis of secondary metabolites ;Amino sugar and nucleotide sugar metabolism ;	IPR016657;IPR005845;IPR005844;IPR005843;IPR016066;IPR016055;	Phosphoacetylglucosamine mutase;Alpha-D-phosphohexomutase, alpha/beta/alpha domain II;Alpha-D-phosphohexomutase, alpha/beta/alpha domain I;Alpha-D-phosphohexomutase, C-terminal;Alpha-D-phosphohexomutase, conserved site;Alpha-D-phosphohexomutase, alpha/beta/alpha I/II/III;
I3J6I8	Uncharacterized protein (Fragment) OS=Oreochromis niloticus GN=LOC100697942 PE=4 SV=1	1.5035	4.82841e-09	1.1485	0.0833416	1.0455	0.636214	1.314	1.16479e-05	golg	biological_process;response to stress;response to stimulus;response to oxidative stress;	molecular_function;binding;heterocyclic compound binding;organic cyclic compound binding;tetrapyrrole binding;heme binding;antioxidant activity;oxidoreductase activity;catalytic activity;oxidoreductase activity, acting on peroxide as acceptor;peroxidase activity;		K10788	EPX:eosinophil peroxidase [EC:1.11.1.7];	Asthma ;	IPR010255;IPR019791;IPR002007;	Haem peroxidase;Haem peroxidase, animal, subgroup;Haem peroxidase, animal;
I3JKS3	Profilin OS=Oreochromis niloticus GN=LOC100700117 PE=3 SV=1	0.591	8.76231e-14	0.819	0.00752403	1.1765	0.603441	0.812	5.72348e-12	extr	actin filament-based process;biological_process;organelle organization;cellular process;single-organism process;cytoskeleton organization;single-organism cellular process;cellular component organization or biogenesis;cellular component organization;actin cytoskeleton organization;epithelium development;gastrulation;single-organism developmental process;multicellular organismal development;embryo …		intracellular;intracellular non-membrane-bounded organelle;organelle;non-membrane-bounded organelle;cell part;cell;intracellular organelle;intracellular part;cellular_component;cytoskeleton;actin cytoskeleton;				IPR005455;IPR005454;IPR027310;	Profilin;Profilin, chordates;Profilin conserved site;
I3KAH9	Uncharacterized protein OS=Oreochromis niloticus GN=LOC100700133 PE=3 SV=1	0.966	0.821538	1.103	0.0441523	1.11	0.030192	0.837	0.138617	cyto	monosaccharide catabolic process;organic substance catabolic process;cellular process;carbohydrate metabolic process;hexose metabolic process;catabolic process;generation of precursor metabolites and energy;biological_process;carbohydrate catabolic process;single-organism carbohydrate metabolic process;single-organism carbohydrate catabolic process;metabolic process;glucose catabolic process;gluc…	molecular_function;binding;cation binding;ion binding;metal ion binding;magnesium ion binding;carbon-oxygen lyase activity;hydro-lyase activity;catalytic activity;lyase activity;phosphopyruvate hydratase activity;	intracellular;cytosolic part;cytoplasmic part;protein complex;cytoplasm;catalytic complex;macromolecular complex;cell part;cell;intracellular part;cellular_component;cytosol;phosphopyruvate hydratase complex;	K01689	ENO:enolase [EC:4.2.1.11];ENO:enolase [EC:4.2.1.11];ENO:enolase [EC:4.2.1.11];ENO:enolase [EC:4.2.1.11];ENO:enolase [EC:4.2.1.11];ENO:enolase [EC:4.2.1.11];ENO:enolase [EC:4.2.1.11];ENO:enolase [EC:4.2.1.11];ENO:enolase [EC:4.2.1.11];	Metabolic pathways ;Biosynthesis of secondary metabolites ;Microbial metabolism in diverse environments ;Carbon metabolism ;Biosynthesis of amino acids ;Glycolysis / Gluconeogenesis ;HIF-1 signaling pathway ;Methane metabolism ;RNA degradation ;	IPR029065;IPR029017;IPR020809;IPR020811;IPR020810;IPR000941;	Enolase C-terminal domain-like;Enolase N-terminal domain-like;Enolase, conserved site;Enolase, N-terminal;Enolase, C-terminal;Enolase;
I3JLD6	Uncharacterized protein OS=Oreochromis niloticus GN=LOC100702669 PE=4 SV=1	2.058	2.29949e-12	1.142	0.0154021	0.692	4.46402e-06	1.084	0.00335964	extr		nucleoside phosphate binding;molecular_function;binding;heterocyclic compound binding;small molecule binding;organic cyclic compound binding;nucleotide binding;		K05901	BLVRB:biliverdin reductase / flavin reductase [EC:1.3.1.24 1.5.1.30];BLVRB:biliverdin reductase / flavin reductase [EC:1.3.1.24 1.5.1.30];	Porphyrin and chlorophyll metabolism ;Riboflavin metabolism ;	IPR016040;	NAD(P)-binding domain;
I3J849	Uncharacterized protein (Fragment) OS=Oreochromis niloticus GN=mst1 PE=3 SV=1	3.22	1.64182e-07	2.147	1.12542e-07	0.87	0.185649	1.326	1.89259e-08	extr	biological_process;metabolic process;organic substance metabolic process;macromolecule metabolic process;protein metabolic process;primary metabolic process;proteolysis;	peptidase activity, acting on L-amino acid peptides;molecular_function;endopeptidase activity;hydrolase activity;serine-type peptidase activity;peptidase activity;serine hydrolase activity;catalytic activity;serine-type endopeptidase activity;					IPR001254;IPR001314;IPR000001;IPR024174;IPR009003;IPR013806;IPR018056;	Peptidase S1;Peptidase S1A, chymotrypsin-type;Kringle;Hepatocyte growth factor/macrophage stimulating protein 1;Trypsin-like cysteine/serine peptidase domain;Kringle-like fold;Kringle, conserved site;
I3K7J0	Uncharacterized protein (Fragment) OS=Oreochromis niloticus GN=LOC100708802 PE=4 SV=1	0.441	2.70705e-11	0.595	1.32658e-06	1.1625	0.0202596	0.862	0.00223342	cyto	biological_process;metabolic process;organic substance metabolic process;macromolecule metabolic process;protein metabolic process;primary metabolic process;proteolysis;	peptidase activity, acting on L-amino acid peptides;molecular_function;endopeptidase activity;hydrolase activity;serine-type peptidase activity;peptidase activity;serine hydrolase activity;catalytic activity;serine-type endopeptidase activity;exopeptidase activity;serine-type exopeptidase activity;					IPR002471;IPR002470;IPR023302;IPR029058;IPR001375;	Peptidase S9, serine active site;Peptidase S9A, prolyl oligopeptidase;Peptidase S9A, N-terminal domain;Alpha/Beta hydrolase fold;Peptidase S9, prolyl oligopeptidase, catalytic domain;
I3KHE1	Uncharacterized protein OS=Oreochromis niloticus GN=LOC100709178 PE=4 SV=1	0.3725	3.14952e-07	0.407	3.78176e-06	1.005	0.398375	0.898	0.0964857	cyto	biological_process;cellular process;	molecular_function;catalytic activity;hydrolase activity;					IPR028980;IPR029149;IPR000587;IPR000994;	Creatinase/Aminopeptidase P, N-terminal;Creatinase/Aminopeptidase P/Spt16, N-terminal;Creatinase, N-terminal;Peptidase M24, structural domain;
I3J848	Uncharacterized protein OS=Oreochromis niloticus GN=LOC100703624 PE=4 SV=1	0.57	0.00135551	0.5035	1.87867e-06	0.996	0.420496	1.2095	3.04672e-05	cyto							IPR029058;IPR029059;	Alpha/Beta hydrolase fold;Alpha/beta hydrolase fold-5;
I3JH20	Uncharacterized protein OS=Oreochromis niloticus GN=LOC100699616 PE=4 SV=1	2.2325	1.24696e-06	1.796	5.33947e-05	1.1165	0.2253	1.437	0.000112196
I3KQB1	Uncharacterized protein OS=Oreochromis niloticus GN=LOC100700216 PE=4 SV=1	0.69	0.00169581	0.623	0.000997214	0.971	0.0686283	0.918	0.132014	cyto	biological_process;cellular process;metabolic process;cellular metabolic process;phosphorus metabolic process;phosphate-containing compound metabolic process;	molecular_function;pyrophosphatase activity;hydrolase activity, acting on acid anhydrides;hydrolase activity;catalytic activity;hydrolase activity, acting on acid anhydrides, in = phosphorus-containing anhydrides;inorganic diphosphatase activity;binding;cation binding;ion binding;metal ion binding;magnesium ion binding;	intracellular;cell part;cell;intracellular part;cellular_component;cytoplasm;	K01507	ppa:inorganic pyrophosphatase [EC:3.6.1.1];	Oxidative phosphorylation ;	IPR008162;	Inorganic pyrophosphatase;
I3JMZ5	Uncharacterized protein OS=Oreochromis niloticus GN=pck2 PE=3 SV=1	2.9595	6.83916e-14	2.869	2.0769e-09	0.7795	8.74952e-09	0.7945	0.000208458	mito	carbohydrate biosynthetic process;biological_process;organic substance biosynthetic process;monosaccharide biosynthetic process;single-organism carbohydrate metabolic process;biosynthetic process;carbohydrate metabolic process;metabolic process;glucose metabolic process;hexose metabolic process;hexose biosynthetic process;organic substance metabolic process;monosaccharide metabolic process;primar…	purine ribonucleotide binding;anion binding;ribonucleotide binding;small molecule binding;ion binding;ribonucleoside binding;purine ribonucleoside triphosphate binding;carbohydrate derivative binding;nucleoside phosphate binding;molecular_function;guanyl nucleotide binding;nucleotide binding;nucleoside binding;heterocyclic compound binding;binding;purine nucleoside binding;guanyl ribonucleotide b…		K01596	E4.1.1.32:phosphoenolpyruvate carboxykinase (GTP) [EC:4.1.1.32];E4.1.1.32:phosphoenolpyruvate carboxykinase (GTP) [EC:4.1.1.32];E4.1.1.32:phosphoenolpyruvate carboxykinase (GTP) [EC:4.1.1.32];E4.1.1.32:phosphoenolpyruvate carboxykinase (GTP) [EC:4.1.1.32];E4.1.1.32:phosphoenolpyruvate carboxykinase (GTP) [EC:4.1.1.32];E4.1.1.32:phosphoenolpyruvate carboxykinase (GTP) [EC:4.1.1.32];E4.1.1.32:phosp…	Metabolic pathways ;Biosynthesis of secondary metabolites ;Microbial metabolism in diverse environments ;PI3K-Akt signaling pathway ;Insulin signaling pathway ;Glycolysis / Gluconeogenesis ;AMPK signaling pathway ;Pyruvate metabolism ;PPAR signaling pathway ;Citrate cycle (TCA cycle) ;FoxO signaling pathway ;Adipocytokine signaling pathway ;Proximal tubule bicarbonate reclamation ;	IPR018091;IPR013035;IPR008209;IPR008210;	Phosphoenolpyruvate carboxykinase, GTP-utilising, conserved site;Phosphoenolpyruvate carboxykinase, C-terminal;Phosphoenolpyruvate carboxykinase, GTP-utilising;Phosphoenolpyruvate carboxykinase, N-terminal;
I3K289	Uncharacterized protein OS=Oreochromis niloticus GN=LOC100708807 PE=4 SV=1	0.627	2.01496e-08	0.549	1.49201e-07	0.947	0.760898	1.158	1.05823e-06	cyto		molecular_function;binding;cation binding;ion binding;metal ion binding;calcium ion binding;		K12751	MYL6:myosin light chain 6;MYL6:myosin light chain 6;	Oxytocin signaling pathway ;Vascular smooth muscle contraction ;	IPR011992;IPR002048;	EF-hand domain pair;EF-hand domain;
I3KDD2	Uncharacterized protein OS=Oreochromis niloticus GN=ipo5 PE=4 SV=1	0.72	0.0475202	0.765	0.0958517	1.026	0.813433	0.872	0.0131504	cyto							IPR000357;IPR011989;IPR016024;	HEAT;Armadillo-like helical;Armadillo-type fold;
I3K9A7	Uncharacterized protein OS=Oreochromis niloticus GN=ATP6V1A (2 of 2) PE=3 SV=1	0.549	0.000212314	0.782	0.768475	1.3955	0.00167538	0.938	0.722139	cyto	energy coupled proton transmembrane transport, against = electrochemical gradient;single-organism transport;cellular process;single-organism process;single-organism cellular process;transmembrane transport;establishment of localization;monovalent inorganic cation transport;biological_process;ion transmembrane transport;hydrogen transport;transport;cation transport;proton transport;localization;io…	purine ribonucleotide binding;anion binding;ribonucleotide binding;small molecule binding;ion binding;ribonucleoside binding;purine ribonucleoside triphosphate binding;carbohydrate derivative binding;adenyl ribonucleotide binding;nucleoside phosphate binding;molecular_function;nucleotide binding;nucleoside binding;adenyl nucleotide binding;heterocyclic compound binding;binding;purine nucleoside b…	protein complex;proton-transporting V-type ATPase complex;membrane;macromolecular complex;proton-transporting two-sector ATPase complex;cellular_component;membrane part;proton-transporting two-sector ATPase complex, catalytic domain;proton-transporting V-type ATPase, V1 domain;	K02145	ATPeV1A:V-type H+-transporting ATPase subunit A [EC:3.6.3.14];ATPeV1A:V-type H+-transporting ATPase subunit A [EC:3.6.3.14];ATPeV1A:V-type H+-transporting ATPase subunit A [EC:3.6.3.14];ATPeV1A:V-type H+-transporting ATPase subunit A [EC:3.6.3.14];ATPeV1A:V-type H+-transporting ATPase subunit A [EC:3.6.3.14];ATPeV1A:V-type H+-transporting ATPase subunit A [EC:3.6.3.14];ATPeV1A:V-type H+-transport…	Metabolic pathways ;Phagosome ;Oxidative phosphorylation ;Epithelial cell signaling in Helicobacter pylori infection ;Vibrio cholerae infection ;Synaptic vesicle cycle ;Rheumatoid arthritis ;Collecting duct acid secretion ;	IPR022878;IPR020003;IPR024034;IPR000793;IPR027417;IPR004100;IPR000194;IPR005725;	V-type ATP synthase catalytic alpha chain;ATPase, alpha/beta subunit, nucleotide-binding domain, active site;ATPase, F1 complex beta subunit/V1 complex, C-terminal;ATPase, F1/V1/A1 complex, alpha/beta subunit, C-terminal;P-loop containing nucleoside triphosphate hydrolase;ATPase, F1 complex alpha/beta subunit, N-terminal domain;ATPase, F1/V1/A1 complex, alpha/beta subunit, nucleotide-binding doma…
I3JH43	Uncharacterized protein (Fragment) OS=Oreochromis niloticus GN=LOC100690391 PE=4 SV=1	0.76	0.0924214	0.54	0.000392843	0.917	0.0618732	1.18	0.00155177
I3K2Q0	Uncharacterized protein OS=Oreochromis niloticus GN=LOC100708434 PE=4 SV=1	0.635	1.05835e-06	0.631	6.14409e-06	0.991	0.378409	0.934	0.917406	nucl		molecular_function;iron-sulfur cluster binding;binding;metal cluster binding;2 iron, 2 sulfur cluster binding;electron carrier activity;nucleoside phosphate binding;coenzyme binding;cofactor binding;nucleotide binding;anion binding;heterocyclic compound binding;small molecule binding;ion binding;organic cyclic compound binding;flavin adenine dinucleotide binding;cation binding;transition metal io…		K00157	AOX:aldehyde oxidase [EC:1.2.3.1];AOX:aldehyde oxidase [EC:1.2.3.1];AOX:aldehyde oxidase [EC:1.2.3.1];AOX:aldehyde oxidase [EC:1.2.3.1];AOX:aldehyde oxidase [EC:1.2.3.1];AOX:aldehyde oxidase [EC:1.2.3.1];AOX:aldehyde oxidase [EC:1.2.3.1];AOX:aldehyde oxidase [EC:1.2.3.1];AOX:aldehyde oxidase [EC:1.2.3.1];	Metabolic pathways ;Microbial metabolism in diverse environments ;Valine, leucine and isoleucine degradation ;Tryptophan metabolism ;Tyrosine metabolism ;Retinol metabolism ;Nicotinate and nicotinamide metabolism ;Drug metabolism - cytochrome P450 ;Vitamin B6 metabolism ;	IPR008274;IPR016167;IPR016169;IPR016166;IPR005107;IPR016208;IPR000674;IPR002888;IPR012675;IPR006058;IPR014307;IPR002346;IPR022407;IPR001041;	Aldehyde oxidase/xanthine dehydrogenase, molybdopterin binding;FAD-binding, type 2, subdomain 1;CO dehydrogenase flavoprotein-like, FAD-binding, subdomain 2;FAD-binding, type 2;CO dehydrogenase flavoprotein, C-terminal;Aldehyde oxidase/xanthine dehydrogenase;Aldehyde oxidase/xanthine dehydrogenase, a/b hammerhead;[2Fe-2S]-binding;Beta-grasp domain;2Fe-2S ferredoxin, iron-sulphur binding site;Xant…
I3K5Q8	Uncharacterized protein OS=Oreochromis niloticus GN=ATP1A3 (2 of 2) PE=3 SV=1	0.402	0.000430625	0.793	0.227318	0.968	0.434561	0.661	5.94854e-07
I3J9K3	Uncharacterized protein OS=Oreochromis niloticus GN=LOC100703883 PE=3 SV=1	0.73	0.000781682	0.705	0.000822543	1.139	0.00607459	0.89	0.509435	cyto	gene expression;nitrogen compound metabolic process;cellular aromatic compound metabolic process;organic substance biosynthetic process;nucleic acid metabolic process;cellular macromolecule metabolic process;small molecule metabolic process;oxoacid metabolic process;translation;cellular nitrogen compound metabolic process;single-organism metabolic process;cellular macromolecule biosynthetic proce…	molecular_function;ligase activity;ligase activity, forming carbon-oxygen bonds;catalytic activity;aminoacyl-tRNA ligase activity;ligase activity, forming aminoacyl-tRNA and related compounds;aspartate-tRNA ligase activity;purine ribonucleotide binding;anion binding;ribonucleotide binding;small molecule binding;ion binding;ribonucleoside binding;purine ribonucleoside triphosphate binding;carbohyd…	intracellular;cell part;cell;intracellular part;cellular_component;cytoplasm;	K01876	DARS:aspartyl-tRNA synthetase [EC:6.1.1.12];	Aminoacyl-tRNA biosynthesis ;	IPR006195;IPR004523;IPR002312;IPR012340;IPR004365;IPR004364;	Aminoacyl-tRNA synthetase, class II;Aspartyl-tRNA synthetases;Aspartyl/Asparaginyl-tRNA synthetase, class IIb;Nucleic acid-binding, OB-fold;OB-fold nucleic acid binding domain, AA-tRNA synthetase-type;Aminoacyl-tRNA synthetase, class II (D/K/N);
I3IVY1	Uncharacterized protein OS=Oreochromis niloticus GN=eif4a1 PE=3 SV=1	0.745	0.000164832	0.9075	0.913245	1.2675	0.0200761	0.9145	0.148885	nucl		purine ribonucleotide binding;anion binding;ribonucleotide binding;small molecule binding;ion binding;ribonucleoside binding;purine ribonucleoside triphosphate binding;carbohydrate derivative binding;adenyl ribonucleotide binding;nucleoside phosphate binding;molecular_function;nucleotide binding;nucleoside binding;adenyl nucleotide binding;heterocyclic compound binding;binding;purine nucleoside b…		K03257	EIF4A:translation initiation factor 4A;	RNA transport ;	IPR027417;IPR014014;IPR014001;IPR000629;IPR001650;IPR011545;	P-loop containing nucleoside triphosphate hydrolase;RNA helicase, DEAD-box type, Q motif;Helicase, superfamily 1/2, ATP-binding domain;RNA helicase, ATP-dependent, DEAD-box, conserved site;Helicase, C-terminal;DNA/RNA helicase, DEAD/DEAH box type, N-terminal;
I3KHT1	Uncharacterized protein OS=Oreochromis niloticus GN=LOC100711909 PE=3 SV=1	3.739	1.83068e-08	1.8135	5.08889e-05	0.5765	1.17128e-05	1.121	0.1778	extr	developmental process;biological_process;multicellular organismal process;single-organism developmental process;single-multicellular organism process;hepaticobiliary system development;single-organism process;multicellular organismal development;organ development;anatomical structure development;system development;liver development;response to organic substance;response to oxygen-containing compo…	molecular_function;binding;isoprenoid binding;lipid binding;retinoid binding;transporter activity;	cellular_component;extracellular region;				IPR000566;IPR022271;IPR022272;IPR012674;IPR011038;IPR002449;	Lipocalin/cytosolic fatty-acid binding domain;Lipocalin, ApoD type;Lipocalin conserved site;Calycin;Calycin-like;Retinol binding protein/Purpurin;
I3JYR4	Uncharacterized protein OS=Oreochromis niloticus GN=LOC100705870 PE=3 SV=1	1.083	0.0816136	1.2115	0.00104172	1.0365	0.0516644	0.91	0.816008	cyto	biological_process;metabolic process;organic substance metabolic process;primary metabolic process;carbohydrate metabolic process;response to stimulus;response to chemical;	molecular_function;phosphoric ester hydrolase activity;phosphatase activity;hydrolase activity;hydrolase activity, acting on ester bonds;carbohydrate phosphatase activity;catalytic activity;sugar-phosphatase activity;fructose 1,6-bisphosphate 1-phosphatase activity;		K03841	FBP:fructose-1,6-bisphosphatase I [EC:3.1.3.11];FBP:fructose-1,6-bisphosphatase I [EC:3.1.3.11];FBP:fructose-1,6-bisphosphatase I [EC:3.1.3.11];FBP:fructose-1,6-bisphosphatase I [EC:3.1.3.11];FBP:fructose-1,6-bisphosphatase I [EC:3.1.3.11];FBP:fructose-1,6-bisphosphatase I [EC:3.1.3.11];FBP:fructose-1,6-bisphosphatase I [EC:3.1.3.11];FBP:fructose-1,6-bisphosphatase I [EC:3.1.3.11];FBP:fructose-1,…	Metabolic pathways ;Biosynthesis of secondary metabolites ;Microbial metabolism in diverse environments ;Carbon metabolism ;Insulin signaling pathway ;Glycolysis / Gluconeogenesis ;AMPK signaling pathway ;Pentose phosphate pathway ;Fructose and mannose metabolism ;Carbon fixation in photosynthetic organisms ;Methane metabolism ;	IPR000146;IPR028343;IPR020548;	Fructose-1,6-bisphosphatase class 1/Sedoheputulose-1,7-bisphosphatase;Fructose-1,6-bisphosphatase;Fructose-1,6-bisphosphatase, active site;
I3K638	Uncharacterized protein OS=Oreochromis niloticus GN=LOC100695806 PE=3 SV=1	0.5345	6.08474e-12	0.589	0.0137922	0.997	0.381423	0.8715	0.251425	extr	biological_process;single-organism metabolic process;metabolic process;oxidation-reduction process;	nucleoside phosphate binding;molecular_function;binding;heterocyclic compound binding;small molecule binding;organic cyclic compound binding;nucleotide binding;catalytic activity;oxidoreductase activity;					IPR016040;IPR002347;IPR002198;	NAD(P)-binding domain;Glucose/ribitol dehydrogenase;Short-chain dehydrogenase/reductase SDR;
I3K5J1	Uncharacterized protein OS=Oreochromis niloticus GN=LOC100691737 PE=4 SV=1	2.143	8.94212e-08	0.884	0.0255055	0.923	0.327111	1.986	4.85577e-09	extr		molecular_function;binding;carbohydrate binding;		K06563	CD209:CD209 antigen;CD209:CD209 antigen;CD209:CD209 antigen;	Phagosome ;Tuberculosis ;Measles ;	IPR001304;IPR016187;IPR016186;	C-type lectin;C-type lectin fold;C-type lectin-like;
I3K022	Uncharacterized protein OS=Oreochromis niloticus GN=LOC100706607 PE=3 SV=1	4.386	9.34355e-07	1.717	7.83113e-07	0.3275	2.62141e-16	0.9285	0.412378	plas	nitrogen compound metabolic process;purine nucleoside triphosphate biosynthetic process;purine ribonucleoside biosynthetic process;ribonucleoside triphosphate biosynthetic process;purine nucleoside triphosphate metabolic process;nucleoside triphosphate biosynthetic process;phosphate-containing compound metabolic process;purine ribonucleoside triphosphate biosynthetic process;nucleoside triphospha…	purine ribonucleotide binding;anion binding;ribonucleotide binding;small molecule binding;ion binding;ribonucleoside binding;purine ribonucleoside triphosphate binding;carbohydrate derivative binding;adenyl ribonucleotide binding;nucleoside phosphate binding;molecular_function;nucleotide binding;nucleoside binding;adenyl nucleotide binding;heterocyclic compound binding;binding;purine nucleoside b…	membrane;intrinsic to membrane;cellular_component;membrane part;integral to membrane;	K05853	ATP2A:Ca2+ transporting ATPase, sarcoplasmic/endoplasmic reticulum [EC:3.6.3.8];ATP2A:Ca2+ transporting ATPase, sarcoplasmic/endoplasmic reticulum [EC:3.6.3.8];ATP2A:Ca2+ transporting ATPase, sarcoplasmic/endoplasmic reticulum [EC:3.6.3.8];ATP2A:Ca2+ transporting ATPase, sarcoplasmic/endoplasmic reticulum [EC:3.6.3.8];	Alzheimer's disease ;cGMP-PKG signaling pathway ;Pancreatic secretion ;Calcium signaling pathway ;	IPR018303;IPR001757;IPR005782;IPR008250;IPR006068;IPR023298;IPR023299;IPR023214;IPR004014;	P-type ATPase, phosphorylation site;Cation-transporting P-type ATPase;Calcium-transporting P-type ATPase, subfamily IIA, SERCA-type;P-type ATPase, A domain;Cation-transporting P-type ATPase, C-terminal;P-type ATPase, transmembrane domain;P-type ATPase, cytoplasmic domain N;HAD-like domain;Cation-transporting P-type ATPase, N-terminal;
I3JGU5	Uncharacterized protein OS=Oreochromis niloticus GN=SERPINB1 (1 of 4) PE=3 SV=1	0.4895	2.05305e-08	0.4645	1.1494e-07	1.0135	0.196653	0.993	0.139326	E.R.		enzyme inhibitor activity;molecular_function;endopeptidase regulator activity;endopeptidase inhibitor activity;peptidase regulator activity;enzyme regulator activity;peptidase inhibitor activity;serine-type endopeptidase inhibitor activity;		K13963	SERPINB:serpin B;	Amoebiasis ;	IPR023795;IPR023796;	Serpin, conserved site;Serpin domain;
I3JVG0	Uncharacterized protein OS=Oreochromis niloticus GN=LOC100708490 PE=4 SV=1	0.763	0.019793	0.814	0.215772	0.99	0.380603	0.872	0.260476	cyto	developmental process;biological_process;multicellular organismal process;single-organism developmental process;single-multicellular organism process;single-organism process;multicellular organismal development;anatomical structure development;embryo development;nitrogen compound metabolic process;purine nucleoside triphosphate catabolic process;purine nucleoside triphosphate metabolic process;nu…	purine ribonucleotide binding;anion binding;ribonucleotide binding;small molecule binding;ion binding;ribonucleoside binding;purine ribonucleoside triphosphate binding;carbohydrate derivative binding;nucleoside phosphate binding;molecular_function;guanyl nucleotide binding;nucleotide binding;nucleoside binding;heterocyclic compound binding;binding;purine nucleoside binding;guanyl ribonucleotide b…		K03234	EEF2:elongation factor 2;EEF2:elongation factor 2;	Oxytocin signaling pathway ;AMPK signaling pathway ;	IPR005517;IPR020568;IPR000640;IPR027417;IPR004161;IPR000795;IPR009022;IPR009000;IPR014721;IPR005225;	Translation elongation factor EFG/EF2, domain IV;Ribosomal protein S5 domain 2-type fold;Translation elongation factor EFG, V domain;P-loop containing nucleoside triphosphate hydrolase;Translation elongation factor EFTu/EF1A, domain 2;Elongation factor, GTP-binding domain;Elongation factor G, III-V domain;Translation protein, beta-barrel domain;Ribosomal protein S5 domain 2-type fold, subgroup;Sm…
I3K1B5	Uncharacterized protein OS=Oreochromis niloticus GN=LOC100691786 PE=3 SV=1	6.141	4.47753e-06	5.236	2.53926e-06	1.043	0.12624	1.182	0.0772094	plas	nitrogen compound metabolic process;purine nucleoside triphosphate catabolic process;purine nucleoside triphosphate metabolic process;nucleoside triphosphate catabolic process;ribonucleoside triphosphate catabolic process;phosphate-containing compound metabolic process;nucleoside triphosphate metabolic process;organophosphate catabolic process;purine ribonucleoside triphosphate metabolic process;…	purine ribonucleotide binding;anion binding;ribonucleotide binding;small molecule binding;ion binding;ribonucleoside binding;purine ribonucleoside triphosphate binding;carbohydrate derivative binding;adenyl ribonucleotide binding;nucleoside phosphate binding;molecular_function;nucleotide binding;nucleoside binding;adenyl nucleotide binding;heterocyclic compound binding;binding;purine nucleoside b…	membrane;intrinsic to membrane;cellular_component;membrane part;integral to membrane;	K05664	ABCB11:ATP-binding cassette, subfamily B (MDR/TAP), member 11;ABCB11:ATP-binding cassette, subfamily B (MDR/TAP), member 11;	Bile secretion ;ABC transporters ;	IPR003439;IPR003593;IPR027417;IPR017871;IPR001140;IPR011527;	ABC transporter-like;AAA+ ATPase domain;P-loop containing nucleoside triphosphate hydrolase;ABC transporter, conserved site;ABC transporter, transmembrane domain;ABC transporter type 1, transmembrane domain;
I3KLX3	Uncharacterized protein (Fragment) OS=Oreochromis niloticus GN=LOC100707643 PE=3 SV=1	0.96	0.966695	1.023	0.490476	1.028	0.121051	1.101	0.387215	cysk	organonitrogen compound metabolic process;nitrogen compound metabolic process;cellular aromatic compound metabolic process;cellular process;nucleobase-containing small molecule metabolic process;carbohydrate derivative metabolic process;small molecule metabolic process;cellular nitrogen compound metabolic process;glycosyl compound metabolic process;biological_process;nucleobase-containing compoun…	molecular_function;transferase activity, transferring hexosyl groups;transferase activity, transferring glycosyl groups;catalytic activity;transferase activity;phosphorylase activity;transferase activity, transferring pentosyl groups;S-methyl-5-thioadenosine phosphorylase activity;		K00772	E2.4.2.28:5'-methylthioadenosine phosphorylase [EC:2.4.2.28];E2.4.2.28:5'-methylthioadenosine phosphorylase [EC:2.4.2.28];	Metabolic pathways ;Cysteine and methionine metabolism ;	IPR010044;IPR000845;IPR018099;	Methylthioadenosine phosphorylase (MTAP);Nucleoside phosphorylase domain;Purine phosphorylase, family 2, conserved site;
I3J6Q6	Uncharacterized protein (Fragment) OS=Oreochromis niloticus GN=LOC100711875 PE=4 SV=1	3.0805	6.97178e-08	3.07	3.55669e-07	1.923	7.16355e-07	1.673	3.086e-06	extr		molecular_function;binding;carbohydrate binding;					IPR000922;	D-galactoside/L-rhamnose binding SUEL lectin domain;
I3K300	Uncharacterized protein OS=Oreochromis niloticus GN=LOC100694156 PE=4 SV=1	0.744	0.00238299	0.65	0.000179843	0.873	0.34773	0.963	0.337383	nucl	gastrulation;single-organism developmental process;cellular process;ameboidal cell migration;single-organism process;single-organism cellular process;cellular component movement;multicellular organismal development;embryo development;embryonic morphogenesis;anatomical structure development;anatomical structure morphogenesis;locomotion;biological_process;developmental process;multicellular organis…	molecular_function;binding;cation binding;ion binding;transition metal ion binding;metal ion binding;zinc ion binding;					IPR001781;	Zinc finger, LIM-type;
I3JZT1	Uncharacterized protein OS=Oreochromis niloticus GN=LOC100700058 PE=3 SV=1	0.8085	0.753243	1.6695	0.0709217	0.9895	0.291226	0.537	0.000233252	extr	biological_process;metabolic process;organic substance metabolic process;macromolecule metabolic process;protein metabolic process;primary metabolic process;proteolysis;	peptidase activity, acting on L-amino acid peptides;molecular_function;endopeptidase activity;hydrolase activity;serine-type peptidase activity;peptidase activity;serine hydrolase activity;catalytic activity;serine-type endopeptidase activity;					IPR009003;IPR001314;IPR001254;IPR018114;	Trypsin-like cysteine/serine peptidase domain;Peptidase S1A, chymotrypsin-type;Peptidase S1;Peptidase S1, trypsin family, active site;
I3ITU6	T-complex protein 1 subunit delta OS=Oreochromis niloticus GN=LOC100712490 PE=3 SV=1	0.646	0.0123132	0.737	3.5667e-05	0.97	0.81282	0.858	0.393971	plas	biological_process;cellular process;cellular macromolecule metabolic process;metabolic process;organic substance metabolic process;cellular protein metabolic process;protein metabolic process;macromolecule metabolic process;cellular metabolic process;primary metabolic process;protein folding;response to decreased oxygen levels;response to oxygen levels;response to abiotic stimulus;response to str…	purine ribonucleotide binding;anion binding;ribonucleotide binding;small molecule binding;ion binding;ribonucleoside binding;purine ribonucleoside triphosphate binding;carbohydrate derivative binding;adenyl ribonucleotide binding;nucleoside phosphate binding;molecular_function;nucleotide binding;nucleoside binding;adenyl nucleotide binding;heterocyclic compound binding;binding;purine nucleoside b…	intracellular;cell part;cell;intracellular part;cellular_component;cytoplasm;				IPR012717;IPR027409;IPR027410;IPR027413;IPR002423;IPR002194;IPR017998;	T-complex protein 1, delta subunit;GroEL-like apical domain;TCP-1-like chaperonin intermediate domain;GroEL-like equatorial domain;Chaperonin Cpn60/TCP-1;Chaperonin TCP-1, conserved site;Chaperone tailless complex polypeptide 1 (TCP-1);
I3KD24	Uncharacterized protein OS=Oreochromis niloticus GN=LOC100703979 PE=3 SV=1	0.488	0.201256	0.657	0.459493	1.052	0.267703	0.861	0.00278405	cysk	biological_process;metabolic process;organic substance metabolic process;primary metabolic process;carbohydrate metabolic process;	molecular_function;intramolecular transferase activity;catalytic activity;isomerase activity;intramolecular transferase activity, phosphotransferases;binding;cation binding;ion binding;metal ion binding;magnesium ion binding;					IPR005841;IPR005843;IPR005844;IPR005845;IPR005846;IPR016055;IPR016066;	Alpha-D-phosphohexomutase superfamily;Alpha-D-phosphohexomutase, C-terminal;Alpha-D-phosphohexomutase, alpha/beta/alpha domain I;Alpha-D-phosphohexomutase, alpha/beta/alpha domain II;Alpha-D-phosphohexomutase, alpha/beta/alpha domain III;Alpha-D-phosphohexomutase, alpha/beta/alpha I/II/III;Alpha-D-phosphohexomutase, conserved site;
I3KL45	Uncharacterized protein OS=Oreochromis niloticus GN=LOC100692314 PE=3 SV=1	0.62	2.30128e-11	0.502	0.00193478	0.933	0.520661	1.038	0.0395958	cyto				K16197	YWHAB_Q_Z:14-3-3 protein beta/theta/zeta;YWHAB_Q_Z:14-3-3 protein beta/theta/zeta;YWHAB_Q_Z:14-3-3 protein beta/theta/zeta;YWHAB_Q_Z:14-3-3 protein beta/theta/zeta;YWHAB_Q_Z:14-3-3 protein beta/theta/zeta;YWHAB_Q_Z:14-3-3 protein beta/theta/zeta;YWHAB_Q_Z:14-3-3 protein beta/theta/zeta;YWHAB_Q_Z:14-3-3 protein beta/theta/zeta;	PI3K-Akt signaling pathway ;Epstein-Barr virus infection ;Viral carcinogenesis ;Hepatitis B ;Oocyte meiosis ;Hippo signaling pathway ;Cell cycle ;Hippo signaling pathway - fly ;	IPR000308;IPR023409;IPR023410;	14-3-3 protein;14-3-3 protein, conserved site;14-3-3 domain;
I3KNM6	Uncharacterized protein OS=Oreochromis niloticus GN=LOC100708269 PE=4 SV=1	0.679	3.59864e-09	0.787	0.000401053	0.987	0.198007	0.991	0.745689	cyto							IPR011989;IPR013932;IPR016024;	Armadillo-like helical;TATA-binding protein interacting (TIP20);Armadillo-type fold;
I3JKT8	Uncharacterized protein OS=Oreochromis niloticus GN=LOC100698591 PE=4 SV=1	0.44	2.65277e-08	0.647	2.18754e-07	1.029	0.406129	0.876	1.38088e-05
I3K537	Uncharacterized protein OS=Oreochromis niloticus GN=PTGR1 (3 of 4) PE=4 SV=1	0.377	3.11032e-08	0.412	5.59394e-06	1.079	0.458195	0.911	0.00909973
I3KQT4	Uncharacterized protein OS=Oreochromis niloticus GN=LOC100693988 PE=4 SV=1	1.674	9.62645e-05	1.1475	0.189207	1.3305	0.031932	1.6045	6.14594e-05	extr	biological_process;response to stimulus;immune system process;immune response;		plasma membrane;cell;intrinsic to plasma membrane;intrinsic to membrane;cellular_component;cell periphery;pore complex;protein complex;plasma membrane part;membrane;integral to plasma membrane;macromolecular complex;cell part;membrane part;integral to membrane;membrane attack complex;	K03998	C8B:complement component 8 subunit beta;C8B:complement component 8 subunit beta;C8B:complement component 8 subunit beta;C8B:complement component 8 subunit beta;	Complement and coagulation cascades ;Systemic lupus erythematosus ;Amoebiasis ;Prion diseases ;	IPR002172;IPR020864;IPR020863;IPR000742;IPR013032;IPR000884;IPR001862;IPR023415;	Low-density lipoprotein (LDL) receptor class A repeat;Membrane attack complex component/perforin (MACPF) domain;Membrane attack complex component/perforin domain, conserved site;Epidermal growth factor-like domain;EGF-like, conserved site;Thrombospondin, type 1 repeat;Membrane attack complex component/perforin/complement C9;Low-density lipoprotein (LDL) receptor class A, conserved site;
I3JXQ2	Uncharacterized protein (Fragment) OS=Oreochromis niloticus GN=LOC100694007 PE=4 SV=1	1.966	4.10242e-07	0.631	0.00185334	0.694	0.000897772	2.163	1.66921e-05	extr	biological_process;metabolic process;nitrogen compound metabolic process;	molecular_function;hydrolase activity;hydrolase activity, acting on carbon-nitrogen (but not peptide) = bonds;catalytic activity;hydrolase activity, acting on carbon-nitrogen (but not peptide) = bonds, in linear amides;					IPR003010;	Carbon-nitrogen hydrolase;
I3JX41	Uncharacterized protein OS=Oreochromis niloticus GN=LOC100705814 PE=3 SV=1	0.7605	0.000521869	0.9325	0.680215	1.344	0.0142887	0.9225	0.376839
I3K5K1	Uncharacterized protein (Fragment) OS=Oreochromis niloticus GN=LOC100696273 PE=4 SV=1	0.934	0.0532931	1.784	0.000306656	2.212	3.17904e-05	1.237	0.0035401	cyto	actin filament-based process;actin cytoskeleton organization;organelle organization;cellular process;single-organism process;protein complex subunit organization;single-organism cellular process;macromolecular complex subunit organization;biological_process;cytoskeleton organization;actin filament organization;cellular component organization or biogenesis;cellular component organization;actin cro…	molecular_function;binding;cation binding;ion binding;metal ion binding;calcium ion binding;		K05699	ACTN:actinin alpha;ACTN:actinin alpha;ACTN:actinin alpha;ACTN:actinin alpha;ACTN:actinin alpha;ACTN:actinin alpha;ACTN:actinin alpha;ACTN:actinin alpha;ACTN:actinin alpha;	Regulation of actin cytoskeleton ;Focal adhesion ;Viral carcinogenesis ;Leukocyte transendothelial migration ;Tight junction ;Systemic lupus erythematosus ;Adherens junction ;Amoebiasis ;Arrhythmogenic right ventricular cardiomyopathy (ARVC) ;	IPR001715;IPR001589;IPR018159;IPR014837;IPR002048;IPR002017;IPR011992;	Calponin homology domain;Actinin-type, actin-binding, conserved site;Spectrin/alpha-actinin;EF-hand, Ca insensitive;EF-hand domain;Spectrin repeat;EF-hand domain pair;
I3JXE6	Uncharacterized protein OS=Oreochromis niloticus GN=LOC100704021 PE=4 SV=1	0.5445	3.4682e-05	0.6335	1.36295e-05	0.896	0.312794	0.86	0.0154614	plas	biological_process;regulation of molecular function;regulation of biological process;metabolic process;regulation of metabolic process;biological regulation;regulation of catalytic activity;regulation of protein metabolic process;organic substance catabolic process;catabolic process;macromolecule catabolic process;regulation of macromolecule metabolic process;regulation of primary metabolic proce…	molecular_function;enzyme regulator activity;	intracellular;protein complex;macromolecular complex;cell part;cell;intracellular part;cellular_component;proteasome complex;	K03028	PSMD2:26S proteasome regulatory subunit N1;PSMD2:26S proteasome regulatory subunit N1;	Epstein-Barr virus infection ;Proteasome ;	IPR016643;IPR016024;IPR002015;	26S proteasome regulatory complex, non-ATPase subcomplex, Rpn1 subunit;Armadillo-type fold;Proteasome/cyclosome repeat;
I3IVB6	Uncharacterized protein (Fragment) OS=Oreochromis niloticus GN=LOC100712306 PE=4 SV=1	1.849	2.44368e-10	1.064	0.440605	0.755	0.000669428	1.292	7.83138e-06	extr	biological_process;response to stress;response to stimulus;defense response;	enzyme inhibitor activity;molecular_function;endopeptidase regulator activity;endopeptidase inhibitor activity;peptidase regulator activity;enzyme regulator activity;peptidase inhibitor activity;cysteine-type endopeptidase inhibitor activity;	cellular_component;extracellular region;				IPR025764;IPR001894;IPR000010;	Fetuin-B-type cystatin domain;Cathelicidin;Proteinase inhibitor I25, cystatin;
I3K0F6	Coatomer subunit gamma OS=Oreochromis niloticus GN=LOC100696352 PE=3 SV=1	0.612	1.29502e-09	0.675	3.02168e-05	0.866	0.0645447	0.852	0.000909994	mito	macromolecule localization;cellular macromolecule localization;cellular process;single-organism process;single-organism cellular process;intracellular transport;protein transport;establishment of localization;establishment of protein localization;cellular localization;biological_process;protein localization;transport;establishment of localization in cell;cellular protein localization;organic subs…	molecular_function;structural molecule activity;	COPI-coated vesicle;coated membrane;coated vesicle;membrane coat;intracellular membrane-bounded organelle;intracellular;Golgi apparatus part;cytoplasm;cytoplasmic vesicle part;organelle;macromolecular complex;organelle membrane;membrane-bounded organelle;intracellular organelle;cytoplasmic vesicle membrane;vesicle membrane;Golgi apparatus;vesicle coat;membrane-bounded vesicle;Golgi-associated ves…				IPR013041;IPR013040;IPR011989;IPR015873;IPR016024;IPR017106;IPR002553;IPR009028;	Coatomer/clathrin adaptor appendage, Ig-like subdomain;Coatomer, gamma subunit, appendage, Ig-like subdomain;Armadillo-like helical;Clathrin alpha-adaptin/coatomer adaptor, appendage, C-terminal subdomain;Armadillo-type fold;Coatomer gamma subunit;Clathrin/coatomer adaptor, adaptin-like, N-terminal;Coatomer/calthrin adaptor appendage, C-terminal subdomain;
I3KKC0	Uncharacterized protein OS=Oreochromis niloticus GN=LOC100707845 PE=3 SV=1	1.6655	0.00208118	1.7345	5.44089e-05	0.9205	0.162482	1.034	0.301879	extr	single-organism developmental process;regeneration;single-organism process;response to wounding;response to stress;tissue regeneration;anatomical structure development;biological_process;developmental process;developmental growth;wound healing;tissue development;growth;response to stimulus;fin regeneration;metabolic process;organic substance metabolic process;macromolecule metabolic process;prote…	peptidase activity, acting on L-amino acid peptides;molecular_function;endopeptidase activity;hydrolase activity;peptidase activity;cysteine-type peptidase activity;catalytic activity;cysteine-type endopeptidase activity;		K01363	CTSB:cathepsin B [EC:3.4.22.1];CTSB:cathepsin B [EC:3.4.22.1];	Lysosome ;Antigen processing and presentation ;	IPR000668;IPR012599;IPR025661;IPR025660;IPR000169;	Peptidase C1A, papain C-terminal;Peptidase C1A, propeptide;Cysteine peptidase, asparagine active site;Cysteine peptidase, histidine active site;Cysteine peptidase, cysteine active site;
I3JAR5	Uncharacterized protein OS=Oreochromis niloticus GN=LOC100689761 PE=3 SV=1	0.471	7.8323e-14	0.343	1.24925e-08	0.905	0.827689	1.142	0.00171089	cyto				K00799	GST:glutathione S-transferase [EC:2.5.1.18];GST:glutathione S-transferase [EC:2.5.1.18];GST:glutathione S-transferase [EC:2.5.1.18];GST:glutathione S-transferase [EC:2.5.1.18];	Glutathione metabolism ;Metabolism of xenobiotics by cytochrome P450 ;Chemical carcinogenesis ;Drug metabolism - cytochrome P450 ;	IPR012336;IPR010987;IPR004046;IPR004045;	Thioredoxin-like fold;Glutathione S-transferase, C-terminal-like;Glutathione S-transferase, C-terminal;Glutathione S-transferase, N-terminal;
I3J383	Uncharacterized protein OS=Oreochromis niloticus GN=LOC100710175 PE=3 SV=1	0.942	0.0426845	0.84	0.0895984	0.985	0.704834	0.99	0.935573	cyto	biological_process;metabolic process;	molecular_function;catalytic activity;cofactor binding;anion binding;binding;ion binding;pyridoxal phosphate binding;		K01758	CTH:cystathionine gamma-lyase [EC:4.4.1.1];CTH:cystathionine gamma-lyase [EC:4.4.1.1];CTH:cystathionine gamma-lyase [EC:4.4.1.1];CTH:cystathionine gamma-lyase [EC:4.4.1.1];CTH:cystathionine gamma-lyase [EC:4.4.1.1];	Metabolic pathways ;Biosynthesis of amino acids ;Glycine, serine and threonine metabolism ;Cysteine and methionine metabolism ;Selenocompound metabolism ;	IPR000277;IPR015424;IPR015421;IPR015422;	Cys/Met metabolism, pyridoxal phosphate-dependent enzyme;Pyridoxal phosphate-dependent transferase;Pyridoxal phosphate-dependent transferase, major region, subdomain 1;Pyridoxal phosphate-dependent transferase, major region, subdomain 2;
I3KDA2	Uncharacterized protein OS=Oreochromis niloticus GN=LOC100695661 PE=4 SV=1	0.711	7.71736e-08	0.819	0.493378	1.016	0.227444	0.808	0.0114223	cyto	macromolecule localization;cellular macromolecule localization;cellular process;single-organism process;single-organism cellular process;intracellular transport;protein transport;establishment of localization;establishment of protein localization;cellular localization;biological_process;protein localization;transport;establishment of localization in cell;cellular protein localization;organic subs…	molecular_function;structural molecule activity;	COPI-coated vesicle;coated membrane;coated vesicle;membrane coat;intracellular membrane-bounded organelle;intracellular;Golgi apparatus part;cytoplasm;cytoplasmic vesicle part;organelle;macromolecular complex;organelle membrane;membrane-bounded organelle;intracellular organelle;cytoplasmic vesicle membrane;vesicle membrane;Golgi apparatus;vesicle coat;membrane-bounded vesicle;Golgi-associated ves…				IPR016391;IPR006692;IPR017986;IPR015943;IPR001680;IPR020472;IPR019775;IPR010714;	Coatomer alpha subunit;Coatomer, WD associated region;WD40-repeat-containing domain;WD40/YVTN repeat-like-containing domain;WD40 repeat;G-protein beta WD-40 repeat;WD40 repeat, conserved site;Coatomer, alpha subunit, C-terminal;
I3K867	Uncharacterized protein OS=Oreochromis niloticus GN=LOC100696752 PE=3 SV=1	1.134	0.0118647	1.691	0.000207843	0.926	0.897366	0.689	5.26958e-06	mito	single-organism developmental process;regeneration;single-organism process;response to wounding;response to stress;tissue regeneration;anatomical structure development;biological_process;developmental process;developmental growth;wound healing;tissue development;growth;response to stimulus;fin regeneration;cellular process;cellular macromolecule metabolic process;protein folding;metabolic process…	purine ribonucleotide binding;anion binding;ribonucleotide binding;small molecule binding;ion binding;ribonucleoside binding;purine ribonucleoside triphosphate binding;carbohydrate derivative binding;adenyl ribonucleotide binding;nucleoside phosphate binding;molecular_function;nucleotide binding;nucleoside binding;adenyl nucleotide binding;heterocyclic compound binding;binding;purine nucleoside b…	cell;cellular_component;membrane-enclosed lumen;intracellular membrane-bounded organelle;mitochondrion;intracellular;cytoplasmic part;cytoplasm;intracellular organelle lumen;organelle lumen;organelle;membrane-bounded organelle;mitochondrial part;intracellular organelle part;cell part;intracellular organelle;intracellular part;organelle part;mitochondrial matrix;	K04077	groEL:chaperonin GroEL;groEL:chaperonin GroEL;groEL:chaperonin GroEL;groEL:chaperonin GroEL;	Tuberculosis ;Legionellosis ;RNA degradation ;Type I diabetes mellitus ;	IPR002423;IPR027413;IPR027409;IPR018370;IPR001844;	Chaperonin Cpn60/TCP-1;GroEL-like equatorial domain;GroEL-like apical domain;Chaperonin Cpn60, conserved site;Chaperonin Cpn60;
I3K533	Uncharacterized protein OS=Oreochromis niloticus GN=PTGR1 (2 of 4) PE=4 SV=1	0.41	1.37968e-06	0.497	0.000144795	1.101	0.324657	0.911	0.0763095
I3J673	Annexin OS=Oreochromis niloticus GN=LOC100701274 PE=3 SV=1	1.145	0.0621133	1.103	0.0582169	0.748	0.0676306	0.679	0.0302649	cyto	coagulation;biological_process;regulation of multicellular organismal process;multicellular organismal process;regulation of coagulation;single-multicellular organism process;negative regulation of multicellular organismal process;single-organism process;regulation of biological process;biological regulation;negative regulation of biological process;negative regulation of coagulation;	molecular_function;binding;cation binding;ion binding;metal ion binding;calcium ion binding;phospholipid binding;anion binding;lipid binding;calcium-dependent phospholipid binding;					IPR018502;IPR002392;IPR018252;IPR001464;	Annexin repeat;Annexin, type V;Annexin repeat, conserved site;Annexin;
I3JHI1	Ferritin OS=Oreochromis niloticus GN=LOC100708797 PE=3 SV=1	0.879	0.298635	0.9815	0.017602	0.8895	0.984278	0.6895	1.40146e-08	cyto	cation homeostasis;chemical homeostasis;cellular homeostasis;cellular process;single-organism process;single-organism cellular process;cellular cation homeostasis;biological regulation;cellular ion homeostasis;transition metal ion homeostasis;regulation of biological quality;ion homeostasis;homeostatic process;cellular transition metal ion homeostasis;cellular metal ion homeostasis;iron ion homeo…	molecular_function;iron ion binding;binding;cation binding;ion binding;transition metal ion binding;metal ion binding;ferric iron binding;catalytic activity;oxidoreductase activity;		K00522	FTH1:ferritin heavy chain [EC:1.16.3.1];FTH1:ferritin heavy chain [EC:1.16.3.1];	Porphyrin and chlorophyll metabolism ;Mineral absorption ;	IPR009040;IPR009078;IPR012347;IPR008331;IPR014034;	Ferritin- like diiron domain;Ferritin-like superfamily;Ferritin-related;Ferritin/DPS protein domain;Ferritin, conserved site;
I3J047	Adenylosuccinate synthetase OS=Oreochromis niloticus GN=LOC100708095 PE=3 SV=1	0.363	1.90542e-06	0.676	0.00225716	1.4705	2.82142e-05	0.9325	0.738754	cyto_nucl	nitrogen compound metabolic process;purine ribonucleoside biosynthetic process;phosphate-containing compound metabolic process;phosphorus metabolic process;purine ribonucleoside metabolic process;cellular nitrogen compound metabolic process;nucleoside phosphate metabolic process;single-organism metabolic process;ribonucleoside biosynthetic process;heterocycle biosynthetic process;aromatic compoun…	molecular_function;ligase activity;catalytic activity;ligase activity, forming carbon-nitrogen bonds;adenylosuccinate synthase activity;purine ribonucleotide binding;anion binding;ribonucleotide binding;small molecule binding;ion binding;ribonucleoside binding;purine ribonucleoside triphosphate binding;carbohydrate derivative binding;nucleoside phosphate binding;guanyl nucleotide binding;nucleoti…	intracellular;cell part;cell;intracellular part;cellular_component;cytoplasm;	K01939	purA:adenylosuccinate synthase [EC:6.3.4.4];purA:adenylosuccinate synthase [EC:6.3.4.4];purA:adenylosuccinate synthase [EC:6.3.4.4];	Metabolic pathways ;Purine metabolism ;Alanine, aspartate and glutamate metabolism ;	IPR001114;IPR018220;IPR027417;	Adenylosuccinate synthetase;Adenylosuccinate synthase, active site;P-loop containing nucleoside triphosphate hydrolase;
I3JH21	Uncharacterized protein OS=Oreochromis niloticus GN=LOC100699616 PE=4 SV=1	3.514	2.09299e-07	1.439	0.000417052	0.782	0.00817437	1.782	1.00153e-05	extr							IPR000436;IPR015104;	Sushi/SCR/CCP;Beta-2-glycoprotein-1 fifth domain;
I3J219	Uncharacterized protein OS=Oreochromis niloticus GN=LOC100693457 PE=3 SV=1	0.567	1.05302e-11	0.803	0.00123431	1.101	0.736031	0.734	1.70702e-11	cyto	gene expression;organic substance biosynthetic process;biosynthetic process;macromolecule biosynthetic process;cellular macromolecule metabolic process;cellular process;biological_process;cellular macromolecule biosynthetic process;metabolic process;organic substance metabolic process;cellular biosynthetic process;cellular protein metabolic process;macromolecule metabolic process;cellular metabol…	molecular_function;binding;heterocyclic compound binding;organic cyclic compound binding;nucleic acid binding;RNA binding;structural molecule activity;structural constituent of ribosome;	cell;cellular_component;ribosomal subunit;intracellular;cytoplasmic part;cytoplasm;intracellular non-membrane-bounded organelle;organelle;macromolecular complex;ribonucleoprotein complex;non-membrane-bounded organelle;cell part;intracellular organelle part;ribosome;intracellular organelle;intracellular part;organelle part;small ribosomal subunit;	K02981	RP-S2e:small subunit ribosomal protein S2e;	Ribosome ;	IPR014720;IPR014721;IPR013810;IPR005324;IPR020568;IPR018192;IPR005711;	Double-stranded RNA-binding domain;Ribosomal protein S5 domain 2-type fold, subgroup;Ribosomal protein S5, N-terminal;Ribosomal protein S5, C-terminal;Ribosomal protein S5 domain 2-type fold;Ribosomal protein S5, N-terminal, conserved site;Ribosomal protein S5, eukaryotic/archaeal;
I3K4Z4	Catalase OS=Oreochromis niloticus GN=catalase PE=3 SV=1	2.89	6.32456e-10	2.2805	1.30884e-05	0.7735	0.00166748	0.915	0.0635914	cyto	response to hydrogen peroxide;cellular response to stimulus;cellular response to hydrogen peroxide;single-organism cellular process;response to chemical;response to inorganic substance;response to oxidative stress;hydrogen peroxide metabolic process;cellular metabolic process;response to oxygen-containing compound;cellular response to oxygen-containing compound;cellular process;single-organism pr…	molecular_function;antioxidant activity;peroxidase activity;oxidoreductase activity;catalytic activity;oxidoreductase activity, acting on peroxide as acceptor;catalase activity;binding;heterocyclic compound binding;organic cyclic compound binding;tetrapyrrole binding;heme binding;cation binding;ion binding;metal ion binding;		K03781	katE:catalase [EC:1.11.1.6];katE:catalase [EC:1.11.1.6];katE:catalase [EC:1.11.1.6];katE:catalase [EC:1.11.1.6];katE:catalase [EC:1.11.1.6];katE:catalase [EC:1.11.1.6];	Biosynthesis of secondary metabolites ;Peroxisome ;Glyoxylate and dicarboxylate metabolism ;FoxO signaling pathway ;Tryptophan metabolism ;Amyotrophic lateral sclerosis (ALS) ;	IPR020835;IPR018028;IPR010582;IPR011614;IPR024711;IPR024708;IPR002226;	Catalase-like domain;Catalase, mono-functional, haem-containing;Catalase immune-responsive domain;Catalase core domain;Catalase, mono-functional, haem-containing, clades 1 and 3;Catalase active site;Catalase haem-binding site;
I3JQE5	Uncharacterized protein OS=Oreochromis niloticus GN=LOC102078683 PE=3 SV=1	1.231	0.000799318	1.4285	3.58295e-05	1.2295	4.01576e-05	0.971	0.947122	cyto	biological_process;metabolic process;organic substance metabolic process;primary metabolic process;carbohydrate metabolic process;	molecular_function;intramolecular transferase activity;catalytic activity;isomerase activity;intramolecular transferase activity, phosphotransferases;binding;cation binding;ion binding;metal ion binding;magnesium ion binding;		K01835	pgm:phosphoglucomutase [EC:5.4.2.2];pgm:phosphoglucomutase [EC:5.4.2.2];pgm:phosphoglucomutase [EC:5.4.2.2];pgm:phosphoglucomutase [EC:5.4.2.2];pgm:phosphoglucomutase [EC:5.4.2.2];pgm:phosphoglucomutase [EC:5.4.2.2];pgm:phosphoglucomutase [EC:5.4.2.2];pgm:phosphoglucomutase [EC:5.4.2.2];pgm:phosphoglucomutase [EC:5.4.2.2];pgm:phosphoglucomutase [EC:5.4.2.2];	Metabolic pathways ;Biosynthesis of secondary metabolites ;Microbial metabolism in diverse environments ;Purine metabolism ;Amino sugar and nucleotide sugar metabolism ;Glycolysis / Gluconeogenesis ;Starch and sucrose metabolism ;Pentose phosphate pathway ;Galactose metabolism ;Streptomycin biosynthesis ;	IPR016055;IPR016066;IPR005841;IPR005843;IPR005844;IPR005845;IPR005846;	Alpha-D-phosphohexomutase, alpha/beta/alpha I/II/III;Alpha-D-phosphohexomutase, conserved site;Alpha-D-phosphohexomutase superfamily;Alpha-D-phosphohexomutase, C-terminal;Alpha-D-phosphohexomutase, alpha/beta/alpha domain I;Alpha-D-phosphohexomutase, alpha/beta/alpha domain II;Alpha-D-phosphohexomutase, alpha/beta/alpha domain III;
I3JMQ9	Uncharacterized protein OS=Oreochromis niloticus GN=LOC100712325 PE=3 SV=1	0.667	3.31597e-06	0.69	0.00304605	1.076	0.142194	1.049	0.30398	cyto	biological_process;organic substance catabolic process;metabolic process;catabolic process;macromolecule catabolic process;organic substance metabolic process;macromolecule metabolic process;protein metabolic process;primary metabolic process;protein catabolic process;	purine ribonucleotide binding;anion binding;ribonucleotide binding;small molecule binding;ion binding;ribonucleoside binding;purine ribonucleoside triphosphate binding;carbohydrate derivative binding;adenyl ribonucleotide binding;nucleoside phosphate binding;molecular_function;nucleotide binding;nucleoside binding;adenyl nucleotide binding;heterocyclic compound binding;binding;purine nucleoside b…	intracellular;cell part;cell;intracellular part;cellular_component;cytoplasm;	K03061	PSMC2:26S proteasome regulatory subunit T1;PSMC2:26S proteasome regulatory subunit T1;	Epstein-Barr virus infection ;Proteasome ;	IPR003593;IPR005937;IPR003959;IPR003960;IPR027417;	AAA+ ATPase domain;26S proteasome subunit P45;ATPase, AAA-type, core;ATPase, AAA-type, conserved site;P-loop containing nucleoside triphosphate hydrolase;
I3JIF3	Uncharacterized protein OS=Oreochromis niloticus GN=CELA1 (2 of 2) PE=3 SV=1	0.901	0.923202	2.184	3.64679e-05	1.184	0.011533	0.6095	2.14444e-10	extr	biological_process;metabolic process;organic substance metabolic process;macromolecule metabolic process;protein metabolic process;primary metabolic process;proteolysis;	peptidase activity, acting on L-amino acid peptides;molecular_function;endopeptidase activity;hydrolase activity;serine-type peptidase activity;peptidase activity;serine hydrolase activity;catalytic activity;serine-type endopeptidase activity;					IPR018114;IPR009003;IPR001314;IPR001254;	Peptidase S1, trypsin family, active site;Trypsin-like cysteine/serine peptidase domain;Peptidase S1A, chymotrypsin-type;Peptidase S1;
I3KJV0	Uncharacterized protein OS=Oreochromis niloticus GN=NAALADL1 PE=4 SV=1	4.514	1.42983e-07	9.646	8.25389e-07	1.573	5.21727e-05	0.968	0.946077	E.R.	biological_process;metabolic process;organic substance metabolic process;macromolecule metabolic process;protein metabolic process;primary metabolic process;proteolysis;	molecular_function;hydrolase activity;catalytic activity;peptidase activity;					IPR003137;IPR007484;IPR007365;	Protease-associated domain, PA;Peptidase M28;Transferrin receptor-like, dimerisation domain;
I3KHH1	Uncharacterized protein OS=Oreochromis niloticus GN=LOC100534566 PE=4 SV=1	3.499	3.75919e-07	2.1865	2.29449e-06	0.873	0.00325052	1.21	2.53737e-06	mito_nucl	biological_process;cellular process;single-organism process;single-organism cellular process;biological adhesion;cell adhesion;response to biotic stimulus;multi-organism process;response to stimulus;response to other organism;response to bacterium;	molecular_function;binding;cation binding;ion binding;transition metal ion binding;metal ion binding;copper ion binding;		K03902	F5:coagulation factor V (labile factor);	Complement and coagulation cascades ;	IPR002355;IPR011707;IPR008972;IPR008979;IPR000421;	Multicopper oxidase, copper-binding site;Multicopper oxidase, type 3;Cupredoxin;Galactose-binding domain-like;Coagulation factor 5/8 C-terminal type domain;
I3J3R2	Uncharacterized protein OS=Oreochromis niloticus GN=mmp2 PE=4 SV=1	5.94	1.0751e-07	2.857	0.000489261	0.821	7.08531e-05	1.053	0.347937	extr	biological_process;metabolic process;organic substance metabolic process;macromolecule metabolic process;protein metabolic process;primary metabolic process;proteolysis;	peptidase activity, acting on L-amino acid peptides;molecular_function;endopeptidase activity;hydrolase activity;peptidase activity;catalytic activity;metallopeptidase activity;metalloendopeptidase activity;binding;cation binding;ion binding;transition metal ion binding;metal ion binding;zinc ion binding;	cellular_component;extracellular matrix;	K01398	MMP2:matrix metalloproteinase-2 (gelatinase A) [EC:3.4.24.24];MMP2:matrix metalloproteinase-2 (gelatinase A) [EC:3.4.24.24];MMP2:matrix metalloproteinase-2 (gelatinase A) [EC:3.4.24.24];MMP2:matrix metalloproteinase-2 (gelatinase A) [EC:3.4.24.24];MMP2:matrix metalloproteinase-2 (gelatinase A) [EC:3.4.24.24];MMP2:matrix metalloproteinase-2 (gelatinase A) [EC:3.4.24.24];	Proteoglycans in cancer ;Pathways in cancer ;Leukocyte transendothelial migration ;Estrogen signaling pathway ;GnRH signaling pathway ;Bladder cancer ;	IPR021190;IPR001818;IPR021158;IPR006026;IPR024079;IPR013806;IPR018487;IPR018486;IPR002477;IPR000585;IPR000562;	Peptidase M10A;Peptidase M10, metallopeptidase;Peptidase M10A, cysteine switch, zinc binding site;Peptidase, metallopeptidase;Metallopeptidase, catalytic domain;Kringle-like fold;Hemopexin-like repeats;Hemopexin, conserved site;Peptidoglycan binding-like;Hemopexin-like domain;Fibronectin, type II, collagen-binding;
I3KRD3	Uncharacterized protein OS=Oreochromis niloticus GN=LOC100697815 PE=4 SV=1	1.58	4.98017e-08	1.397	6.28606e-06	0.978	0.784544	1.059	0.566107	nucl		molecular_function;structural molecule activity;	cytoskeletal part;cell;cellular_component;intracellular;protein complex;intracellular non-membrane-bounded organelle;organelle;macromolecular complex;non-membrane-bounded organelle;intracellular organelle part;cell part;intracellular organelle;intracellular part;intermediate filament cytoskeleton;organelle part;cytoskeleton;intermediate filament;				IPR002957;IPR001664;	Keratin, type I;Intermediate filament protein;
I3KAA2	Clathrin heavy chain OS=Oreochromis niloticus GN=CLTCL1 PE=3 SV=1	0.6205	2.97106e-12	0.75	0.373221	0.9995	0.443201	0.7495	2.00878e-10	cyto	macromolecule localization;cellular macromolecule localization;cellular process;single-organism process;single-organism cellular process;intracellular transport;protein transport;establishment of localization;establishment of protein localization;cellular localization;biological_process;protein localization;transport;establishment of localization in cell;cellular protein localization;organic subs…	molecular_function;structural molecule activity;	plasma membrane;coated membrane;cell;cellular_component;membrane coat;endomembrane system;cell periphery;clathrin coat;intracellular;protein complex;cytoplasmic part;cytoplasm;coated pit;plasma membrane part;membrane;macromolecular complex;cell part;intracellular part;membrane part;clathrin coat of coated pit;transport vesicle;coated vesicle;clathrin-coated vesicle;intracellular membrane-bounded …	K04646	CLTC:clathrin heavy chain;CLTC:clathrin heavy chain;CLTC:clathrin heavy chain;CLTC:clathrin heavy chain;CLTC:clathrin heavy chain;CLTC:clathrin heavy chain;	Lysosome ;Endocytosis ;Huntington's disease ;Bacterial invasion of epithelial cells ;Synaptic vesicle cycle ;Endocrine and other factor-regulated calcium reabsorption ;	IPR016025;IPR016024;IPR016341;IPR001473;IPR015348;IPR022365;IPR000547;IPR011990;	Clathrin, heavy chain, linker/propeller domain;Armadillo-type fold;Clathrin, heavy chain;Clathrin, heavy chain, propeller, N-terminal;Clathrin, heavy chain, linker, core motif;Clathrin, heavy chain, propeller repeat;Clathrin, heavy chain/VPS, 7-fold repeat;Tetratricopeptide-like helical;
I3J3J3	Uncharacterized protein OS=Oreochromis niloticus GN=LOC100703953 PE=4 SV=1	0.88	0.112564	0.645	3.53965e-05	0.983	0.528391	1.344	8.61724e-07	cyto		molecular_function;antioxidant activity;oxidoreductase activity;oxidoreductase activity, acting on paired donors, with = incorporation or reduction of molecular oxygen;catalytic activity;peroxiredoxin activity;		K11188	PRDX6:peroxiredoxin 6, 1-Cys peroxiredoxin [EC:1.11.1.7 1.11.1.15 3.1.1.-];PRDX6:peroxiredoxin 6, 1-Cys peroxiredoxin [EC:1.11.1.7 1.11.1.15 3.1.1.-];PRDX6:peroxiredoxin 6, 1-Cys peroxiredoxin [EC:1.11.1.7 1.11.1.15 3.1.1.-];PRDX6:peroxiredoxin 6, 1-Cys peroxiredoxin [EC:1.11.1.7 1.11.1.15 3.1.1.-];	Metabolic pathways ;Biosynthesis of secondary metabolites ;Phenylalanine metabolism ;Phenylpropanoid biosynthesis ;	IPR019479;IPR012336;IPR024706;IPR000866;	Peroxiredoxin, C-terminal;Thioredoxin-like fold;Peroxiredoxin, AhpC-type;Alkyl hydroperoxide reductase subunit C/ Thiol specific antioxidant;
I3J315	Uncharacterized protein OS=Oreochromis niloticus GN=LOC100708662 PE=4 SV=1	0.682	4.11077e-09	0.739	0.105804	1.1625	0.0169734	0.948	0.088525	cyto	biological_process;regulation of molecular function;regulation of biological process;metabolic process;regulation of metabolic process;biological regulation;regulation of catalytic activity;regulation of protein metabolic process;organic substance catabolic process;catabolic process;macromolecule catabolic process;regulation of macromolecule metabolic process;regulation of primary metabolic proce…	molecular_function;enzyme regulator activity;	intracellular;protein complex;macromolecular complex;cell part;cell;intracellular part;cellular_component;proteasome complex;	K03032	PSMD1:26S proteasome regulatory subunit N2;PSMD1:26S proteasome regulatory subunit N2;	Epstein-Barr virus infection ;Proteasome ;	IPR016024;IPR016642;IPR011989;IPR002015;	Armadillo-type fold;26S proteasome regulatory complex, non-ATPase subcomplex, Rpn2/Psmd1 subunit;Armadillo-like helical;Proteasome/cyclosome repeat;
I3J7U7	Uncharacterized protein OS=Oreochromis niloticus GN=ASTL (3 of 13) PE=3 SV=1	0.855	0.119981	1.0085	0.0765048	0.8535	0.883531	0.621	7.07064e-06	extr	biological_process;metabolic process;organic substance metabolic process;macromolecule metabolic process;protein metabolic process;primary metabolic process;proteolysis;	peptidase activity, acting on L-amino acid peptides;molecular_function;endopeptidase activity;hydrolase activity;peptidase activity;catalytic activity;metallopeptidase activity;metalloendopeptidase activity;binding;cation binding;ion binding;transition metal ion binding;metal ion binding;zinc ion binding;					IPR024079;IPR006026;IPR001506;	Metallopeptidase, catalytic domain;Peptidase, metallopeptidase;Peptidase M12A, astacin;
I3J728	Uncharacterized protein OS=Oreochromis niloticus GN=LOC100700668 PE=3 SV=1	0.622	2.82733e-09	0.573	6.7746e-06	0.976	0.488204	1.04	0.0369628	cyto				K16197	YWHAB_Q_Z:14-3-3 protein beta/theta/zeta;YWHAB_Q_Z:14-3-3 protein beta/theta/zeta;YWHAB_Q_Z:14-3-3 protein beta/theta/zeta;YWHAB_Q_Z:14-3-3 protein beta/theta/zeta;YWHAB_Q_Z:14-3-3 protein beta/theta/zeta;YWHAB_Q_Z:14-3-3 protein beta/theta/zeta;YWHAB_Q_Z:14-3-3 protein beta/theta/zeta;YWHAB_Q_Z:14-3-3 protein beta/theta/zeta;	PI3K-Akt signaling pathway ;Epstein-Barr virus infection ;Viral carcinogenesis ;Hepatitis B ;Oocyte meiosis ;Hippo signaling pathway ;Cell cycle ;Hippo signaling pathway - fly ;	IPR023409;IPR023410;IPR000308;	14-3-3 protein, conserved site;14-3-3 domain;14-3-3 protein;
I3J024	Uncharacterized protein OS=Oreochromis niloticus GN=LOC100707555 PE=4 SV=1	0.962	0.568487	0.622	0.000451495	1.0685	0.153616	1.432	2.03028e-08	mito	single-organism developmental process;regeneration;single-organism process;response to wounding;response to stress;tissue regeneration;anatomical structure development;biological_process;developmental process;developmental growth;wound healing;tissue development;growth;response to stimulus;fin regeneration;single-organism metabolic process;metabolic process;oxidation-reduction process;	molecular_function;catalytic activity;oxidoreductase activity;		K11187	PRDX5:peroxiredoxin 5, atypical 2-Cys peroxiredoxin [EC:1.11.1.15];	Peroxisome ;	IPR012336;IPR013740;	Thioredoxin-like fold;Redoxin;
I3K7U8	Uncharacterized protein OS=Oreochromis niloticus GN=CFI PE=3 SV=1	1.87	3.83177e-07	1.0255	0.313836	0.844	0.273074	1.412	1.25915e-07	cyto	biological_process;metabolic process;organic substance metabolic process;macromolecule metabolic process;protein metabolic process;primary metabolic process;proteolysis;	molecular_function;cargo receptor activity;receptor activity;scavenger receptor activity;peptidase activity, acting on L-amino acid peptides;endopeptidase activity;hydrolase activity;serine-type peptidase activity;peptidase activity;serine hydrolase activity;catalytic activity;serine-type endopeptidase activity;	cellular_component;membrane;	K01333	CFI:complement factor I [EC:3.4.21.45];CFI:complement factor I [EC:3.4.21.45];	Complement and coagulation cascades ;Staphylococcus aureus infection ;	IPR002172;IPR017448;IPR001314;IPR023415;IPR001254;IPR002350;IPR001190;IPR018114;IPR009003;	Low-density lipoprotein (LDL) receptor class A repeat;SRCR-like domain;Peptidase S1A, chymotrypsin-type;Low-density lipoprotein (LDL) receptor class A, conserved site;Peptidase S1;Kazal domain;SRCR domain;Peptidase S1, trypsin family, active site;Trypsin-like cysteine/serine peptidase domain;
I3KRY6	Uncharacterized protein OS=Oreochromis niloticus GN=LOC100699618 PE=4 SV=1	1.181	0.147929	1.2185	0.00571314	1.0915	0.0657354	0.921	0.0347979	cyto							IPR007122;IPR007123;IPR029006;	Villin/Gelsolin;Gelsolin-like domain;ADF-H/Gelsolin-like domain;
I3KDS6	Uncharacterized protein OS=Oreochromis niloticus GN=LOC100690973 PE=3 SV=1	0.527	3.81869e-07	0.6675	6.28085e-08	1.056	0.162036	0.858	0.0242119	cyto	single-organism developmental process;eye development;single-organism process;eye morphogenesis;multicellular organismal development;embryo development;organ development;embryonic morphogenesis;anatomical structure morphogenesis;anatomical structure development;system development;embryonic organ morphogenesis;sensory organ development;biological_process;developmental process;multicellular organis…	purine ribonucleotide binding;anion binding;ribonucleotide binding;small molecule binding;ion binding;ribonucleoside binding;purine ribonucleoside triphosphate binding;carbohydrate derivative binding;adenyl ribonucleotide binding;nucleoside phosphate binding;molecular_function;nucleotide binding;nucleoside binding;adenyl nucleotide binding;heterocyclic compound binding;binding;purine nucleoside b…	intracellular;cell part;cell;intracellular part;cellular_component;cytoplasm;				IPR017998;IPR027409;IPR027413;IPR027410;IPR012719;IPR002423;IPR002194;	Chaperone tailless complex polypeptide 1 (TCP-1);GroEL-like apical domain;GroEL-like equatorial domain;TCP-1-like chaperonin intermediate domain;T-complex protein 1, gamma subunit;Chaperonin Cpn60/TCP-1;Chaperonin TCP-1, conserved site;
I3JU33	Uncharacterized protein OS=Oreochromis niloticus GN=MUC19 PE=4 SV=1	4.633	2.67896e-06	4.892	6.12407e-05	1.294	9.05143e-06	1.143	0.00264819	extr							IPR001007;IPR002919;IPR001846;IPR014853;	von Willebrand factor, type C;Trypsin Inhibitor-like, cysteine rich domain;von Willebrand factor, type D domain;Uncharacterised domain, cysteine-rich;
I3JLS8	Uncharacterized protein (Fragment) OS=Oreochromis niloticus GN=AP2A1 PE=4 SV=1	0.718	0.00352856	0.819	0.818075	1.1185	0.0736832	0.9365	0.964352	cyto	macromolecule localization;cellular macromolecule localization;cellular process;single-organism process;single-organism cellular process;intracellular transport;protein transport;establishment of localization;establishment of protein localization;cellular localization;biological_process;protein localization;transport;establishment of localization in cell;cellular protein localization;organic subs…	molecular_function;transporter activity;substrate-specific transporter activity;protein transporter activity;	coated membrane;cell;cellular_component;AP-type membrane coat adaptor complex;membrane coat;clathrin coat;intracellular;protein complex;cytoplasmic part;cytoplasm;membrane;macromolecular complex;cell part;intracellular part;membrane part;clathrin adaptor complex;	K11824	AP2A:AP-2 complex subunit alpha;AP2A:AP-2 complex subunit alpha;AP2A:AP-2 complex subunit alpha;AP2A:AP-2 complex subunit alpha;	Endocytosis ;Huntington's disease ;Synaptic vesicle cycle ;Endocrine and other factor-regulated calcium reabsorption ;	IPR011989;IPR008152;IPR002553;IPR013038;IPR013041;IPR017104;IPR016024;IPR003164;IPR015873;IPR009028;	Armadillo-like helical;Clathrin adaptor, alpha/beta/gamma-adaptin, appendage, Ig-like subdomain;Clathrin/coatomer adaptor, adaptin-like, N-terminal;Clathrin adaptor, alpha-adaptin, appendage, Ig-like subdomain;Coatomer/clathrin adaptor appendage, Ig-like subdomain;Adaptor protein complex AP-2, alpha subunit;Armadillo-type fold;Clathrin adaptor, alpha-adaptin, appendage, C-terminal subdomain;Clath…
I3JEI4	Proteasome subunit alpha type OS=Oreochromis niloticus GN=LOC100700300 PE=3 SV=1	0.4685	9.46715e-09	0.5125	6.19985e-05	0.9625	0.978281	0.8765	0.0155947	mito	cellular macromolecule catabolic process;organic substance catabolic process;cellular macromolecule metabolic process;cellular process;catabolic process;macromolecule catabolic process;modification-dependent macromolecule catabolic process;protein catabolic process;biological_process;modification-dependent protein catabolic process;proteolysis involved in cellular protein catabolic process;metabo…	peptidase activity, acting on L-amino acid peptides;molecular_function;endopeptidase activity;hydrolase activity;peptidase activity;threonine-type peptidase activity;catalytic activity;threonine-type endopeptidase activity;	intracellular;cell part;cell;intracellular part;cellular_component;cytoplasm;organelle;membrane-bounded organelle;intracellular organelle;intracellular membrane-bounded organelle;nucleus;protein complex;proteasome complex;proteasome core complex;macromolecular complex;proteasome core complex, alpha-subunit complex;	K02728	PSMA4:20S proteasome subunit alpha 3 [EC:3.4.25.1];	Proteasome ;	IPR016050;IPR001353;IPR023332;IPR029055;IPR000426;	Proteasome beta-type subunit, conserved site;Proteasome, subunit alpha/beta;Proteasome A-type subunit;Nucleophile aminohydrolases, N-terminal;Proteasome alpha-subunit, N-terminal domain;
I3JPG4	Uncharacterized protein OS=Oreochromis niloticus GN=dpp3 PE=4 SV=1	0.614	9.70815e-09	0.725	0.000164105	1.0005	0.876011	0.814	0.200749	cyto	biological_process;metabolic process;organic substance metabolic process;macromolecule metabolic process;protein metabolic process;primary metabolic process;proteolysis;	peptidase activity, acting on L-amino acid peptides;molecular_function;hydrolase activity;peptidase activity;catalytic activity;exopeptidase activity;dipeptidyl-peptidase activity;	intracellular;cell part;cell;intracellular part;cellular_component;cytoplasm;				IPR005317;	Dipeptidyl-peptidase 3;
I3JNJ7	Uncharacterized protein OS=Oreochromis niloticus GN=LOC100690099 PE=4 SV=1	0.9395	0.161428	0.6685	0.100812	0.923	0.649422	1.284	5.22767e-07	cyto		purine ribonucleotide binding;anion binding;ribonucleotide binding;small molecule binding;ion binding;ribonucleoside binding;purine ribonucleoside triphosphate binding;carbohydrate derivative binding;adenyl ribonucleotide binding;nucleoside phosphate binding;molecular_function;nucleotide binding;nucleoside binding;adenyl nucleotide binding;heterocyclic compound binding;binding;purine nucleoside b…	cytoskeletal part;cell;cellular_component;actin cytoskeleton;intracellular;protein complex;intracellular non-membrane-bounded organelle;organelle;macromolecular complex;non-membrane-bounded organelle;intracellular organelle part;cell part;intracellular organelle;intracellular part;organelle part;cytoskeleton;myosin complex;	K10352	MYH:myosin heavy chain;	Tight junction ;	IPR000048;IPR004009;IPR027401;IPR027417;IPR002928;IPR001609;	IQ motif, EF-hand binding site;Myosin, N-terminal, SH3-like;Myosin-like IQ motif-containing domain;P-loop containing nucleoside triphosphate hydrolase;Myosin tail;Myosin head, motor domain;
I3IV38	Uncharacterized protein (Fragment) OS=Oreochromis niloticus GN=LOC100698911 PE=4 SV=1	1.8905	5.6844e-11	1.006	0.374159	0.6975	1.03733e-07	1.293	2.43432e-05	cyto	biological_process;cellular process;metabolic process;phosphate-containing compound metabolic process;cellular metabolic process;phosphorus metabolic process;dephosphorylation;	molecular_function;phosphoric ester hydrolase activity;phosphatase activity;hydrolase activity;hydrolase activity, acting on ester bonds;catalytic activity;acid phosphatase activity;		K03103	MINPP1:multiple inositol-polyphosphate phosphatase [EC:3.1.3.62];	Inositol phosphate metabolism ;	IPR016274;IPR029033;IPR000560;	Histidine acid phosphatase, eukaryotic;Histidine phosphatase superfamily;Histidine phosphatase superfamily, clade-2;
I3J3A3	Uncharacterized protein OS=Oreochromis niloticus GN=LOC100691300 PE=4 SV=1	0.6285	2.11729e-05	1.1075	0.124642	0.4185	0.000601537	0.2295	3.5184e-14	lyso	biological_process;response to stimulus;response to chemical;	molecular_function;transporter activity;substrate-specific transporter activity;lipid transporter activity;					IPR015258;IPR015255;IPR011030;IPR001747;IPR015817;IPR015818;IPR015819;IPR015816;	Vitellinogen, beta-sheet shell;Vitellinogen, open beta-sheet;Vitellinogen, superhelical;Lipid transport protein, N-terminal;Vitellinogen, open beta-sheet, subdomain 1;Vitellinogen, open beta-sheet, subdomain 2;Lipid transport protein, beta-sheet shell;Vitellinogen, beta-sheet N-terminal;
I3KWL0	Uncharacterized protein OS=Oreochromis niloticus GN=txnrd3 PE=3 SV=1	0.635	7.95008e-06	0.771	8.38225e-05	1.059	0.150153	0.935	0.201161	cyto	biological_process;cellular homeostasis;cellular process;single-organism process;regulation of cellular process;single-organism cellular process;regulation of biological process;biological regulation;regulation of biological quality;homeostatic process;cell redox homeostasis;	molecular_function;electron carrier activity;nucleoside phosphate binding;coenzyme binding;cofactor binding;nucleotide binding;anion binding;heterocyclic compound binding;binding;small molecule binding;ion binding;organic cyclic compound binding;flavin adenine dinucleotide binding;NADP binding;oxidoreductase activity, acting on a sulfur group of donors;oxidoreductase activity;disulfide oxidoreduc…	intracellular;cell part;cell;intracellular part;cellular_component;cytoplasm;	K00384	E1.8.1.9:thioredoxin reductase (NADPH) [EC:1.8.1.9];E1.8.1.9:thioredoxin reductase (NADPH) [EC:1.8.1.9];	Pyrimidine metabolism ;Selenocompound metabolism ;	IPR006338;IPR002109;IPR023753;IPR013027;IPR012336;IPR001327;IPR004099;IPR016156;IPR011899;IPR012999;IPR011767;	Thioredoxin/glutathione reductase selenoprotein;Glutaredoxin;Pyridine nucleotide-disulphide oxidoreductase, FAD/NAD(P)-binding domain;FAD-dependent pyridine nucleotide-disulphide oxidoreductase;Thioredoxin-like fold;Pyridine nucleotide-disulphide oxidoreductase, NAD-binding domain;Pyridine nucleotide-disulphide oxidoreductase, dimerisation domain;FAD/NAD-linked reductase, dimerisation domain;Glut…
I3IVP4	Uncharacterized protein OS=Oreochromis niloticus GN=LOC100699886 PE=3 SV=1	1.806	2.92761e-08	0.857	0.0198305	0.647	5.21271e-06	1.377	2.249e-08	extr		enzyme inhibitor activity;molecular_function;endopeptidase regulator activity;endopeptidase inhibitor activity;peptidase regulator activity;enzyme regulator activity;peptidase inhibitor activity;serine-type endopeptidase inhibitor activity;		K09821	AGT:angiotensinogen;	Renin-angiotensin system ;	IPR000227;IPR023796;IPR023795;	Angiotensinogen;Serpin domain;Serpin, conserved site;
I3K647	Uncharacterized protein OS=Oreochromis niloticus GN=LOC100700540 PE=3 SV=1	0.638	1.63475e-09	0.57	2.50061e-09	0.945	0.165393	1.205	0.000230277
I3KJ34	Uncharacterized protein OS=Oreochromis niloticus GN=LOC100690250 PE=4 SV=1	0.824	0.0143273	0.97	0.505676	0.862	0.196561	0.829	0.000743966	cyto	cellular response to stimulus;cellular process;single-organism process;signaling;single-organism cellular process;biological regulation;intracellular signal transduction;signal transduction;biological_process;cell communication;regulation of cellular process;regulation of biological process;single organism signaling;response to stimulus;small GTPase mediated signal transduction;	purine ribonucleotide binding;anion binding;ribonucleotide binding;small molecule binding;ion binding;ribonucleoside binding;purine ribonucleoside triphosphate binding;carbohydrate derivative binding;nucleoside phosphate binding;molecular_function;guanyl nucleotide binding;nucleotide binding;nucleoside binding;heterocyclic compound binding;binding;purine nucleoside binding;guanyl ribonucleotide b…	cellular_component;membrane;	K04353	RAP1A:Ras-related protein Rap-1A;RAP1A:Ras-related protein Rap-1A;RAP1A:Ras-related protein Rap-1A;RAP1A:Ras-related protein Rap-1A;RAP1A:Ras-related protein Rap-1A;RAP1A:Ras-related protein Rap-1A;RAP1A:Ras-related protein Rap-1A;RAP1A:Ras-related protein Rap-1A;RAP1A:Ras-related protein Rap-1A;RAP1A:Ras-related protein Rap-1A;RAP1A:Ras-related protein Rap-1A;	Focal adhesion ;MAPK signaling pathway ;Ras signaling pathway ;Rap1 signaling pathway ;Leukocyte transendothelial migration ;Platelet activation ;Chemokine signaling pathway ;Neurotrophin signaling pathway ;Pancreatic secretion ;Renal cell carcinoma ;Long-term potentiation ;	IPR005225;IPR001806;IPR020849;IPR027417;	Small GTP-binding protein domain;Small GTPase superfamily;Small GTPase superfamily, Ras type;P-loop containing nucleoside triphosphate hydrolase;
I3JRF3	Uncharacterized protein OS=Oreochromis niloticus GN=LOC100693173 PE=3 SV=1	0.701	1.8273e-06	0.7905	0.00145636	1.087	0.138234	0.9365	0.720423	nucl	pattern specification process;epithelium development;single-organism developmental process;blood vessel morphogenesis;anatomical structure morphogenesis;system development;developmental process;multicellular organismal process;anatomical structure formation involved in morphogenesis;tissue morphogenesis;tissue development;vasculature development;blood vessel development;single-organism process;mu…	purine ribonucleotide binding;anion binding;ribonucleotide binding;small molecule binding;ion binding;ribonucleoside binding;purine ribonucleoside triphosphate binding;carbohydrate derivative binding;adenyl ribonucleotide binding;nucleoside phosphate binding;molecular_function;nucleotide binding;nucleoside binding;adenyl nucleotide binding;heterocyclic compound binding;binding;purine nucleoside b…	intracellular;cell part;cell;intracellular part;cellular_component;cytoplasm;	K01875	SARS:seryl-tRNA synthetase [EC:6.1.1.11];	Aminoacyl-tRNA biosynthesis ;	IPR002314;IPR002317;IPR010978;IPR006195;IPR015866;	Aminoacyl-tRNA synthetase, class II (G/ H/ P/ S), conserved domain;Serine-tRNA ligase, type1;tRNA-binding arm;Aminoacyl-tRNA synthetase, class II;Serine-tRNA synthetase, type1, N-terminal;
I3KHY8	Uncharacterized protein OS=Oreochromis niloticus GN=LOC100690634 PE=3 SV=1	0.651	1.10353e-06	0.829	0.0338625	1.102	0.0828541	0.878	0.015615	cyto	biological_process;organic substance catabolic process;metabolic process;catabolic process;macromolecule catabolic process;organic substance metabolic process;macromolecule metabolic process;protein metabolic process;primary metabolic process;protein catabolic process;	purine ribonucleotide binding;anion binding;ribonucleotide binding;small molecule binding;ion binding;ribonucleoside binding;purine ribonucleoside triphosphate binding;carbohydrate derivative binding;adenyl ribonucleotide binding;nucleoside phosphate binding;molecular_function;nucleotide binding;nucleoside binding;adenyl nucleotide binding;heterocyclic compound binding;binding;purine nucleoside b…	intracellular;cell part;cell;intracellular part;cellular_component;cytoplasm;	K03066	PSMC5:26S proteasome regulatory subunit T6;PSMC5:26S proteasome regulatory subunit T6;	Epstein-Barr virus infection ;Proteasome ;	IPR003959;IPR003960;IPR005937;IPR003593;IPR027417;	ATPase, AAA-type, core;ATPase, AAA-type, conserved site;26S proteasome subunit P45;AAA+ ATPase domain;P-loop containing nucleoside triphosphate hydrolase;
I3JUY1	Annexin (Fragment) OS=Oreochromis niloticus GN=LOC100534399 PE=3 SV=1	1.146	3.72208e-05	1.039	0.191423	0.72	0.0300909	0.733	1.40817e-05	mito	coagulation;biological_process;regulation of multicellular organismal process;multicellular organismal process;regulation of coagulation;single-multicellular organism process;negative regulation of multicellular organismal process;single-organism process;regulation of biological process;biological regulation;negative regulation of biological process;negative regulation of coagulation;	molecular_function;binding;cation binding;ion binding;metal ion binding;calcium ion binding;phospholipid binding;anion binding;lipid binding;calcium-dependent phospholipid binding;					IPR018252;IPR001464;IPR002392;IPR018502;	Annexin repeat, conserved site;Annexin;Annexin, type V;Annexin repeat;
I3L052	Uncharacterized protein OS=Oreochromis niloticus GN=LOC100694403 PE=3 SV=1	0.723	0.0766288	1.064	0.920404	1.04	0.274208	0.8875	0.00106853
I3K2T0	Uncharacterized protein OS=Oreochromis niloticus GN=LOC100710772 PE=4 SV=1	0.775	0.132092	0.979	0.402361	1.246	0.0229186	0.938	0.045	nucl		molecular_function;binding;heterocyclic compound binding;organic cyclic compound binding;nucleic acid binding;nucleoside phosphate binding;small molecule binding;nucleotide binding;		K12741	HNRNPA1_3:heterogeneous nuclear ribonucleoprotein A1/A3;	Spliceosome ;	IPR012677;IPR000504;	Nucleotide-binding, alpha-beta plait;RNA recognition motif domain;
I3KHL8	Isocitrate dehydrogenase [NADP] (Fragment) OS=Oreochromis niloticus GN=LOC100690661 PE=3 SV=1	0.717	3.99039e-05	0.773	0.0377487	1.033	0.856256	0.9405	0.302564	cyto	biological_process;single-organism metabolic process;tricarboxylic acid metabolic process;cellular process;metabolic process;small molecule metabolic process;organic acid metabolic process;oxoacid metabolic process;organic substance metabolic process;carboxylic acid metabolic process;cellular metabolic process;isocitrate metabolic process;aerobic respiration;cellular respiration;generation of pre…	molecular_function;isocitrate dehydrogenase activity;oxidoreductase activity;oxidoreductase activity, acting on CH-OH group of donors;catalytic activity;oxidoreductase activity, acting on the CH-OH group of donors, NAD = or NADP as acceptor;isocitrate dehydrogenase (NADP+) activity;binding;cation binding;ion binding;metal ion binding;magnesium ion binding;nucleoside phosphate binding;coenzyme bin…		K00031	IDH1:isocitrate dehydrogenase [EC:1.1.1.42];IDH1:isocitrate dehydrogenase [EC:1.1.1.42];IDH1:isocitrate dehydrogenase [EC:1.1.1.42];IDH1:isocitrate dehydrogenase [EC:1.1.1.42];IDH1:isocitrate dehydrogenase [EC:1.1.1.42];IDH1:isocitrate dehydrogenase [EC:1.1.1.42];IDH1:isocitrate dehydrogenase [EC:1.1.1.42];IDH1:isocitrate dehydrogenase [EC:1.1.1.42];IDH1:isocitrate dehydrogenase [EC:1.1.1.42];IDH…	Metabolic pathways ;Biosynthesis of secondary metabolites ;Microbial metabolism in diverse environments ;Carbon metabolism ;Biosynthesis of amino acids ;Peroxisome ;Citrate cycle (TCA cycle) ;Glutathione metabolism ;Carbon fixation pathways in prokaryotes ;2-Oxocarboxylic acid metabolism ;	IPR024084;IPR019818;IPR004790;	Isopropylmalate dehydrogenase-like domain;Isocitrate/isopropylmalate dehydrogenase, conserved site;Isocitrate dehydrogenase NADP-dependent;
I3KS45	Uncharacterized protein OS=Oreochromis niloticus GN=LOC100695013 PE=4 SV=1	0.8995	0.244443	1.213	0.0682144	1.1045	0.395152	0.823	0.000150433	cyto	cellular response to stimulus;cellular process;single-organism process;signaling;single-organism cellular process;biological regulation;signal transduction;biological_process;cell communication;regulation of cellular process;regulation of biological process;single organism signaling;cell surface receptor signaling pathway;response to stimulus;G-protein coupled receptor signaling pathway;	purine ribonucleotide binding;anion binding;ribonucleotide binding;small molecule binding;ion binding;ribonucleoside binding;purine ribonucleoside triphosphate binding;carbohydrate derivative binding;nucleoside phosphate binding;molecular_function;guanyl nucleotide binding;nucleotide binding;nucleoside binding;heterocyclic compound binding;binding;purine nucleoside binding;guanyl ribonucleotide b…		K04630	GNAI:guanine nucleotide-binding protein G(i) subunit alpha;GNAI:guanine nucleotide-binding protein G(i) subunit alpha;GNAI:guanine nucleotide-binding protein G(i) subunit alpha;GNAI:guanine nucleotide-binding protein G(i) subunit alpha;GNAI:guanine nucleotide-binding protein G(i) subunit alpha;GNAI:guanine nucleotide-binding protein G(i) subunit alpha;GNAI:guanine nucleotide-binding protein G(i) …	Parkinson's disease ;Rap1 signaling pathway ;Leukocyte transendothelial migration ;Platelet activation ;Tight junction ;Chemokine signaling pathway ;cGMP-PKG signaling pathway ;Oxytocin signaling pathway ;Dopaminergic synapse ;Adrenergic signaling in cardiomyocytes ;Pertussis ;Estrogen signaling pathway ;Axon guidance ;Toxoplasmosis ;Alcoholism ;Chagas disease (American trypanosomiasis) ;Serotone…	IPR001408;IPR011025;IPR001019;IPR027417;	G-protein alpha subunit, group I;G protein alpha subunit, helical insertion;Guanine nucleotide binding protein (G-protein), alpha subunit;P-loop containing nucleoside triphosphate hydrolase;
I3JXQ0	Uncharacterized protein (Fragment) OS=Oreochromis niloticus GN=LOC100709105 PE=4 SV=1	0.647	3.96389e-09	0.5965	9.04623e-07	0.986	0.487714	1.011	0.70522	cyto		purine ribonucleotide binding;anion binding;ribonucleotide binding;small molecule binding;ion binding;ribonucleoside binding;purine ribonucleoside triphosphate binding;carbohydrate derivative binding;adenyl ribonucleotide binding;nucleoside phosphate binding;molecular_function;nucleotide binding;nucleoside binding;adenyl nucleotide binding;heterocyclic compound binding;binding;purine nucleoside b…	cytoskeletal part;cell;cellular_component;actin cytoskeleton;intracellular;protein complex;intracellular non-membrane-bounded organelle;organelle;macromolecular complex;non-membrane-bounded organelle;intracellular organelle part;cell part;intracellular organelle;intracellular part;organelle part;cytoskeleton;myosin complex;				IPR001609;IPR000048;IPR010926;IPR027417;	Myosin head, motor domain;IQ motif, EF-hand binding site;Myosin tail 2;P-loop containing nucleoside triphosphate hydrolase;
I3J6T6	Uncharacterized protein OS=Oreochromis niloticus GN=LOC100705182 PE=4 SV=1	1.1125	0.0265906	0.8185	0.0449395	0.866	0.111859	1.2325	0.00049217	extr	biological_process;metabolic process;	molecular_function;catalytic activity;hydrolase activity;		K08726	EPHX2:soluble epoxide hydrolase [EC:3.3.2.10];EPHX2:soluble epoxide hydrolase [EC:3.3.2.10];EPHX2:soluble epoxide hydrolase [EC:3.3.2.10];EPHX2:soluble epoxide hydrolase [EC:3.3.2.10];EPHX2:soluble epoxide hydrolase [EC:3.3.2.10];	Metabolic pathways ;Microbial metabolism in diverse environments ;Peroxisome ;Arachidonic acid metabolism ;Chloroalkane and chloroalkene degradation ;	IPR000639;IPR023214;IPR023198;IPR000073;IPR029058;IPR006439;	Epoxide hydrolase-like;HAD-like domain;Phosphoglycolate phosphatase, domain 2;Alpha/beta hydrolase fold-1;Alpha/Beta hydrolase fold;HAD hydrolase, subfamily IA;
I3KJG9	Uncharacterized protein (Fragment) OS=Oreochromis niloticus GN=LOC100702200 PE=4 SV=1	0.362	6.82311e-08	0.593	8.1079e-06	1.122	0.0242824	0.736	0.000293544	cyto	nitrogen compound metabolic process;organic substance biosynthetic process;cellular aromatic compound metabolic process;NAD metabolic process;pyridine nucleotide metabolic process;pyridine nucleotide biosynthetic process;phosphate-containing compound metabolic process;small molecule metabolic process;nucleotide biosynthetic process;phosphorus metabolic process;cellular nitrogen compound metabolic…	molecular_function;transferase activity, transferring glycosyl groups;transferase activity, transferring pentosyl groups;catalytic activity;transferase activity;nicotinate phosphoribosyltransferase activity;nicotinate-nucleotide diphosphorylase (carboxylating) activity;	intracellular;cell part;cell;intracellular part;cellular_component;cytoplasm;	K03462	NAMPT:nicotinamide phosphoribosyltransferase [EC:2.4.2.12];	Nicotinate and nicotinamide metabolism ;	IPR007229;IPR002638;IPR016471;	Nicotinate phosphoribosyltransferase family;Quinolinate phosphoribosyl transferase, C-terminal;Nicotinamide phosphoribosyl transferase;
I3J9E2	Uncharacterized protein OS=Oreochromis niloticus GN=LOC100699383 PE=4 SV=1	0.779	0.164158	1.203	0.259638	1.2	0.0112301	1.024	0.942562	cyto							IPR011057;IPR018105;IPR018103;IPR011323;	Mss4-like;Translationally controlled tumour protein;Translationally controlled tumour protein, conserved site;Mss4/translationally controlled tumour-associated TCTP;
I3KBH0	Uncharacterized protein OS=Oreochromis niloticus GN=APOB (4 of 4) PE=4 SV=1	2.2045	1.90862e-10	0.858	0.551945	0.5865	4.22626e-07	1.1325	0.000307664	extr		molecular_function;transporter activity;substrate-specific transporter activity;lipid transporter activity;					IPR001747;IPR011030;IPR015816;IPR015819;	Lipid transport protein, N-terminal;Vitellinogen, superhelical;Vitellinogen, beta-sheet N-terminal;Lipid transport protein, beta-sheet shell;
I3KWE8	Uncharacterized protein (Fragment) OS=Oreochromis niloticus PE=4 SV=1	1.806	1.44059e-06	0.971	0.695929	0.743	0.0499737	1.309	0.000285988
I3JRK2	Uncharacterized protein (Fragment) OS=Oreochromis niloticus GN=LOC100701856 PE=3 SV=1	0.65	1.89718e-06	0.7635	0.228795	1.318	0.00248278	0.929	0.197498	cysk	energy coupled proton transmembrane transport, against = electrochemical gradient;single-organism transport;cellular process;single-organism process;single-organism cellular process;transmembrane transport;establishment of localization;monovalent inorganic cation transport;biological_process;ion transmembrane transport;hydrogen transport;transport;cation transport;proton transport;localization;io…	purine ribonucleotide binding;anion binding;ribonucleotide binding;small molecule binding;ion binding;ribonucleoside binding;purine ribonucleoside triphosphate binding;carbohydrate derivative binding;adenyl ribonucleotide binding;nucleoside phosphate binding;molecular_function;nucleotide binding;nucleoside binding;adenyl nucleotide binding;heterocyclic compound binding;binding;purine nucleoside b…	protein complex;proton-transporting V-type ATPase complex;membrane;macromolecular complex;proton-transporting two-sector ATPase complex;cellular_component;membrane part;proton-transporting two-sector ATPase complex, catalytic domain;proton-transporting V-type ATPase, V1 domain;	K02147	ATPeV1B:V-type H+-transporting ATPase subunit B;ATPeV1B:V-type H+-transporting ATPase subunit B;ATPeV1B:V-type H+-transporting ATPase subunit B;ATPeV1B:V-type H+-transporting ATPase subunit B;ATPeV1B:V-type H+-transporting ATPase subunit B;ATPeV1B:V-type H+-transporting ATPase subunit B;ATPeV1B:V-type H+-transporting ATPase subunit B;ATPeV1B:V-type H+-transporting ATPase subunit B;	Metabolic pathways ;Phagosome ;Oxidative phosphorylation ;Epithelial cell signaling in Helicobacter pylori infection ;Vibrio cholerae infection ;Synaptic vesicle cycle ;Rheumatoid arthritis ;Collecting duct acid secretion ;	IPR020003;IPR022879;IPR027417;IPR000793;IPR005723;IPR000194;IPR004100;	ATPase, alpha/beta subunit, nucleotide-binding domain, active site;V-type ATP synthase regulatory subunit B/beta;P-loop containing nucleoside triphosphate hydrolase;ATPase, F1/V1/A1 complex, alpha/beta subunit, C-terminal;ATPase, V1 complex, subunit B;ATPase, F1/V1/A1 complex, alpha/beta subunit, nucleotide-binding domain;ATPase, F1 complex alpha/beta subunit, N-terminal domain;
I3JIB1	Uncharacterized protein (Fragment) OS=Oreochromis niloticus GN=LOC100707666 PE=3 SV=1	0.673	4.82476e-10	1.073	0.735638	1.206	0.0110073	0.737	1.18563e-09	cyto	macromolecule localization;biological_process;protein localization;transport;establishment of localization;organic substance transport;establishment of protein localization;localization;protein transport;cellular response to stimulus;cellular process;single-organism process;signaling;single-organism cellular process;biological regulation;intracellular signal transduction;signal transduction;cell …	purine ribonucleotide binding;anion binding;ribonucleotide binding;small molecule binding;ion binding;ribonucleoside binding;purine ribonucleoside triphosphate binding;carbohydrate derivative binding;nucleoside phosphate binding;molecular_function;guanyl nucleotide binding;nucleotide binding;nucleoside binding;heterocyclic compound binding;binding;purine nucleoside binding;guanyl ribonucleotide b…		K07874	RAB1A:Ras-related protein Rab-1A;	Legionellosis ;	IPR001806;IPR027417;IPR005225;IPR003579;	Small GTPase superfamily;P-loop containing nucleoside triphosphate hydrolase;Small GTP-binding protein domain;Small GTPase superfamily, Rab type;
I3JYT9	Uncharacterized protein OS=Oreochromis niloticus GN=LOC100707599 PE=4 SV=1	5.463	3.20638e-06	1.797	1.19315e-05	0.4965	0.533834	1.3425	8.09077e-06	cyto		purine ribonucleotide binding;anion binding;ribonucleotide binding;small molecule binding;ion binding;ribonucleoside binding;purine ribonucleoside triphosphate binding;carbohydrate derivative binding;adenyl ribonucleotide binding;nucleoside phosphate binding;molecular_function;nucleotide binding;nucleoside binding;adenyl nucleotide binding;heterocyclic compound binding;binding;purine nucleoside b…	cytoskeletal part;cell;cellular_component;actin cytoskeleton;intracellular;protein complex;intracellular non-membrane-bounded organelle;organelle;macromolecular complex;non-membrane-bounded organelle;intracellular organelle part;cell part;intracellular organelle;intracellular part;organelle part;cytoskeleton;myosin complex;	K10352	MYH:myosin heavy chain;	Tight junction ;	IPR000048;IPR001609;IPR002928;IPR004009;IPR027417;IPR027401;	IQ motif, EF-hand binding site;Myosin head, motor domain;Myosin tail;Myosin, N-terminal, SH3-like;P-loop containing nucleoside triphosphate hydrolase;Myosin-like IQ motif-containing domain;
I3KHA9	Uncharacterized protein OS=Oreochromis niloticus GN=LOC100706997 PE=4 SV=1	0.636	1.18744e-09	0.628	2.48196e-05	0.953	0.561503	0.969	0.655286	cyto	biological_process;carbohydrate metabolic process;cellular process;metabolic process;organic substance metabolic process;cellular metabolic process;primary metabolic process;cellular carbohydrate metabolic process;	purine ribonucleotide binding;anion binding;ribonucleotide binding;small molecule binding;ion binding;ribonucleoside binding;purine ribonucleoside triphosphate binding;carbohydrate derivative binding;adenyl ribonucleotide binding;nucleoside phosphate binding;molecular_function;nucleotide binding;nucleoside binding;adenyl nucleotide binding;heterocyclic compound binding;binding;purine nucleoside b…	intracellular;cell part;cell;intracellular part;cellular_component;cytoplasm;	K01648	ACLY:ATP citrate (pro-S)-lyase [EC:2.3.3.8];ACLY:ATP citrate (pro-S)-lyase [EC:2.3.3.8];ACLY:ATP citrate (pro-S)-lyase [EC:2.3.3.8];ACLY:ATP citrate (pro-S)-lyase [EC:2.3.3.8];ACLY:ATP citrate (pro-S)-lyase [EC:2.3.3.8];	Metabolic pathways ;Biosynthesis of secondary metabolites ;Microbial metabolism in diverse environments ;Citrate cycle (TCA cycle) ;Carbon fixation pathways in prokaryotes ;	IPR013816;IPR002020;IPR017866;IPR016040;IPR016102;IPR016143;IPR016141;IPR013650;IPR014608;IPR017440;IPR003781;IPR005810;IPR005811;	ATP-grasp fold, subdomain 2;Citrate synthase-like;Succinyl-CoA synthetase, beta subunit, conserved site;NAD(P)-binding domain;Succinyl-CoA synthetase-like;Citrate synthase-like, small alpha subdomain;Citrate synthase-like, core;ATP-grasp fold, succinyl-CoA synthetase-type;ATP-citrate synthase;ATP-citrate lyase/succinyl-CoA ligase, active site;CoA-binding;Succinyl-CoA ligase, alpha subunit;ATP-cit…
I3IWN4	Uncharacterized protein OS=Oreochromis niloticus GN=LOC100701982 PE=3 SV=1	0.559	4.54818e-11	0.774	0.000396103	1.244	0.00333722	0.8735	0.00031819	cyto	biological_process;cellular process;cellular macromolecule metabolic process;metabolic process;organic substance metabolic process;cellular protein metabolic process;protein metabolic process;macromolecule metabolic process;cellular metabolic process;primary metabolic process;protein folding;response to stimulus;response to stress;	purine ribonucleotide binding;anion binding;ribonucleotide binding;small molecule binding;ion binding;ribonucleoside binding;purine ribonucleoside triphosphate binding;carbohydrate derivative binding;adenyl ribonucleotide binding;nucleoside phosphate binding;molecular_function;nucleotide binding;nucleoside binding;adenyl nucleotide binding;heterocyclic compound binding;binding;purine nucleoside b…		K04079	htpG:molecular chaperone HtpG;htpG:molecular chaperone HtpG;htpG:molecular chaperone HtpG;htpG:molecular chaperone HtpG;htpG:molecular chaperone HtpG;htpG:molecular chaperone HtpG;htpG:molecular chaperone HtpG;htpG:molecular chaperone HtpG;htpG:molecular chaperone HtpG;	Protein processing in endoplasmic reticulum ;Pathways in cancer ;PI3K-Akt signaling pathway ;Estrogen signaling pathway ;Antigen processing and presentation ;Prostate cancer ;Progesterone-mediated oocyte maturation ;NOD-like receptor signaling pathway ;Plant-pathogen interaction ;	IPR001404;IPR003594;IPR019805;IPR020568;IPR020575;	Heat shock protein Hsp90 family;Histidine kinase-like ATPase, ATP-binding domain;Heat shock protein Hsp90, conserved site;Ribosomal protein S5 domain 2-type fold;Heat shock protein Hsp90, N-terminal;
I3J3B1	Uncharacterized protein OS=Oreochromis niloticus GN=HRSP12 (1 of 2) PE=4 SV=1	1.3345	5.04029e-05	1.474	0.00356372	0.798	0.80826	0.685	0.000566227	mito							IPR013813;IPR019897;IPR006056;IPR006175;	Endoribonuclease L-PSP/chorismate mutase-like;YjgF-like protein, conserved site;Enamine/imine deaminase YjgF-like;YjgF/Yer057p/UK114 family;
I3KUI7	Uncharacterized protein OS=Oreochromis niloticus GN=LOC100698186 PE=4 SV=1	0.7355	2.7705e-06	0.7265	0.00159775	0.9395	0.0220657	0.7985	0.000945454	mito	aerobic respiration;biological_process;cellular respiration;single-organism metabolic process;cellular process;metabolic process;generation of precursor metabolites and energy;cellular metabolic process;energy derivation by oxidation of organic compounds;primary metabolic process;oxidation-reduction process;tricarboxylic acid cycle;	molecular_function;iron-sulfur cluster binding;binding;metal cluster binding;4 iron, 4 sulfur cluster binding;carbon-oxygen lyase activity;hydro-lyase activity;catalytic activity;lyase activity;aconitate hydratase activity;		K01681	ACO:aconitate hydratase [EC:4.2.1.3];ACO:aconitate hydratase [EC:4.2.1.3];ACO:aconitate hydratase [EC:4.2.1.3];ACO:aconitate hydratase [EC:4.2.1.3];ACO:aconitate hydratase [EC:4.2.1.3];ACO:aconitate hydratase [EC:4.2.1.3];ACO:aconitate hydratase [EC:4.2.1.3];ACO:aconitate hydratase [EC:4.2.1.3];ACO:aconitate hydratase [EC:4.2.1.3];	Metabolic pathways ;Biosynthesis of secondary metabolites ;Microbial metabolism in diverse environments ;Carbon metabolism ;Biosynthesis of amino acids ;Glyoxylate and dicarboxylate metabolism ;Citrate cycle (TCA cycle) ;Carbon fixation pathways in prokaryotes ;2-Oxocarboxylic acid metabolism ;	IPR000573;IPR015931;IPR015932;IPR015928;IPR006248;IPR018136;IPR001030;	Aconitase A/isopropylmalate dehydratase small subunit, swivel;Aconitase/3-isopropylmalate dehydratase large subunit, alpha/beta/alpha, subdomain 1/3;Aconitase/3-isopropylmalate dehydratase large subunit, alpha/beta/alpha, subdomain 2;Aconitase/3-isopropylmalate dehydratase, swivel;Aconitase, mitochondrial-like;Aconitase family, 4Fe-4S cluster binding site;Aconitase/3-isopropylmalate dehydratase l…
I3KE30	Uncharacterized protein OS=Oreochromis niloticus GN=LOC100702408 PE=4 SV=1	0.626	8.98271e-05	0.662	0.00455155	1.075	0.0910398	1.058	0.138253	nucl	gene expression;nitrogen compound metabolic process;cellular aromatic compound metabolic process;organic substance biosynthetic process;nucleic acid metabolic process;cellular macromolecule metabolic process;small molecule metabolic process;oxoacid metabolic process;translation;cellular nitrogen compound metabolic process;single-organism metabolic process;cellular macromolecule biosynthetic proce…	purine ribonucleotide binding;anion binding;ribonucleotide binding;small molecule binding;ion binding;ribonucleoside binding;purine ribonucleoside triphosphate binding;carbohydrate derivative binding;adenyl ribonucleotide binding;nucleoside phosphate binding;molecular_function;nucleotide binding;nucleoside binding;adenyl nucleotide binding;heterocyclic compound binding;binding;purine nucleoside b…	intracellular;cell part;cell;intracellular part;cellular_component;cytoplasm;	K01866	YARS:tyrosyl-tRNA synthetase [EC:6.1.1.1];	Aminoacyl-tRNA biosynthesis ;	IPR012340;IPR014729;IPR002307;IPR002305;IPR002547;	Nucleic acid-binding, OB-fold;Rossmann-like alpha/beta/alpha sandwich fold;Tyrosine-tRNA ligase;Aminoacyl-tRNA synthetase, class Ic;tRNA-binding domain;
I3J9X2	Uncharacterized protein OS=Oreochromis niloticus GN=LOC100697919 PE=4 SV=1	1.9565	9.33478e-06	1.13	0.101873	0.6955	3.41885e-05	1.3665	5.2164e-06	extr	biological_process;cell-cell adhesion;cellular process;single-organism process;single-organism cellular process;cell adhesion;biological adhesion;homophilic cell adhesion;	molecular_function;binding;cation binding;ion binding;metal ion binding;calcium ion binding;	cellular_component;membrane;				IPR014868;IPR015919;IPR002126;	Cadherin prodomain;Cadherin-like;Cadherin;
I3KQ19	S-adenosylmethionine synthase OS=Oreochromis niloticus GN=mat1a PE=3 SV=1	0.849	0.74936	0.694	0.00798639	0.634	4.06853e-07	0.716	0.013515	cyto	organic substance biosynthetic process;biosynthetic process;cellular process;energy derivation by oxidation of reduced inorganic compounds;generation of precursor metabolites and energy;methane metabolic process;alkane biosynthetic process;anaerobic respiration;cellular alkane metabolic process;biological_process;cellular respiration;single-organism metabolic process;metabolic process;organic sub…	purine ribonucleotide binding;anion binding;ribonucleotide binding;small molecule binding;ion binding;ribonucleoside binding;purine ribonucleoside triphosphate binding;carbohydrate derivative binding;adenyl ribonucleotide binding;nucleoside phosphate binding;molecular_function;nucleotide binding;nucleoside binding;adenyl nucleotide binding;heterocyclic compound binding;binding;purine nucleoside b…		K00789	metK:S-adenosylmethionine synthetase [EC:2.5.1.6];metK:S-adenosylmethionine synthetase [EC:2.5.1.6];metK:S-adenosylmethionine synthetase [EC:2.5.1.6];metK:S-adenosylmethionine synthetase [EC:2.5.1.6];	Metabolic pathways ;Biosynthesis of secondary metabolites ;Biosynthesis of amino acids ;Cysteine and methionine metabolism ;	IPR002133;IPR022628;IPR022636;IPR022631;IPR022630;IPR022629;	S-adenosylmethionine synthetase;S-adenosylmethionine synthetase, N-terminal;S-adenosylmethionine synthetase superfamily;S-adenosylmethionine synthetase, conserved site;S-adenosylmethionine synthetase, C-terminal;S-adenosylmethionine synthetase, central domain;
I3IXE6	Uncharacterized protein OS=Oreochromis niloticus GN=LOC100703423 PE=3 SV=1	1.0955	0.00513182	1.392	3.47118e-06	0.939	0.828594	0.7945	4.3845e-07	mito	lipid metabolic process;organic substance catabolic process;cellular lipid catabolic process;small molecule catabolic process;oxoacid metabolic process;small molecule metabolic process;fatty acid catabolic process;monocarboxylic acid metabolic process;monocarboxylic acid catabolic process;single-organism metabolic process;single-organism catabolic process;fatty acid metabolic process;lipid modifi…	molecular_function;oxidoreductase activity;oxidoreductase activity, acting on CH-OH group of donors;catalytic activity;oxidoreductase activity, acting on the CH-OH group of donors, NAD = or NADP as acceptor;3-hydroxyacyl-CoA dehydrogenase activity;cofactor binding;binding;coenzyme binding;carbon-oxygen lyase activity;hydro-lyase activity;lyase activity;enoyl-CoA hydratase activity;nucleoside phos…	cell;cellular_component;membrane-enclosed lumen;intracellular membrane-bounded organelle;mitochondrion;intracellular;protein complex;cytoplasmic part;cytoplasm;intracellular organelle lumen;organelle lumen;organelle;macromolecular complex;fatty acid beta-oxidation multienzyme complex;mitochondrial matrix;membrane-bounded organelle;mitochondrial part;intracellular organelle part;cell part;intracel…	K07515	HADHA:enoyl-CoA hydratase / long-chain 3-hydroxyacyl-CoA dehydrogenase [EC:4.2.1.17 1.1.1.211];HADHA:enoyl-CoA hydratase / long-chain 3-hydroxyacyl-CoA dehydrogenase [EC:4.2.1.17 1.1.1.211];HADHA:enoyl-CoA hydratase / long-chain 3-hydroxyacyl-CoA dehydrogenase [EC:4.2.1.17 1.1.1.211];HADHA:enoyl-CoA hydratase / long-chain 3-hydroxyacyl-CoA dehydrogenase [EC:4.2.1.17 1.1.1.211];HADHA:enoyl-CoA hyd…	Metabolic pathways ;Biosynthesis of secondary metabolites ;Microbial metabolism in diverse environments ;Carbon metabolism ;Valine, leucine and isoleucine degradation ;Fatty acid degradation ;Propanoate metabolism ;Fatty acid metabolism ;Tryptophan metabolism ;Lysine degradation ;beta-Alanine metabolism ;Butanoate metabolism ;Benzoate degradation ;Fatty acid elongation ;Caprolactam degradation ;A…	IPR012803;IPR006108;IPR006176;IPR006180;IPR008927;IPR016040;IPR001753;IPR018376;IPR029045;IPR013328;	Fatty acid oxidation complex, alpha subunit, mitochondrial;3-hydroxyacyl-CoA dehydrogenase, C-terminal;3-hydroxyacyl-CoA dehydrogenase, NAD binding;3-hydroxyacyl-CoA dehydrogenase, conserved site;6-phosphogluconate dehydrogenase, C-terminal-like;NAD(P)-binding domain;Crotonase superfamily;Enoyl-CoA hydratase/isomerase, conserved site;ClpP/crotonase-like domain;Dehydrogenase, multihelical;
I3JIV9	Triosephosphate isomerase OS=Oreochromis niloticus GN=LOC100696029 PE=3 SV=1	1.257	0.00013424	1.813	2.59222e-06	1.333	9.40202e-06	0.901	0.148358
I3K7H1	Uncharacterized protein OS=Oreochromis niloticus GN=NAGK PE=4 SV=1	0.633	0.00272398	0.6	1.41335e-06	1.126	0.158471	1.083	0.0066302	nucl				K00884	NAGK:N-acetylglucosamine kinase [EC:2.7.1.59];NAGK:N-acetylglucosamine kinase [EC:2.7.1.59];	Biosynthesis of secondary metabolites ;Amino sugar and nucleotide sugar metabolism ;	IPR002731;	ATPase, BadF/BadG/BcrA/BcrD type;
I3IZC2	Uncharacterized protein OS=Oreochromis niloticus GN=tgfbi PE=4 SV=1	0.712	0.00037801	1.016	0.523114	1.016	0.0777287	0.752	4.50033e-05	plas	single-organism developmental process;cellular process;single-organism process;single-organism cellular process;cellular developmental process;muscle structure development;anatomical structure development;cell differentiation;muscle cell differentiation;developmental process;biological_process;striated muscle cell development;cell development;muscle cell development;striated muscle cell different…						IPR000782;IPR011489;	FAS1 domain;EMI domain;
I3KK43	Uncharacterized protein OS=Oreochromis niloticus GN=PBLD (1 of 2) PE=4 SV=1	1.1305	0.117202	1.1795	0.0155575	0.968	0.874649	0.882	0.293139	cyto	biological_process;metabolic process;biosynthetic process;	molecular_function;catalytic activity;					IPR003719;	Phenazine biosynthesis PhzF protein;
I3KAI2	Uncharacterized protein (Fragment) OS=Oreochromis niloticus GN=pdia4 PE=3 SV=1	0.9525	0.467805	2.4365	1.62388e-10	1.3725	1.62343e-06	0.559	9.70862e-13	extr	biological_process;cellular homeostasis;cellular process;single-organism process;regulation of cellular process;single-organism cellular process;regulation of biological process;biological regulation;regulation of biological quality;homeostatic process;cell redox homeostasis;single-organism metabolic process;metabolic process;small molecule metabolic process;organic substance metabolic process;et…	molecular_function;electron carrier activity;intramolecular oxidoreductase activity;intramolecular oxidoreductase activity, transposing S-S bonds;catalytic activity;isomerase activity;protein disulfide isomerase activity;oxidoreductase activity, acting on a sulfur group of donors;oxidoreductase activity;disulfide oxidoreductase activity;protein disulfide oxidoreductase activity;	endoplasmic reticulum;cell;cellular_component;membrane-enclosed lumen;intracellular membrane-bounded organelle;endoplasmic reticulum part;intracellular;cytoplasmic part;cytoplasm;intracellular organelle lumen;organelle lumen;organelle;membrane-bounded organelle;intracellular organelle part;cell part;intracellular organelle;intracellular part;organelle part;endoplasmic reticulum lumen;	K09582	PDIA4:protein disulfide-isomerase A4 [EC:5.3.4.1];PDIA4:protein disulfide-isomerase A4 [EC:5.3.4.1];PDIA4:protein disulfide-isomerase A4 [EC:5.3.4.1];	Protein processing in endoplasmic reticulum ;Vibrio cholerae infection ;Thyroid hormone synthesis ;	IPR017068;IPR013766;IPR005788;IPR005792;IPR017937;IPR012336;	Protein disulphide-isomerase A4;Thioredoxin domain;Disulphide isomerase;Protein disulphide isomerase;Thioredoxin, conserved site;Thioredoxin-like fold;
I3KCF1	6-phosphofructokinase (Fragment) OS=Oreochromis niloticus GN=LOC100698324 PE=3 SV=1	0.626	0.0098391	0.687	0.350275	1.147	0.0888934	0.98	0.267172	mito	biological_process;cellular process;metabolic process;phosphate-containing compound metabolic process;organophosphate metabolic process;carbohydrate derivative metabolic process;organic substance metabolic process;cellular metabolic process;phosphorus metabolic process;fructose 6-phosphate metabolic process;monosaccharide catabolic process;organic substance catabolic process;carbohydrate metaboli…	molecular_function;kinase activity;phosphotransferase activity, alcohol group as acceptor;carbohydrate kinase activity;catalytic activity;phosphofructokinase activity;transferase activity;transferase activity, transferring phosphorus-containing groups;6-phosphofructokinase activity;purine ribonucleotide binding;anion binding;ribonucleotide binding;small molecule binding;ion binding;ribonucleoside…	intracellular;cytosolic part;cytoplasmic part;protein complex;cytoplasm;catalytic complex;macromolecular complex;cell part;cell;intracellular part;cellular_component;cytosol;6-phosphofructokinase complex;	K00850	pfkA:6-phosphofructokinase 1 [EC:2.7.1.11];pfkA:6-phosphofructokinase 1 [EC:2.7.1.11];pfkA:6-phosphofructokinase 1 [EC:2.7.1.11];pfkA:6-phosphofructokinase 1 [EC:2.7.1.11];pfkA:6-phosphofructokinase 1 [EC:2.7.1.11];pfkA:6-phosphofructokinase 1 [EC:2.7.1.11];pfkA:6-phosphofructokinase 1 [EC:2.7.1.11];pfkA:6-phosphofructokinase 1 [EC:2.7.1.11];pfkA:6-phosphofructokinase 1 [EC:2.7.1.11];pfkA:6-phosp…	Metabolic pathways ;Biosynthesis of secondary metabolites ;Microbial metabolism in diverse environments ;Carbon metabolism ;Biosynthesis of amino acids ;Glycolysis / Gluconeogenesis ;AMPK signaling pathway ;Pentose phosphate pathway ;Galactose metabolism ;Fructose and mannose metabolism ;Methane metabolism ;	IPR009161;IPR000023;IPR022953;IPR015912;	6-phosphofructokinase, eukaryotic type;Phosphofructokinase domain;Phosphofructokinase;Phosphofructokinase, conserved site;
I3KNI1	Uncharacterized protein OS=Oreochromis niloticus GN=ERP27 PE=4 SV=1	1.1335	0.00471233	1.037	0.173051	0.4495	5.36974e-05	0.469	8.98733e-09	extr							IPR012336;	Thioredoxin-like fold;
I3KGT8	Annexin OS=Oreochromis niloticus GN=LOC100700081 PE=3 SV=1	0.9215	0.765418	1.1105	0.754134	0.844	0.000789323	0.793	5.94312e-06	cyto		molecular_function;binding;cation binding;ion binding;metal ion binding;calcium ion binding;phospholipid binding;anion binding;lipid binding;calcium-dependent phospholipid binding;					IPR018252;IPR001464;IPR018502;	Annexin repeat, conserved site;Annexin;Annexin repeat;
I3K5S9	Uncharacterized protein (Fragment) OS=Oreochromis niloticus GN=LOC100710987 PE=4 SV=1	6.5565	8.20652e-05	5.0445	0.00041236	0.729	2.64015e-07	0.8525	0.0174633	cyto		molecular_function;binding;cation binding;ion binding;metal ion binding;calcium ion binding;					IPR011992;IPR002048;IPR018247;	EF-hand domain pair;EF-hand domain;EF-Hand 1, calcium-binding site;
I3J204	Uncharacterized protein OS=Oreochromis niloticus GN=LOC100698310 PE=4 SV=1	0.627	2.84557e-09	0.647	1.81351e-05	1.132	0.0213997	0.997	0.483268	cyto				K12200	PDCD6IP:programmed cell death 6-interacting protein;	Endocytosis ;	IPR004328;IPR025304;	BRO1 domain;ALIX V-shaped domain;
I3JSL2	Ubiquitin carboxyl-terminal hydrolase OS=Oreochromis niloticus GN=LOC100691857 PE=3 SV=1	0.778	0.000549283	1.087	0.672477	1.335	0.00170728	0.9065	0.854513	cyto	cellular macromolecule catabolic process;organic substance catabolic process;cellular macromolecule metabolic process;cellular process;catabolic process;macromolecule catabolic process;modification-dependent macromolecule catabolic process;protein catabolic process;biological_process;modification-dependent protein catabolic process;proteolysis involved in cellular protein catabolic process;metabo…	peptidase activity, acting on L-amino acid peptides;molecular_function;hydrolase activity;peptidase activity;catalytic activity;cysteine-type peptidase activity;hydrolase activity, acting on ester bonds;thiolester hydrolase activity;ubiquitin thiolesterase activity;					IPR019954;IPR029071;IPR000626;IPR028889;IPR018200;IPR001394;	Ubiquitin conserved site;Ubiquitin-related domain;Ubiquitin-like;Ubiquitin carboxyl-terminal hydrolase-like domain;Peptidase C19, ubiquitin carboxyl-terminal hydrolase, conserved site;Peptidase C19, ubiquitin carboxyl-terminal hydrolase;
I3KDN5	Uncharacterized protein (Fragment) OS=Oreochromis niloticus GN=TLN2 (2 of 2) PE=4 SV=1	0.598	0.00125566	0.541	0.000149868	0.949	0.903145	1.06	0.147545	cyto	biological_process;cellular process;single-organism process;single-organism cellular process;biological adhesion;cell adhesion;macromolecule localization;organelle organization;cellular macromolecule localization;biological regulation;regulation of biological quality;maintenance of protein location;maintenance of location;cellular localization;maintenance of location in cell;protein localization;…	molecular_function;structural molecule activity;structural constituent of cytoskeleton;	intracellular;intracellular non-membrane-bounded organelle;organelle;non-membrane-bounded organelle;cell part;cell;intracellular organelle;intracellular part;cellular_component;cytoskeleton;actin cytoskeleton;anchoring junction;cell-substrate junction;cell junction;adherens junction;cell-substrate adherens junction;focal adhesion;cell projection;cell leading edge;ruffle;				IPR006077;IPR011993;IPR002404;IPR014352;IPR000299;IPR002558;IPR019748;IPR015009;IPR015224;	Vinculin/alpha-catenin;Pleckstrin homology-like domain;Insulin receptor substrate-1, PTB;FERM/acyl-CoA-binding protein, 3-helical bundle;FERM domain;I/LWEQ domain;FERM central domain;Vinculin-binding site-containing domain;Talin, central;
I3J096	Uncharacterized protein (Fragment) OS=Oreochromis niloticus GN=SPTBN5 PE=4 SV=1	0.5435	1.35524e-08	0.501	5.05056e-08	1.1495	0.0169166	1.1825	4.41359e-06	nucl		molecular_function;anion binding;binding;ion binding;lipid binding;phospholipid binding;					IPR001589;IPR001715;IPR001849;IPR002017;IPR011993;IPR018159;	Actinin-type, actin-binding, conserved site;Calponin homology domain;Pleckstrin homology domain;Spectrin repeat;Pleckstrin homology-like domain;Spectrin/alpha-actinin;
I3KQK2	Uncharacterized protein OS=Oreochromis niloticus GN=LOC100704618 PE=3 SV=1	0.813	0.000308486	1.758	4.26218e-08	1.197	0.0027811	0.529	9.16007e-15	extr	biological_process;cellular process;cellular macromolecule metabolic process;metabolic process;organic substance metabolic process;cellular protein metabolic process;protein metabolic process;macromolecule metabolic process;cellular metabolic process;primary metabolic process;protein folding;	molecular_function;binding;cation binding;ion binding;metal ion binding;calcium ion binding;	intracellular;cytoplasmic part;cytoplasm;organelle;membrane-bounded organelle;cell part;cell;intracellular organelle;intracellular part;cellular_component;intracellular membrane-bounded organelle;endoplasmic reticulum;	K08057	CALR:calreticulin;CALR:calreticulin;CALR:calreticulin;CALR:calreticulin;CALR:calreticulin;	Protein processing in endoplasmic reticulum ;Phagosome ;HTLV-I infection ;Antigen processing and presentation ;Chagas disease (American trypanosomiasis) ;	IPR018124;IPR013320;IPR001580;IPR009033;IPR009169;IPR008985;	Calreticulin/calnexin, conserved site;Concanavalin A-like lectin/glucanase, subgroup;Calreticulin/calnexin;Calreticulin/calnexin, P domain;Calreticulin;Concanavalin A-like lectin/glucanases superfamily;
I3IXW3	Signal transducer and activator of transcription OS=Oreochromis niloticus PE=3 SV=1	0.397	3.27847e-12	0.512	8.49208e-07	1.099	0.169856	0.964	0.506901	cyto	gastrulation;single-organism developmental process;cellular process;ameboidal cell migration;single-organism process;single-organism cellular process;cellular component movement;multicellular organismal development;embryo development;embryonic morphogenesis;anatomical structure development;anatomical structure morphogenesis;locomotion;biological_process;developmental process;multicellular organis…	molecular_function;binding;cation binding;ion binding;metal ion binding;calcium ion binding;nucleic acid binding transcription factor activity;sequence-specific DNA binding transcription factor activity;molecular transducer activity;signal transducer activity;	intracellular;organelle;membrane-bounded organelle;cell part;cell;intracellular organelle;intracellular part;cellular_component;intracellular membrane-bounded organelle;nucleus;	K04692	STAT3:signal transducer and activator of transcription 3;STAT3:signal transducer and activator of transcription 3;STAT3:signal transducer and activator of transcription 3;STAT3:signal transducer and activator of transcription 3;STAT3:signal transducer and activator of transcription 3;STAT3:signal transducer and activator of transcription 3;STAT3:signal transducer and activator of transcription 3;…	Proteoglycans in cancer ;Pathways in cancer ;Epstein-Barr virus infection ;Viral carcinogenesis ;Chemokine signaling pathway ;MicroRNAs in cancer ;Hepatitis B ;Hepatitis C ;HIF-1 signaling pathway ;FoxO signaling pathway ;Toxoplasmosis ;Measles ;Prolactin signaling pathway ;Pancreatic cancer ;Adipocytokine signaling pathway ;Acute myeloid leukemia ;Jak-STAT signaling pathway ;Inflammatory bowel d…	IPR012345;IPR013799;IPR015988;IPR013801;IPR013800;IPR000980;IPR011992;IPR008967;	STAT transcription factor, DNA-binding, subdomain;STAT transcription factor, protein interaction;STAT transcription factor, coiled coil;STAT transcription factor, DNA-binding;STAT transcription factor, all-alpha;SH2 domain;EF-hand domain pair;p53-like transcription factor, DNA-binding;
I3KN87	Uncharacterized protein OS=Oreochromis niloticus GN=LOC100694059 PE=3 SV=1	0.452	7.44233e-08	0.6265	2.63586e-06	1.227	0.0130097	1.032	0.0550119	cyto	biological_process;metabolic process;organic substance metabolic process;primary metabolic process;carbohydrate metabolic process;glucosamine-containing compound metabolic process;amino sugar metabolic process;carbohydrate derivative metabolic process;N-acetylglucosamine metabolic process;	intramolecular oxidoreductase activity;molecular_function;intramolecular oxidoreductase activity, interconverting aldoses = and ketoses;deaminase activity;isomerase activity;catalytic activity;glucosamine-6-phosphate deaminase activity;		K02564	nagB:glucosamine-6-phosphate deaminase [EC:3.5.99.6];nagB:glucosamine-6-phosphate deaminase [EC:3.5.99.6];nagB:glucosamine-6-phosphate deaminase [EC:3.5.99.6];	Metabolic pathways ;Biosynthesis of secondary metabolites ;Amino sugar and nucleotide sugar metabolism ;	IPR004547;IPR018321;IPR006148;	Glucosamine-6-phosphate isomerase;Glucosamine-6-phosphate isomerase, conserved site;Glucosamine/galactosamine-6-phosphate isomerase;
I3KQT5	Uncharacterized protein OS=Oreochromis niloticus GN=LOC100694264 PE=4 SV=1	1.573	3.48634e-08	1.2295	0.00658315	1.1815	0.00234466	1.4655	5.42406e-08	extr	biological_process;response to stimulus;immune system process;immune response;		plasma membrane;cell;intrinsic to plasma membrane;intrinsic to membrane;cellular_component;cell periphery;pore complex;protein complex;plasma membrane part;membrane;integral to plasma membrane;macromolecular complex;cell part;membrane part;integral to membrane;membrane attack complex;	K03997	C8A:complement component 8 subunit alpha;C8A:complement component 8 subunit alpha;C8A:complement component 8 subunit alpha;C8A:complement component 8 subunit alpha;	Complement and coagulation cascades ;Systemic lupus erythematosus ;Amoebiasis ;Prion diseases ;	IPR000884;IPR001862;IPR000742;IPR023415;IPR020864;IPR020863;IPR013032;IPR002172;	Thrombospondin, type 1 repeat;Membrane attack complex component/perforin/complement C9;Epidermal growth factor-like domain;Low-density lipoprotein (LDL) receptor class A, conserved site;Membrane attack complex component/perforin (MACPF) domain;Membrane attack complex component/perforin domain, conserved site;EGF-like, conserved site;Low-density lipoprotein (LDL) receptor class A repeat;
I3JGY1	Annexin OS=Oreochromis niloticus GN=LOC100700535 PE=3 SV=1	1.525	7.36493e-09	1.065	0.632035	0.695	7.12286e-08	1.096	0.255096	cyto		molecular_function;binding;cation binding;ion binding;metal ion binding;calcium ion binding;phospholipid binding;anion binding;lipid binding;calcium-dependent phospholipid binding;					IPR001464;IPR018252;IPR018502;	Annexin;Annexin repeat, conserved site;Annexin repeat;
I3JMY4	Uncharacterized protein OS=Oreochromis niloticus GN=LOC100705986 PE=4 SV=1	0.4175	3.51537e-10	0.504	7.41301e-07	1.015	0.103455	0.986	0.82616	cyto			intracellular;protein complex;proteasome complex;macromolecular complex;cell part;cell;intracellular part;proteasome accessory complex;cellular_component;proteasome activator complex;	K06696	PSME1:proteasome activator subunit 1 (PA28 alpha);PSME1:proteasome activator subunit 1 (PA28 alpha);	Proteasome ;Antigen processing and presentation ;	IPR009077;IPR003185;IPR003186;	Proteasome activator pa28;Proteasome activator pa28, N-terminal domain;Proteasome activator pa28, C-terminal domain;
I3JQ98	Uncharacterized protein OS=Oreochromis niloticus GN=LOC100710425 PE=4 SV=1	2.032	1.19532e-09	1.162	0.189271	0.976	0.367891	1.663	4.46262e-08	extr							IPR011038;IPR022734;IPR012674;	Calycin-like;Apolipoprotein M;Calycin;
I3KGY7	Uncharacterized protein OS=Oreochromis niloticus GN=LOC100710157 PE=4 SV=1	0.907	0.471395	0.9055	0.0662083	0.978	0.813218	1.0425	0.373911	cyto	organic substance catabolic process;cellular process;aldehyde catabolic process;small molecule catabolic process;cellular aldehyde metabolic process;catabolic process;small molecule metabolic process;biological_process;single-organism metabolic process;single-organism catabolic process;metabolic process;cellular catabolic process;organic substance metabolic process;formaldehyde metabolic process;…	molecular_function;hydrolase activity;hydrolase activity, acting on ester bonds;catalytic activity;carboxylic ester hydrolase activity;thiolester hydrolase activity;S-formylglutathione hydrolase activity;		K01070	frmB:S-formylglutathione hydrolase [EC:3.1.2.12];frmB:S-formylglutathione hydrolase [EC:3.1.2.12];frmB:S-formylglutathione hydrolase [EC:3.1.2.12];	Microbial metabolism in diverse environments ;Carbon metabolism ;Methane metabolism ;	IPR029058;IPR014186;IPR000801;	Alpha/Beta hydrolase fold;S-formylglutathione hydrolase;Putative esterase;
I3KIU6	Citrate synthase OS=Oreochromis niloticus GN=LOC100708317 PE=3 SV=1	0.7765	0.0103999	0.864	0.0528253	0.8675	0.00171515	0.7025	3.65315e-06	mito	biological_process;carbohydrate metabolic process;cellular process;metabolic process;organic substance metabolic process;cellular metabolic process;primary metabolic process;cellular carbohydrate metabolic process;aerobic respiration;cellular respiration;single-organism metabolic process;generation of precursor metabolites and energy;energy derivation by oxidation of organic compounds;oxidation-r…	molecular_function;transferase activity, transferring acyl groups;transferase activity, transferring acyl groups, acyl groups = converted into alkyl on transfer;citrate synthase activity;catalytic activity;transferase activity;citrate (Si)-synthase activity;		K01647	CS:citrate synthase [EC:2.3.3.1];CS:citrate synthase [EC:2.3.3.1];CS:citrate synthase [EC:2.3.3.1];CS:citrate synthase [EC:2.3.3.1];CS:citrate synthase [EC:2.3.3.1];CS:citrate synthase [EC:2.3.3.1];CS:citrate synthase [EC:2.3.3.1];CS:citrate synthase [EC:2.3.3.1];	Metabolic pathways ;Biosynthesis of secondary metabolites ;Microbial metabolism in diverse environments ;Carbon metabolism ;Biosynthesis of amino acids ;Glyoxylate and dicarboxylate metabolism ;Citrate cycle (TCA cycle) ;2-Oxocarboxylic acid metabolism ;	IPR010109;IPR019810;IPR016142;IPR016141;IPR002020;	Citrate synthase, eukaryotic;Citrate synthase active site;Citrate synthase-like, large alpha subdomain;Citrate synthase-like, core;Citrate synthase-like;
I3K1V3	Uncharacterized protein OS=Oreochromis niloticus GN=ALDH1L2 PE=3 SV=1	1.041	0.169868	1.117	0.167664	0.708	0.000373036	0.694	0.000155091	cyto	nitrogen compound metabolic process;cellular aromatic compound metabolic process;organic substance catabolic process;dicarboxylic acid metabolic process;dicarboxylic acid catabolic process;small molecule catabolic process;small molecule metabolic process;oxoacid metabolic process;cellular amino acid catabolic process;cellular nitrogen compound metabolic process;single-organism metabolic process;s…	molecular_function;oxidoreductase activity;catalytic activity;oxidoreductase activity, acting on the CH-NH group of donors, NAD = or NADP as acceptor;oxidoreductase activity, acting on the CH-NH group of donors;formyltetrahydrofolate dehydrogenase activity;transferase activity;transferase activity, transferring one-carbon groups;hydroxymethyl-, formyl- and related transferase activity;methyltrans…	intracellular;cell part;cell;intracellular part;cellular_component;cytoplasm;	K00289	E1.5.1.6:formyltetrahydrofolate dehydrogenase [EC:1.5.1.6];	One carbon pool by folate ;	IPR001555;IPR016162;IPR016163;IPR016160;IPR016161;IPR002376;IPR011407;IPR015590;IPR011034;IPR009081;IPR029510;IPR005793;	Phosphoribosylglycinamide formyltransferase, active site;Aldehyde dehydrogenase, N-terminal;Aldehyde dehydrogenase, C-terminal;Aldehyde dehydrogenase, cysteine active site;Aldehyde/histidinol dehydrogenase;Formyl transferase, N-terminal;10-formyltetrahydrofolate dehydrogenase;Aldehyde dehydrogenase domain;Formyl transferase, C-terminal-like;Acyl carrier protein-like;Aldehyde dehydrogenase, glutam…
I3JSW6	Uncharacterized protein OS=Oreochromis niloticus GN=LOC100689869 PE=3 SV=1	0.596	8.98083e-11	0.573	3.45092e-07	0.967	0.780776	1.038	0.0543829	cyto				K06630	YWHAE:14-3-3 protein epsilon;YWHAE:14-3-3 protein epsilon;YWHAE:14-3-3 protein epsilon;YWHAE:14-3-3 protein epsilon;YWHAE:14-3-3 protein epsilon;YWHAE:14-3-3 protein epsilon;YWHAE:14-3-3 protein epsilon;YWHAE:14-3-3 protein epsilon;	PI3K-Akt signaling pathway ;Epstein-Barr virus infection ;Viral carcinogenesis ;Neurotrophin signaling pathway ;Oocyte meiosis ;Hippo signaling pathway ;Cell cycle ;Hippo signaling pathway - fly ;	IPR023410;IPR023409;IPR000308;	14-3-3 domain;14-3-3 protein, conserved site;14-3-3 protein;
[truncated: 2,361 more rows]

## Sheet: summary for each comparison
	No. of total protein	No. of	No. of
		up-regulated protein	down-regulated protein
Identified proteins	3584	-	-
Quantified proteins	2757
Bile (O h) /Mucus (0 h)	803	353	450
Bile (36 h) / Mucus (36 h)	513	252	261
Bile (36 h) / Bile (0 h)	88	24	64
Mucus (36 h) / Mucus (0 h)	145	55	90
