# Supplementary material for: Fish gut-liver immunity during homeostasis or inflammation revealed by integrative transcriptome and proteome studies
Source: Sci Rep. 2016 Nov 3;6:36048. doi: 10.1038/srep36048 (PMC5093735; doi:10.1038/srep36048)
Supplement: Supplementary Dataset 3 [file srep36048-s3.xls]

## Sheet: The library
GeneID	Immune Process	Immune Gene Categery	Anotated	Blasted	%	Remarks
ENSONIG00000010774	acute phase reactions	A1AT	emb|CCA65526.1| alpha-1-antitrypsin-like [Plecoglossus altivelis]			inhibitors of proteases
ENSONIG00000020144	acute phase reactions	clade A	serpin peptidase inhibitor, clade A (alpha-1 antiproteinase, antitrypsin), member 10 [Source:HGNC Symbol;Acc:15996]			inhibitors of proteases
ENSONIG00000000242	acute phase reactions	clade A	serpin peptidase inhibitor, clade A (alpha-1 antiproteinase, antitrypsin), member 10a [Source:ZFIN;Acc:ZDB-GENE-041014-246]			inhibitors of proteases
ENSONIG00000020017	acute phase reactions	CRR	C-reactive protein 1 [Source:ZFIN;Acc:ZDB-GENE-060503-314]			Pentraxins
ENSONIG00000005955	acute phase reactions	CRR		gb|ADC92292.1| C-reactive protein [Epinephelus coioides]		Pentraxins
ENSONIG00000005951	acute phase reactions	CRR		gb|ADC92292.1| C-reactive protein [Epinephelus coioides]		Pentraxins
ENSONIG00000005228	acute phase reactions	F8		ref|NP_001027922.1| coagulation factor VIII precursor [Takifugu rubripes] gb|AAO33374.1|AF465279_1 coagulation factor VIII precursor [Takifugu rubripes]		coagulation factors
ENSONIG00000006516	acute phase reactions	Ferritin	Ferritin [Source:UniProtKB/TrEMBL;Acc:I3JH74]			transport proteins
ENSONIG00000006597	acute phase reactions	Ferritin	Ferritin [Source:UniProtKB/TrEMBL;Acc:I3JHI1]			transport proteins
ENSONIG00000002989	acute phase reactions	Ferritin	ferritin, heavy polypeptide 1a [Source:ZFIN;Acc:ZDB-GENE-000831-2]			transport proteins
ENSONIG00000015578	acute phase reactions	Ferritin	ferritin, heavy polypeptide 1b [Source:ZFIN;Acc:ZDB-GENE-040912-30]			transport proteins
ENSONIG00000014102	acute phase reactions	fibrinogen	fibrinogen alpha chain [Source:ZFIN;Acc:ZDB-GENE-031010-21]			coagulation factors
ENSONIG00000011251	acute phase reactions	fibrinogen	fibrinogen C domain containing 1 [Source:ZFIN;Acc:ZDB-GENE-070424-245]			coagulation factors
ENSONIG00000014105	acute phase reactions	fibrinogen	fibrinogen, B beta polypeptide [Source:ZFIN;Acc:ZDB-GENE-030131-9261]			coagulation factors
ENSONIG00000010186	acute phase reactions	fibrinogen	fibrinogen, gamma polypeptide [Source:ZFIN;Acc:ZDB-GENE-040426-1998]			coagulation factors
ENSONIG00000015872	acute phase reactions	fibrinogen	fibrinogen-like 1 [Source:HGNC Symbol;Acc:3695]			coagulation factors
ENSONIG00000016863	acute phase reactions	fibrinogen	fibrinogen-like 2 [Source:ZFIN;Acc:ZDB-GENE-030131-9506]			coagulation factors
ENSONIG00000000811	acute phase reactions	fibrinogen		ref|XP_001922345.2| PREDICTED: fibrinogen C domain-containing protein 1 [Danio rerio]		coagulation factors
ENSONIG00000012936	acute phase reactions	haptoglobin	haptoglobin [Source:ZFIN;Acc:ZDB-GENE-030131-1259]			transport proteins
ENSONIG00000011687	acute phase reactions	haptoglobin	haptoglobin [Source:ZFIN;Acc:ZDB-GENE-030131-1259]			transport proteins
ENSONIG00000017080	acute phase reactions	hemopexin	hemopexin [Source:ZFIN;Acc:ZDB-GENE-030131-5773]			transport proteins
ENSONIG00000012460	acute phase reactions	macroglobulin		dbj|BAA85038.1| alpha-2-macroglobulin-1 [Cyprinus carpio]		inhibitors of proteases
ENSONIG00000015217	acute phase reactions	macroglobulin		dbj|BAF96718.1| alpha2-macroglobulin [Lepomis macrochirus]		inhibitors of proteases
ENSONIG00000015215	acute phase reactions	macroglobulin		dbj|BAF96718.1| alpha2-macroglobulin [Lepomis macrochirus]		inhibitors of proteases
ENSONIG00000011022	acute phase reactions	macroglobulin		dbj|BAF96718.1| alpha2-macroglobulin [Lepomis macrochirus]		inhibitors of proteases
ENSONIG00000004219	acute phase reactions	macroglobulin		dbj|BAF96718.1| alpha2-macroglobulin [Lepomis macrochirus]		inhibitors of proteases
ENSONIG00000000374	acute phase reactions	macroglobulin		dbj|BAF96718.1| alpha2-macroglobulin [Lepomis macrochirus]		inhibitors of proteases
ENSONIG00000012967	acute phase reactions	macroglobulin		emb|CBX33181.1| alpha-2-macroglobulin [Plecoglossus altivelis]		inhibitors of proteases
ENSONIG00000012952	acute phase reactions	macroglobulin		emb|CBX33181.1| alpha-2-macroglobulin [Plecoglossus altivelis]		inhibitors of proteases
ENSONIG00000001770	acute phase reactions	macroglobulin		gb|AAR06589.1| alpha-2-macroglobulin [Sparus aurata]		inhibitors of proteases
ENSONIG00000012970	acute phase reactions	macroglobulin		gb|ABR67620.1| alpha-2-macroglobulin [Oreochromis mossambicus]		inhibitors of proteases
ENSONIG00000014773	acute phase reactions	macroglobulin		ref|NP_001128549.1| alpha-2-macroglobulin-like 1 [Xenopus laevis] gb|AAI61676.1| Unknown (protein for MGC:179755) [Xenopus laevis]		inhibitors of proteases
ENSONIG00000006635	acute phase reactions	macroglobulin		ref|NP_001132951.1| alpha-2-macroglobulin-like [Danio rerio] gb|ACG70183.1| alpha-2 macroglobulin-like protein [Danio rerio]		inhibitors of proteases
ENSONIG00000002195	acute phase reactions	macroglobulin		ref|XP_003201105.1| PREDICTED: similar to C3 and PZP-like, alpha-2-macroglobulin domain containing 8 [Danio rerio]		inhibitors of proteases
ENSONIG00000004227	acute phase reactions	MBL	lectin, mannose-binding 2 [Source:ZFIN;Acc:ZDB-GENE-070209-149]
ENSONIG00000000196	acute phase reactions	MBL	lectin, mannose-binding 2-like [Source:HGNC Symbol;Acc:19263]
ENSONIG00000011956	acute phase reactions	MBL	lectin, mannose-binding 2-like b [Source:ZFIN;Acc:ZDB-GENE-060929-256]
ENSONIG00000007682	acute phase reactions	MBL	lectin, mannose-binding, 1 [Source:ZFIN;Acc:ZDB-GENE-060201-4]
ENSONIG00000008898	acute phase reactions	MBL		ref|NP_001153953.1| mannan-binding lectin H3 [Oncorhynchus mykiss] gb|ABW91002.1| mannan-binding lectin H3 precursor [Oncorhynchus mykiss]
ENSONIG00000008896	acute phase reactions	MBL		ref|NP_001153953.1| mannan-binding lectin H3 [Oncorhynchus mykiss] gb|ABW91002.1| mannan-binding lectin H3 precursor [Oncorhynchus mykiss]
ENSONIG00000008894	acute phase reactions	MBL		ref|NP_001153953.1| mannan-binding lectin H3 [Oncorhynchus mykiss] gb|ABW91002.1| mannan-binding lectin H3 precursor [Oncorhynchus mykiss]
ENSONIG00000015755	acute phase reactions	plasminogen	plasminogen [Source:ZFIN;Acc:ZDB-GENE-030131-1411]			coagulation factors
ENSONIG00000015744	acute phase reactions	plasminogen	plasminogen [Source:ZFIN;Acc:ZDB-GENE-030131-1411]			coagulation factors
ENSONIG00000018840	acute phase reactions	SA and relavant	gb|ACO14238.1| Serum amyloid P-component precursor [Esox lucius]			Pentraxins
ENSONIG00000012452	acute phase reactions	SA and relavant	gb|ACQ58218.1| Serum amyloid P-component precursor [Anoplopoma fimbria]			Pentraxins
ENSONIG00000005953	acute phase reactions	SA and relavant	gb|ACQ58218.1| Serum amyloid P-component precursor [Anoplopoma fimbria]			Pentraxins
ENSONIG00000008248	acute phase reactions	SA and relavant	serum amyloid A-like 1 [Source:ZFIN;Acc:ZDB-GENE-040426-725]			Pentraxins
ENSONIG00000009516	adapters effectors and signal transducers	ASB (1-3,5-8,12,13)	ankyrin repeat and SOCS box containing 10 [Source:ZFIN;Acc:ZDB-GENE-060929-1106]
ENSONIG00000008630	adapters effectors and signal transducers	ASB (1-3,5-8,12,13)	ankyrin repeat and SOCS box containing 13b [Source:ZFIN;Acc:ZDB-GENE-091118-116]
ENSONIG00000004299	adapters effectors and signal transducers	ASB (1-3,5-8,12,13)	ankyrin repeat and SOCS box containing 14 [Source:HGNC Symbol;Acc:19766]
ENSONIG00000011775	adapters effectors and signal transducers	ASB (1-3,5-8,12,13)	ankyrin repeat and SOCS box containing 15b [Source:ZFIN;Acc:ZDB-GENE-041210-265]
ENSONIG00000010935	adapters effectors and signal transducers	ASB (1-3,5-8,12,13)	ankyrin repeat and SOCS box containing 6 [Source:ZFIN;Acc:ZDB-GENE-050522-338]
ENSONIG00000016027	adapters effectors and signal transducers	ASB (1-3,5-8,12,13)	ankyrin repeat and SOCS box containing 9 [Source:HGNC Symbol;Acc:17184]
ENSONIG00000004473	adapters effectors and signal transducers	ASB (1-3,5-8,12,13)	ankyrin repeat and SOCS box-containing 1 [Source:ZFIN;Acc:ZDB-GENE-040718-234]
ENSONIG00000014292	adapters effectors and signal transducers	ASB (1-3,5-8,12,13)	ankyrin repeat and SOCS box-containing 11 [Source:ZFIN;Acc:ZDB-GENE-070112-532]
ENSONIG00000011962	adapters effectors and signal transducers	ASB (1-3,5-8,12,13)	ankyrin repeat and SOCS box-containing 13a, tandem duplicate 1 [Source:ZFIN;Acc:ZDB-GENE-040718-261]
ENSONIG00000011963	adapters effectors and signal transducers	ASB (1-3,5-8,12,13)	ankyrin repeat and SOCS box-containing 13a, tandem duplicate 2 [Source:ZFIN;Acc:ZDB-GENE-041210-88]
ENSONIG00000000816	adapters effectors and signal transducers	ASB (1-3,5-8,12,13)	ankyrin repeat and SOCS box-containing 16 [Source:ZFIN;Acc:ZDB-GENE-031031-3]
ENSONIG00000000236	adapters effectors and signal transducers	ASB (1-3,5-8,12,13)	ankyrin repeat and SOCS box-containing 2a, tandem duplicate 1 [Source:ZFIN;Acc:ZDB-GENE-030131-5355]
ENSONIG00000000231	adapters effectors and signal transducers	ASB (1-3,5-8,12,13)	ankyrin repeat and SOCS box-containing 2a, tandem duplicate 1 [Source:ZFIN;Acc:ZDB-GENE-030131-5355]
ENSONIG00000020141	adapters effectors and signal transducers	ASB (1-3,5-8,12,13)	ankyrin repeat and SOCS box-containing 2b [Source:ZFIN;Acc:ZDB-GENE-040426-20]
ENSONIG00000019053	adapters effectors and signal transducers	ASB (1-3,5-8,12,13)	ankyrin repeat and SOCS box-containing 3 [Source:ZFIN;Acc:ZDB-GENE-030131-6142]
ENSONIG00000010780	adapters effectors and signal transducers	ASB (1-3,5-8,12,13)	ankyrin repeat and SOCS box-containing 4 [Source:ZFIN;Acc:ZDB-GENE-050417-100]
ENSONIG00000013812	adapters effectors and signal transducers	ASB (1-3,5-8,12,13)	ankyrin repeat and SOCS box-containing 7 [Source:ZFIN;Acc:ZDB-GENE-040426-2429]
ENSONIG00000011904	adapters effectors and signal transducers	ASB (1-3,5-8,12,13)	ankyrin repeat and SOCS box-containing 8 [Source:ZFIN;Acc:ZDB-GENE-030131-5411]
ENSONIG00000019646	adapters effectors and signal transducers	ASB (1-3,5-8,12,13)	ankyrin repeat and SOCS box-containing protein 12a [Source:ZFIN;Acc:ZDB-GENE-030131-1647]
ENSONIG00000017532	adapters effectors and signal transducers	ASB (1-3,5-8,12,13)	ankyrin repeat and SOCS box-containing protein 12b [Source:ZFIN;Acc:ZDB-GENE-040822-25]
ENSONIG00000016564	adapters effectors and signal transducers	CD40	CD40 antigen [Source:ZFIN;Acc:ZDB-GENE-090313-95]			immune costimulatory protein
ENSONIG00000002689	adapters effectors and signal transducers	CD40L	CD40 ligand [Source:ZFIN;Acc:ZDB-GENE-100727-1]			immune costimulatory protein
ENSONIG00000018705	adapters effectors and signal transducers	chemotaxin	leukocyte cell derived chemotaxin 1 [Source:ZFIN;Acc:ZDB-GENE-010713-1]
ENSONIG00000019120	adapters effectors and signal transducers	chemotaxin	leukocyte cell-derived chemotaxin 2 [Source:HGNC Symbol;Acc:6550]
ENSONIG00000012164	adapters effectors and signal transducers	chemotaxin	leukocyte cell-derived chemotaxin 2 [Source:HGNC Symbol;Acc:6550]
ENSONIG00000008420	adapters effectors and signal transducers	chemotaxin		gb|ABV66068.1| leukocyte cell-derived chemotaxin 2 [Lates calcarifer]
ENSONIG00000007525	adapters effectors and signal transducers	CRADD	CASP2 and RIPK1 domain containing adaptor with death domain [Source:ZFIN;Acc:ZDB-GENE-041010-168]
ENSONIG00000017291	adapters effectors and signal transducers	CSF	colony stimulating factor 1b (macrophage) [Source:ZFIN;Acc:ZDB-GENE-061215-106]
ENSONIG00000008571	adapters effectors and signal transducers	CSF receptor	colony stimulating factor 2 receptor, beta, low-affinity (granulocyte-macrophage) [Source:ZFIN;Acc:ZDB-GENE-080115-1]
ENSONIG00000016254	adapters effectors and signal transducers	CSF receptor	colony stimulating factor 3 receptor (granulocyte) [Source:ZFIN;Acc:ZDB-GENE-080104-4]
ENSONIG00000009253	adapters effectors and signal transducers	CSF		dbj|BAE16320.1| granulocyte colony-stimulating factor [Paralichthys olivaceus] dbj|BAE95639.1| Granulocyte Colony-Stimulating Factor [Paralichthys olivaceus]
ENSONIG00000019929	adapters effectors and signal transducers	CSF		dbj|BAH56611.1| granulocyte colony stimulating factor 1 [Sebastes schlegelii] dbj|BAH90797.1| granulocyte colony-stimulating factor 2 [Sebastes schlegelii]
ENSONIG00000018296	adapters effectors and signal transducers	DEDD	death effector domain containing [Source:ZFIN;Acc:ZDB-GENE-040718-386]
ENSONIG00000004812	adapters effectors and signal transducers	EIF 2-a kinase 2	mitogen-activated protein kinase kinase 2a [Source:ZFIN;Acc:ZDB-GENE-041027-1]
ENSONIG00000018107	adapters effectors and signal transducers	FADD	Fas (tnfrsf6)-associated via death domain [Source:ZFIN;Acc:ZDB-GENE-070606-3]
ENSONIG00000017013	adapters effectors and signal transducers	granzyme	granzyme A (granzyme 1, cytotoxic T-lymphocyte-associated serine esterase 3) [Source:HGNC Symbol;Acc:4708]			cytotoxicity related
ENSONIG00000017011	adapters effectors and signal transducers	granzyme	granzyme A (granzyme 1, cytotoxic T-lymphocyte-associated serine esterase 3) [Source:HGNC Symbol;Acc:4708]			cytotoxicity related
ENSONIG00000017010	adapters effectors and signal transducers	granzyme	granzyme A (granzyme 1, cytotoxic T-lymphocyte-associated serine esterase 3) [Source:HGNC Symbol;Acc:4708]			cytotoxicity related
ENSONIG00000017009	adapters effectors and signal transducers	granzyme	granzyme A (granzyme 1, cytotoxic T-lymphocyte-associated serine esterase 3) [Source:HGNC Symbol;Acc:4708]			cytotoxicity related
ENSONIG00000017008	adapters effectors and signal transducers	granzyme	granzyme A (granzyme 1, cytotoxic T-lymphocyte-associated serine esterase 3) [Source:HGNC Symbol;Acc:4708]			cytotoxicity related
ENSONIG00000014256	adapters effectors and signal transducers	granzyme	granzyme A (granzyme 1, cytotoxic T-lymphocyte-associated serine esterase 3) [Source:HGNC Symbol;Acc:4708]			cytotoxicity related
ENSONIG00000014255	adapters effectors and signal transducers	granzyme	granzyme A (granzyme 1, cytotoxic T-lymphocyte-associated serine esterase 3) [Source:HGNC Symbol;Acc:4708]			cytotoxicity related
ENSONIG00000014251	adapters effectors and signal transducers	granzyme	granzyme A (granzyme 1, cytotoxic T-lymphocyte-associated serine esterase 3) [Source:HGNC Symbol;Acc:4708]			cytotoxicity related
ENSONIG00000014248	adapters effectors and signal transducers	granzyme	granzyme A (granzyme 1, cytotoxic T-lymphocyte-associated serine esterase 3) [Source:HGNC Symbol;Acc:4708]			cytotoxicity related
ENSONIG00000014243	adapters effectors and signal transducers	granzyme	granzyme A (granzyme 1, cytotoxic T-lymphocyte-associated serine esterase 3) [Source:HGNC Symbol;Acc:4708]			cytotoxicity related
ENSONIG00000014240	adapters effectors and signal transducers	granzyme	granzyme A (granzyme 1, cytotoxic T-lymphocyte-associated serine esterase 3) [Source:HGNC Symbol;Acc:4708]			cytotoxicity related
ENSONIG00000014238	adapters effectors and signal transducers	granzyme	granzyme A (granzyme 1, cytotoxic T-lymphocyte-associated serine esterase 3) [Source:HGNC Symbol;Acc:4708]			cytotoxicity related
ENSONIG00000014237	adapters effectors and signal transducers	granzyme	granzyme A (granzyme 1, cytotoxic T-lymphocyte-associated serine esterase 3) [Source:HGNC Symbol;Acc:4708]			cytotoxicity related
ENSONIG00000014235	adapters effectors and signal transducers	granzyme	granzyme A (granzyme 1, cytotoxic T-lymphocyte-associated serine esterase 3) [Source:HGNC Symbol;Acc:4708]			cytotoxicity related
ENSONIG00000014233	adapters effectors and signal transducers	granzyme	granzyme A (granzyme 1, cytotoxic T-lymphocyte-associated serine esterase 3) [Source:HGNC Symbol;Acc:4708]			cytotoxicity related
ENSONIG00000014232	adapters effectors and signal transducers	granzyme	granzyme A (granzyme 1, cytotoxic T-lymphocyte-associated serine esterase 3) [Source:HGNC Symbol;Acc:4708]			cytotoxicity related
ENSONIG00000013904	adapters effectors and signal transducers	granzyme	granzyme A (granzyme 1, cytotoxic T-lymphocyte-associated serine esterase 3) [Source:HGNC Symbol;Acc:4708]			cytotoxicity related
ENSONIG00000013858	adapters effectors and signal transducers	granzyme	granzyme A (granzyme 1, cytotoxic T-lymphocyte-associated serine esterase 3) [Source:HGNC Symbol;Acc:4708]			cytotoxicity related
ENSONIG00000013853	adapters effectors and signal transducers	granzyme	granzyme A (granzyme 1, cytotoxic T-lymphocyte-associated serine esterase 3) [Source:HGNC Symbol;Acc:4708]			cytotoxicity related
ENSONIG00000013852	adapters effectors and signal transducers	granzyme	granzyme A (granzyme 1, cytotoxic T-lymphocyte-associated serine esterase 3) [Source:HGNC Symbol;Acc:4708]			cytotoxicity related
ENSONIG00000010433	adapters effectors and signal transducers	granzyme	granzyme A (granzyme 1, cytotoxic T-lymphocyte-associated serine esterase 3) [Source:HGNC Symbol;Acc:4708]			cytotoxicity related
ENSONIG00000002382	adapters effectors and signal transducers	granzyme	granzyme A (granzyme 1, cytotoxic T-lymphocyte-associated serine esterase 3) [Source:HGNC Symbol;Acc:4708]			cytotoxicity related
ENSONIG00000002443	adapters effectors and signal transducers	granzyme		gb|ACQ58915.1| Granzyme BG,H precursor [Anoplopoma fimbria]		cytotoxicity related
ENSONIG00000018076	adapters effectors and signal transducers	Heme oxygenase	heme oxygenase (decycling) 1 [Source:HGNC Symbol;Acc:5013]
ENSONIG00000008232	adapters effectors and signal transducers	Heme oxygenase	heme oxygenase (decycling) 1a [Source:ZFIN;Acc:ZDB-GENE-030131-3102]
ENSONIG00000016321	adapters effectors and signal transducers	Heme oxygenase	heme oxygenase (decycling) 2a [Source:ZFIN;Acc:ZDB-GENE-040914-13]
ENSONIG00000005210	adapters effectors and signal transducers	Heme oxygenase	heme oxygenase (decycling) 2b [Source:ZFIN;Acc:ZDB-GENE-091118-52]
ENSONIG00000008276	adapters effectors and signal transducers	immune costimulatory protein		gb|ABD61715.1| immune costimulatory protein [Scophthalmus maximus]		immune costimulatory protein
ENSONIG00000008193	adapters effectors and signal transducers	immune costimulatory protein		gb|ABD61715.1| immune costimulatory protein [Scophthalmus maximus]		immune costimulatory protein
ENSONIG00000008100	adapters effectors and signal transducers	immune costimulatory protein		gb|ABD61715.1| immune costimulatory protein [Scophthalmus maximus]		immune costimulatory protein
ENSONIG00000008097	adapters effectors and signal transducers	immune costimulatory protein		gb|ABD61715.1| immune costimulatory protein [Scophthalmus maximus]		immune costimulatory protein
ENSONIG00000008096	adapters effectors and signal transducers	immune costimulatory protein		gb|ABD61715.1| immune costimulatory protein [Scophthalmus maximus]		immune costimulatory protein
ENSONIG00000008095	adapters effectors and signal transducers	immune costimulatory protein		gb|ABD61715.1| immune costimulatory protein [Scophthalmus maximus]		immune costimulatory protein
ENSONIG00000008091	adapters effectors and signal transducers	immune costimulatory protein		gb|ABD61715.1| immune costimulatory protein [Scophthalmus maximus]		immune costimulatory protein
ENSONIG00000005109	adapters effectors and signal transducers	immune costimulatory protein		gb|ABD61715.1| immune costimulatory protein [Scophthalmus maximus]		immune costimulatory protein
ENSONIG00000004449	adapters effectors and signal transducers	immune costimulatory protein		ref|XP_001377700.2| PREDICTED: ICOS ligand-like [Monodelphis domestica]		immune costimulatory protein
ENSONIG00000007914	adapters effectors and signal transducers	immune costimulatory protein		ref|XP_002190055.1| PREDICTED: similar to inducible T-cell co-stimulator ligand [Taeniopygia guttata]		immune costimulatory protein
ENSONIG00000009363	adapters effectors and signal transducers	IpLITRs		gb|AAW82352.1| leukocyte immune-type receptor 1 [Ictalurus punctatus]
ENSONIG00000017943	adapters effectors and signal transducers	IpLITRs		gb|ABI16036.1| leukocyte immune-type receptor TS32.15 L1.1a [Ictalurus punctatus]
ENSONIG00000016596	adapters effectors and signal transducers	IpLITRs		gb|ABI16036.1| leukocyte immune-type receptor TS32.15 L1.1a [Ictalurus punctatus]
ENSONIG00000016592	adapters effectors and signal transducers	IpLITRs		gb|ABI16036.1| leukocyte immune-type receptor TS32.15 L1.1a [Ictalurus punctatus]
ENSONIG00000013716	adapters effectors and signal transducers	IpLITRs		gb|ABI16036.1| leukocyte immune-type receptor TS32.15 L1.1a [Ictalurus punctatus]
ENSONIG00000012583	adapters effectors and signal transducers	IpLITRs		gb|ABI16036.1| leukocyte immune-type receptor TS32.15 L1.1a [Ictalurus punctatus]
ENSONIG00000012521	adapters effectors and signal transducers	IpLITRs		gb|ABI16036.1| leukocyte immune-type receptor TS32.15 L1.1a [Ictalurus punctatus]
ENSONIG00000012411	adapters effectors and signal transducers	IpLITRs		gb|ABI16036.1| leukocyte immune-type receptor TS32.15 L1.1a [Ictalurus punctatus]
ENSONIG00000011628	adapters effectors and signal transducers	IpLITRs		gb|ABI16036.1| leukocyte immune-type receptor TS32.15 L1.1a [Ictalurus punctatus]
ENSONIG00000011408	adapters effectors and signal transducers	IpLITRs		gb|ABI16036.1| leukocyte immune-type receptor TS32.15 L1.1a [Ictalurus punctatus]
ENSONIG00000011328	adapters effectors and signal transducers	IpLITRs		gb|ABI16036.1| leukocyte immune-type receptor TS32.15 L1.1a [Ictalurus punctatus]
ENSONIG00000011319	adapters effectors and signal transducers	IpLITRs		gb|ABI16036.1| leukocyte immune-type receptor TS32.15 L1.1a [Ictalurus punctatus]
ENSONIG00000010589	adapters effectors and signal transducers	IpLITRs		gb|ABI16036.1| leukocyte immune-type receptor TS32.15 L1.1a [Ictalurus punctatus]
ENSONIG00000008143	adapters effectors and signal transducers	IpLITRs		gb|ABI16036.1| leukocyte immune-type receptor TS32.15 L1.1a [Ictalurus punctatus]
ENSONIG00000008142	adapters effectors and signal transducers	IpLITRs		gb|ABI16036.1| leukocyte immune-type receptor TS32.15 L1.1a [Ictalurus punctatus]
ENSONIG00000007819	adapters effectors and signal transducers	IpLITRs		gb|ABI16036.1| leukocyte immune-type receptor TS32.15 L1.1a [Ictalurus punctatus]
ENSONIG00000006401	adapters effectors and signal transducers	IpLITRs		gb|ABI16036.1| leukocyte immune-type receptor TS32.15 L1.1a [Ictalurus punctatus]
ENSONIG00000003410	adapters effectors and signal transducers	IpLITRs		gb|ABI16036.1| leukocyte immune-type receptor TS32.15 L1.1a [Ictalurus punctatus]
ENSONIG00000001650	adapters effectors and signal transducers	IpLITRs		gb|ABI16036.1| leukocyte immune-type receptor TS32.15 L1.1a [Ictalurus punctatus]
ENSONIG00000014628	adapters effectors and signal transducers	IpLITRs		gb|ABI16037.1| leukocyte immune-type receptor TS32.15 L1.1b [Ictalurus punctatus]
ENSONIG00000013723	adapters effectors and signal transducers	IpLITRs		gb|ABI16037.1| leukocyte immune-type receptor TS32.15 L1.1b [Ictalurus punctatus]
ENSONIG00000009385	adapters effectors and signal transducers	IpLITRs		gb|ABI16037.1| leukocyte immune-type receptor TS32.15 L1.1b [Ictalurus punctatus]
ENSONIG00000008145	adapters effectors and signal transducers	IpLITRs		gb|ABI16037.1| leukocyte immune-type receptor TS32.15 L1.1b [Ictalurus punctatus]
ENSONIG00000007829	adapters effectors and signal transducers	IpLITRs		gb|ABI16037.1| leukocyte immune-type receptor TS32.15 L1.1b [Ictalurus punctatus]
ENSONIG00000000885	adapters effectors and signal transducers	IpLITRs		gb|ABI16037.1| leukocyte immune-type receptor TS32.15 L1.1b [Ictalurus punctatus]
ENSONIG00000016593	adapters effectors and signal transducers	IpLITRs		gb|ABI16048.1| leukocyte immune-type receptor TS32.15 L1.2c3 [Ictalurus punctatus]
ENSONIG00000016391	adapters effectors and signal transducers	IpLITRs		gb|ABI23564.1| leukocyte immune-type receptor TS32.15 L2.1a [Ictalurus punctatus]
ENSONIG00000013729	adapters effectors and signal transducers	IpLITRs		gb|ABI23564.1| leukocyte immune-type receptor TS32.15 L2.1a [Ictalurus punctatus]
ENSONIG00000009150	adapters effectors and signal transducers	IpLITRs		gb|ABI23564.1| leukocyte immune-type receptor TS32.15 L2.1a [Ictalurus punctatus]
ENSONIG00000019953	adapters effectors and signal transducers	IpLITRs		gb|ABI23566.1| leukocyte immune-type receptor TS32.15 L2.2b [Ictalurus punctatus]
ENSONIG00000013215	adapters effectors and signal transducers	IpLITRs		gb|ABI23567.1| leukocyte immune-type receptor TS32.15 L2.2c [Ictalurus punctatus]
ENSONIG00000007151	adapters effectors and signal transducers	IpLITRs		gb|ABI23567.1| leukocyte immune-type receptor TS32.15 L2.2c [Ictalurus punctatus]
ENSONIG00000000232	adapters effectors and signal transducers	IpLITRs		gb|ABI23567.1| leukocyte immune-type receptor TS32.15 L2.2c [Ictalurus punctatus]
ENSONIG00000007150	adapters effectors and signal transducers	IpLITRs		gb|ABI23578.1| leukocyte immune-type receptor TS32.17 L2.1a [Ictalurus punctatus]
ENSONIG00000009153	adapters effectors and signal transducers	IpLITRs		gb|ABI23581.1| leukocyte immune-type receptor TS32.17 L2.2b [Ictalurus punctatus]
ENSONIG00000000806	adapters effectors and signal transducers	IRAK (1-4)	interleukin-1 receptor-associated kinase 1 [Source:ZFIN;Acc:ZDB-GENE-071116-5]
ENSONIG00000001049	adapters effectors and signal transducers	IRAK (1-4)	interleukin-1 receptor-associated kinase 1 binding protein 1 [Source:ZFIN;Acc:ZDB-GENE-050522-272]
ENSONIG00000008733	adapters effectors and signal transducers	IRAK (1-4)	interleukin-1 receptor-associated kinase 4 [Source:ZFIN;Acc:ZDB-GENE-040426-738]
ENSONIG00000016440	adapters effectors and signal transducers	Lysosomal protein	lysosomal protein transmembrane 4 beta [Source:HGNC Symbol;Acc:13646]
ENSONIG00000015346	adapters effectors and signal transducers	Lysosomal protein	Rab interacting lysosomal protein-like 1 [Source:ZFIN;Acc:ZDB-GENE-061201-51]
ENSONIG00000013297	adapters effectors and signal transducers	Lysosomal protein	Rab interacting lysosomal protein-like 2 [Source:ZFIN;Acc:ZDB-GENE-030131-6682]
ENSONIG00000015320	adapters effectors and signal transducers	Lysosomal protein		ref|NP_001167308.1| lysosomal protein NCU-G1 [Salmo salar] sp|C0HBB2.1|NCUG1_SALSA RecName: Full=Lysosomal protein NCU-G1; Flags: Precursor gb|ACN11331.1| C1orf85 homolog precursor [Salmo salar]
ENSONIG00000016754	adapters effectors and signal transducers	MAPK and relevant	late endosomal/lysosomal adaptor, MAPK and MTOR activator 1 [Source:ZFIN;Acc:ZDB-GENE-130819-1]
ENSONIG00000002285	adapters effectors and signal transducers	MAPK and relevant	late endosomal/lysosomal adaptor, MAPK and MTOR activator 2 [Source:ZFIN;Acc:ZDB-GENE-040801-63]
ENSONIG00000011346	adapters effectors and signal transducers	MAPK and relevant	late endosomal/lysosomal adaptor, MAPK and MTOR activator 3 [Source:ZFIN;Acc:ZDB-GENE-050522-345]
ENSONIG00000002539	adapters effectors and signal transducers	MAPK and relevant	late endosomal/lysosomal adaptor, MAPK and MTOR activator 5 [Source:ZFIN;Acc:ZDB-GENE-110411-193]
ENSONIG00000014115	adapters effectors and signal transducers	MAPK and relevant	mitogen-activated protein kinase 1 [Source:ZFIN;Acc:ZDB-GENE-030722-2]
ENSONIG00000007660	adapters effectors and signal transducers	MAPK and relevant	mitogen-activated protein kinase 10 [Source:ZFIN;Acc:ZDB-GENE-051120-117]
ENSONIG00000009933	adapters effectors and signal transducers	MAPK and relevant	mitogen-activated protein kinase 11 [Source:ZFIN;Acc:ZDB-GENE-040625-75]
ENSONIG00000010429	adapters effectors and signal transducers	MAPK and relevant	mitogen-activated protein kinase 12a [Source:ZFIN;Acc:ZDB-GENE-990415-257]
ENSONIG00000009937	adapters effectors and signal transducers	MAPK and relevant	mitogen-activated protein kinase 12b [Source:ZFIN;Acc:ZDB-GENE-041210-123]
ENSONIG00000009265	adapters effectors and signal transducers	MAPK and relevant	mitogen-activated protein kinase 13 [Source:ZFIN;Acc:ZDB-GENE-041111-17]
ENSONIG00000019351	adapters effectors and signal transducers	MAPK and relevant	mitogen-activated protein kinase 14 [Source:HGNC Symbol;Acc:6876]
ENSONIG00000011834	adapters effectors and signal transducers	MAPK and relevant	mitogen-activated protein kinase 14a [Source:ZFIN;Acc:ZDB-GENE-010202-2]
ENSONIG00000002500	adapters effectors and signal transducers	MAPK and relevant	mitogen-activated protein kinase 15 [Source:ZFIN;Acc:ZDB-GENE-050522-307]
ENSONIG00000019408	adapters effectors and signal transducers	MAPK and relevant	mitogen-activated protein kinase 3 [Source:ZFIN;Acc:ZDB-GENE-040121-1]
ENSONIG00000015070	adapters effectors and signal transducers	MAPK and relevant	mitogen-activated protein kinase 4 [Source:ZFIN;Acc:ZDB-GENE-040426-2835]
ENSONIG00000000180	adapters effectors and signal transducers	MAPK and relevant	mitogen-activated protein kinase 6 [Source:ZFIN;Acc:ZDB-GENE-050420-7]
ENSONIG00000020084	adapters effectors and signal transducers	MAPK and relevant	mitogen-activated protein kinase 7 [Source:ZFIN;Acc:ZDB-GENE-050320-10]
ENSONIG00000005922	adapters effectors and signal transducers	MAPK and relevant	mitogen-activated protein kinase 8 interacting protein 1 [Source:HGNC Symbol;Acc:6882]
ENSONIG00000014878	adapters effectors and signal transducers	MAPK and relevant	mitogen-activated protein kinase 8 interacting protein 2 [Source:ZFIN;Acc:ZDB-GENE-070705-326]
ENSONIG00000019397	adapters effectors and signal transducers	MAPK and relevant	mitogen-activated protein kinase 8 interacting protein 3 [Source:ZFIN;Acc:ZDB-GENE-090303-6]
ENSONIG00000009562	adapters effectors and signal transducers	MAPK and relevant	mitogen-activated protein kinase 8a [Source:ZFIN;Acc:ZDB-GENE-080218-17]
ENSONIG00000019745	adapters effectors and signal transducers	MAPK and relevant	mitogen-activated protein kinase 8b [Source:ZFIN;Acc:ZDB-GENE-010202-1]
ENSONIG00000013003	adapters effectors and signal transducers	MAPK and relevant	mitogen-activated protein kinase 9 [Source:ZFIN;Acc:ZDB-GENE-091117-28]
ENSONIG00000011314	adapters effectors and signal transducers	MAPK and relevant	mitogen-activated protein kinase associated protein 1 [Source:ZFIN;Acc:ZDB-GENE-041111-178]
ENSONIG00000011745	adapters effectors and signal transducers	MAPK and relevant	mitogen-activated protein kinase binding protein 1 [Source:HGNC Symbol;Acc:29536]
ENSONIG00000015432	adapters effectors and signal transducers	MAPK and relevant	mitogen-activated protein kinase kinase 1 [Source:ZFIN;Acc:ZDB-GENE-040426-2759]
ENSONIG00000010201	adapters effectors and signal transducers	MAPK and relevant	mitogen-activated protein kinase kinase 2b [Source:ZFIN;Acc:ZDB-GENE-080219-34]
ENSONIG00000009585	adapters effectors and signal transducers	MAPK and relevant	mitogen-activated protein kinase kinase 4a [Source:ZFIN;Acc:ZDB-GENE-060512-98]
ENSONIG00000019536	adapters effectors and signal transducers	MAPK and relevant	mitogen-activated protein kinase kinase 4b [Source:ZFIN;Acc:ZDB-GENE-080721-13]
ENSONIG00000013265	adapters effectors and signal transducers	MAPK and relevant	mitogen-activated protein kinase kinase 5 [Source:ZFIN;Acc:ZDB-GENE-030131-1517]
ENSONIG00000005362	adapters effectors and signal transducers	MAPK and relevant	mitogen-activated protein kinase kinase 6 [Source:HGNC Symbol;Acc:6846]
ENSONIG00000018065	adapters effectors and signal transducers	MAPK and relevant	mitogen-activated protein kinase kinase 6 [Source:ZFIN;Acc:ZDB-GENE-010202-3]
ENSONIG00000018211	adapters effectors and signal transducers	MAPK and relevant	mitogen-activated protein kinase kinase 7 [Source:ZFIN;Acc:ZDB-GENE-090312-186]
ENSONIG00000003698	adapters effectors and signal transducers	MAPK and relevant	mitogen-activated protein kinase kinase kinase 10 [Source:ZFIN;Acc:ZDB-GENE-050419-112]
ENSONIG00000001551	adapters effectors and signal transducers	MAPK and relevant	mitogen-activated protein kinase kinase kinase 11 [Source:HGNC Symbol;Acc:6850]
ENSONIG00000017012	adapters effectors and signal transducers	MAPK and relevant	mitogen-activated protein kinase kinase kinase 12 [Source:HGNC Symbol;Acc:6851]
ENSONIG00000005141	adapters effectors and signal transducers	MAPK and relevant	mitogen-activated protein kinase kinase kinase 12 [Source:HGNC Symbol;Acc:6851]
ENSONIG00000000728	adapters effectors and signal transducers	MAPK and relevant	mitogen-activated protein kinase kinase kinase 3 [Source:ZFIN;Acc:ZDB-GENE-070910-1]
ENSONIG00000005579	adapters effectors and signal transducers	MAPK and relevant	mitogen-activated protein kinase kinase kinase 5 [Source:ZFIN;Acc:ZDB-GENE-030827-3]
ENSONIG00000001600	adapters effectors and signal transducers	MAPK and relevant	mitogen-activated protein kinase kinase kinase 7 [Source:HGNC Symbol;Acc:6859]
ENSONIG00000003745	adapters effectors and signal transducers	MAPK and relevant	mitogen-activated protein kinase kinase kinase 8 [Source:ZFIN;Acc:ZDB-GENE-100316-8]
ENSONIG00000019592	adapters effectors and signal transducers	MAPK and relevant	mitogen-activated protein kinase kinase kinase 9 [Source:ZFIN;Acc:ZDB-GENE-081113-5]
ENSONIG00000007769	adapters effectors and signal transducers	MAPK and relevant	mitogen-activated protein kinase kinase kinase kinase 1 [Source:HGNC Symbol;Acc:6863]
ENSONIG00000003805	adapters effectors and signal transducers	MAPK and relevant	mitogen-activated protein kinase kinase kinase kinase 2-like [Source:ZFIN;Acc:ZDB-GENE-030616-163]
ENSONIG00000001166	adapters effectors and signal transducers	MAPK and relevant	mitogen-activated protein kinase kinase kinase kinase 3b [Source:ZFIN;Acc:ZDB-GENE-090428-1]
ENSONIG00000017004	adapters effectors and signal transducers	MAPK and relevant	mitogen-activated protein kinase kinase kinase kinase 4 [Source:HGNC Symbol;Acc:6866]
ENSONIG00000012256	adapters effectors and signal transducers	MAPK and relevant	mitogen-activated protein kinase kinase kinase kinase 4 [Source:HGNC Symbol;Acc:6866]
ENSONIG00000000486	adapters effectors and signal transducers	MAPK and relevant	mitogen-activated protein kinase kinase kinase kinase 5 [Source:ZFIN;Acc:ZDB-GENE-030131-6497]
ENSONIG00000014527	adapters effectors and signal transducers	MAPK and relevant	mitogen-activated protein kinase-activated protein kinase 5 [Source:ZFIN;Acc:ZDB-GENE-040718-25]
ENSONIG00000009142	adapters effectors and signal transducers	MAPK and relevant	sp|Q90336.1|MK14A_CYPCA RecName: Full=Mitogen-activated protein kinase 14A; Short=MAP kinase 14A; Short=MAPK 14A; AltName: Full=Mitogen-activated protein kinase p38a; Short=MAP kinase p38a; Short=cp38a dbj|BAA11881.1| mitogen-activated protein kinase (p38) [Cyprinus carpio]
ENSONIG00000005831	adapters effectors and signal transducers	MAPK and relevant		emb|CBN81994.1| Mitogen-activated protein kinase kinase kinase 3 [Dicentrarchus labrax]
ENSONIG00000016285	adapters effectors and signal transducers	MAPK and relevant		ref|XP_001920578.3| PREDICTED: LOW QUALITY PROTEIN: mitogen-activated protein kinase kinase kinase 5 [Danio rerio]
ENSONIG00000001297	adapters effectors and signal transducers	MAPK and relevant		ref|XP_002661254.1| PREDICTED: mitogen-activated protein kinase kinase kinase 14-like [Danio rerio]
ENSONIG00000015844	adapters effectors and signal transducers	MAPK and relevant		ref|XP_002934590.1| PREDICTED: mitogen-activated protein kinase kinase kinase kinase 4-like [Xenopus (Silurana) tropicalis]
ENSONIG00000006490	adapters effectors and signal transducers	MAPK and relevant		ref|XP_003201359.1| PREDICTED: mitogen-activated protein kinase kinase kinase 15-like [Danio rerio]
ENSONIG00000012187	adapters effectors and signal transducers	MAPK and relevant		ref|XP_686613.1| PREDICTED: mitogen-activated protein kinase kinase kinase 2-like [Danio rerio]
ENSONIG00000000824	adapters effectors and signal transducers	MAPK and relevant		ref|XP_690016.2| PREDICTED: mitogen-activated protein kinase kinase kinase MLK4 [Danio rerio]
ENSONIG00000004349	adapters effectors and signal transducers	NFKB	nuclear factor of kappa light polypeptide gene enhancer in B-cells 1 [Source:HGNC Symbol;Acc:7794]
ENSONIG00000007023	adapters effectors and signal transducers	NFKB	nuclear factor of kappa light polypeptide gene enhancer in B-cells 2, p49/p100 [Source:ZFIN;Acc:ZDB-GENE-030131-6701]
ENSONIG00000001178	adapters effectors and signal transducers	NFKBI	nuclear factor of kappa light polypeptide gene enhancer in B-cells inhibitor, alpha a [Source:ZFIN;Acc:ZDB-GENE-040426-2227]
ENSONIG00000019499	adapters effectors and signal transducers	NFKBI	nuclear factor of kappa light polypeptide gene enhancer in B-cells inhibitor, alpha b [Source:ZFIN;Acc:ZDB-GENE-030131-1819]
ENSONIG00000002795	adapters effectors and signal transducers	NFKBI	nuclear factor of kappa light polypeptide gene enhancer in B-cells inhibitor, delta [Source:HGNC Symbol;Acc:15671]
ENSONIG00000005945	adapters effectors and signal transducers	NFKBI	nuclear factor of kappa light polypeptide gene enhancer in B-cells inhibitor, epsilon [Source:ZFIN;Acc:ZDB-GENE-061215-132]
ENSONIG00000003534	adapters effectors and signal transducers	NFKBI	nuclear factor of kappa light polypeptide gene enhancer in B-cells inhibitor-like 1 [Source:ZFIN;Acc:ZDB-GENE-040116-7]
ENSONIG00000002526	adapters effectors and signal transducers	NKRF	NF-kappa B repressing factor [Source:ZFIN;Acc:ZDB-GENE-030616-73]
ENSONIG00000017404	adapters effectors and signal transducers	NMI	N-myc (and STAT) interactor [Source:HGNC Symbol;Acc:7854]			STAT and related
ENSONIG00000022083	adapters effectors and signal transducers	NR2C		gb|ABY26544.1| NMDA receptor NR2C subunit [Apteronotus leptorhynchus]
ENSONIG00000006260	adapters effectors and signal transducers	PD-L1		ref|XP_002193036.1| PREDICTED: similar to programmed cell death ligand 1 [Taeniopygia guttata]		immune inhibitory protein
ENSONIG00000007818	adapters effectors and signal transducers	PEA15	phosphoprotein enriched in astrocytes 15 [Source:HGNC Symbol;Acc:8822]
ENSONIG00000006646	adapters effectors and signal transducers	perforin 1	perforin 1 (pore forming protein) [Source:HGNC Symbol;Acc:9360]			cytotoxicity related
ENSONIG00000003879	adapters effectors and signal transducers	perforin 1	perforin 1 (pore forming protein) [Source:HGNC Symbol;Acc:9360]			cytotoxicity related
ENSONIG00000003434	adapters effectors and signal transducers	perforin 1	perforin 1 (pore forming protein) [Source:HGNC Symbol;Acc:9360]			cytotoxicity related
ENSONIG00000003433	adapters effectors and signal transducers	perforin 1	perforin 1 (pore forming protein) [Source:HGNC Symbol;Acc:9360]			cytotoxicity related
ENSONIG00000003432	adapters effectors and signal transducers	perforin 1	perforin 1 (pore forming protein) [Source:HGNC Symbol;Acc:9360]			cytotoxicity related
ENSONIG00000003431	adapters effectors and signal transducers	perforin 1	perforin 1 (pore forming protein) [Source:HGNC Symbol;Acc:9360]			cytotoxicity related
ENSONIG00000003430	adapters effectors and signal transducers	perforin 1	perforin 1 (pore forming protein) [Source:HGNC Symbol;Acc:9360]			cytotoxicity related
ENSONIG00000003153	adapters effectors and signal transducers	perforin 1	perforin 1 (pore forming protein) [Source:HGNC Symbol;Acc:9360]			cytotoxicity related
ENSONIG00000000265	adapters effectors and signal transducers	perforin 1	perforin 1 (pore forming protein) [Source:HGNC Symbol;Acc:9360]			cytotoxicity related
ENSONIG00000000258	adapters effectors and signal transducers	perforin 1	perforin 1 (pore forming protein) [Source:HGNC Symbol;Acc:9360]			cytotoxicity related
ENSONIG00000009831	adapters effectors and signal transducers	perforin 1	perforin 1.1 [Source:ZFIN;Acc:ZDB-GENE-111212-2]			cytotoxicity related
ENSONIG00000021373	adapters effectors and signal transducers	perforin 1		emb|CAP47206.1| perforin 1 [Sparus aurata]		cytotoxicity related
ENSONIG00000010124	adapters effectors and signal transducers	perforin 1		gb|AAU50521.1| perforin [Fundulus heteroclitus]		cytotoxicity related
ENSONIG00000013251	adapters effectors and signal transducers	PIAS	protein inhibitor of activated STAT, 1 [Source:HGNC Symbol;Acc:2752]			STAT and related
ENSONIG00000015473	adapters effectors and signal transducers	PIAS	protein inhibitor of activated STAT, 1b [Source:ZFIN;Acc:ZDB-GENE-050419-202]			STAT and related
ENSONIG00000013927	adapters effectors and signal transducers	PIAS	protein inhibitor of activated STAT, 2 [Source:ZFIN;Acc:ZDB-GENE-060424-1]			STAT and related
ENSONIG00000008831	adapters effectors and signal transducers	PPARA	peroxisome proliferator activated receptor alpha b [Source:ZFIN;Acc:ZDB-GENE-990415-211]
ENSONIG00000014625	adapters effectors and signal transducers	RIP	aryl hydrocarbon receptor interacting protein [Source:ZFIN;Acc:ZDB-GENE-030131-6735]
ENSONIG00000006779	adapters effectors and signal transducers	RIP	cannabinoid receptor interacting protein 1a [Source:ZFIN;Acc:ZDB-GENE-040801-126]
ENSONIG00000001213	adapters effectors and signal transducers	RIP	cannabinoid receptor interacting protein 1b [Source:ZFIN;Acc:ZDB-GENE-080722-33]
ENSONIG00000018035	adapters effectors and signal transducers	RIP	glutamate receptor interacting protein 1 [Source:ZFIN;Acc:ZDB-GENE-041210-125]
ENSONIG00000017348	adapters effectors and signal transducers	RIP	glutamate receptor interacting protein 2a [Source:ZFIN;Acc:ZDB-GENE-081104-132]
ENSONIG00000000373	adapters effectors and signal transducers	RIP	glutamate receptor interacting protein 2b [Source:ZFIN;Acc:ZDB-GENE-070705-172]
ENSONIG00000020722	adapters effectors and signal transducers	RIP	inositol 1,4,5-triphosphate receptor interacting protein [Source:ZFIN;Acc:ZDB-GENE-050417-422]
ENSONIG00000015866	adapters effectors and signal transducers	RIP	nuclear receptor interacting protein 1b [Source:ZFIN;Acc:ZDB-GENE-030131-4173]
ENSONIG00000017821	adapters effectors and signal transducers	RIP	nuclear receptor interacting protein 2 [Source:ZFIN;Acc:ZDB-GENE-030131-9425]
ENSONIG00000015526	adapters effectors and signal transducers	RIP	nuclear receptor interacting protein 3 [Source:HGNC Symbol;Acc:1167]
ENSONIG00000008270	adapters effectors and signal transducers	SIGIRR	single immunoglobulin and toll-interleukin 1 receptor (TIR) domain [Source:ZFIN;Acc:ZDB-GENE-080303-3]
ENSONIG00000013271	adapters effectors and signal transducers	SMAD (1-7,9)	SMAD family member 3 [Source:HGNC Symbol;Acc:6769]
ENSONIG00000015035	adapters effectors and signal transducers	SMAD (1-7,9)	SMAD family member 4 [Source:HGNC Symbol;Acc:6770]
ENSONIG00000014036	adapters effectors and signal transducers	SMAD (1-7,9)	SMAD family member 4 [Source:HGNC Symbol;Acc:6770]
ENSONIG00000001557	adapters effectors and signal transducers	SMAD (1-7,9)	SMAD family member 4 [Source:HGNC Symbol;Acc:6770]
ENSONIG00000013280	adapters effectors and signal transducers	SMAD (1-7,9)	SMAD family member 6a [Source:ZFIN;Acc:ZDB-GENE-011015-1]
ENSONIG00000015462	adapters effectors and signal transducers	SMAD (1-7,9)	SMAD family member 6b [Source:ZFIN;Acc:ZDB-GENE-050419-198]
ENSONIG00000020647	adapters effectors and signal transducers	SOCS (1-7)	suppressor of cytokine signaling 1 [Source:HGNC Symbol;Acc:19383]
ENSONIG00000003315	adapters effectors and signal transducers	SOCS (1-7)	suppressor of cytokine signaling 1b [Source:ZFIN;Acc:ZDB-GENE-090313-141]
ENSONIG00000007523	adapters effectors and signal transducers	SOCS (1-7)	suppressor of cytokine signaling 2 [Source:ZFIN;Acc:ZDB-GENE-041210-171]
ENSONIG00000021386	adapters effectors and signal transducers	SOCS (1-7)	suppressor of cytokine signaling 3a [Source:ZFIN;Acc:ZDB-GENE-030131-7349]
ENSONIG00000015829	adapters effectors and signal transducers	SOCS (1-7)	suppressor of cytokine signaling 3b [Source:ZFIN;Acc:ZDB-GENE-040426-2528]
ENSONIG00000020753	adapters effectors and signal transducers	SOCS (1-7)	suppressor of cytokine signaling 4 [Source:ZFIN;Acc:ZDB-GENE-070720-4]
ENSONIG00000020613	adapters effectors and signal transducers	SOCS (1-7)	suppressor of cytokine signaling 5b [Source:ZFIN;Acc:ZDB-GENE-080722-18]
ENSONIG00000020421	adapters effectors and signal transducers	SOCS (1-7)	suppressor of cytokine signaling 6 [Source:HGNC Symbol;Acc:16833]
ENSONIG00000009267	adapters effectors and signal transducers	SOCS (1-7)	suppressor of cytokine signaling 7 [Source:HGNC Symbol;Acc:29846]
ENSONIG00000000114	adapters effectors and signal transducers	SOCS (1-7)	suppressor of cytokine signaling 7 [Source:ZFIN;Acc:ZDB-GENE-080204-125]
ENSONIG00000021059	adapters effectors and signal transducers	SOCS (1-7)	suppressor of cytokine signaling 9 [Source:ZFIN;Acc:ZDB-GENE-030131-4065]
ENSONIG00000019094	adapters effectors and signal transducers	STAT	signal transducer and activator of transcription 2 [Source:ZFIN;Acc:ZDB-GENE-080321-1]			STAT and related
ENSONIG00000016817	adapters effectors and signal transducers	STAT	signal transducer and activator of transcription 4 [Source:ZFIN;Acc:ZDB-GENE-030616-264]			STAT and related
ENSONIG00000001131	adapters effectors and signal transducers	STAT	signal transducer and activator of transcription 5.1 [Source:ZFIN;Acc:ZDB-GENE-030820-2]			STAT and related
ENSONIG00000007261	adapters effectors and signal transducers	STAT	signal transducer and activator of transcription 5.2 [Source:ZFIN;Acc:ZDB-GENE-040818-1]			STAT and related
ENSONIG00000011930	adapters effectors and signal transducers	STAT	signal transducer and activator of transcription 6, interleukin-4 induced [Source:ZFIN;Acc:ZDB-GENE-030131-9359]			STAT and related
ENSONIG00000001148	adapters effectors and signal transducers	STAT	signal transduction and activation of transcription 3 [Source:ZFIN;Acc:ZDB-GENE-980526-68]			STAT and related
ENSONIG00000010091	adapters effectors and signal transducers	TICAM1	toll-like receptor adaptor molecule 1 [Source:ZFIN;Acc:ZDB-GENE-040219-2]
ENSONIG00000005330	adapters effectors and signal transducers	TIRAP	toll-interleukin 1 receptor (TIR) domain containing adaptor protein [Source:ZFIN;Acc:ZDB-GENE-040219-4]
ENSONIG00000005732	adapters effectors and signal transducers	TRADD	tnfrsf1a-associated via death domain [Source:ZFIN;Acc:ZDB-GENE-000511-5]
ENSONIG00000011048	adapters effectors and signal transducers	TRAF	TNF receptor-associated factor 2 [Source:HGNC Symbol;Acc:12032]
ENSONIG00000010405	adapters effectors and signal transducers	TRAF	TNF receptor-associated factor 2 [Source:HGNC Symbol;Acc:12032]
ENSONIG00000002876	adapters effectors and signal transducers	TRAF	Tnf receptor-associated factor 2b [Source:ZFIN;Acc:ZDB-GENE-030131-5345]
ENSONIG00000011785	adapters effectors and signal transducers	TRAF	TNF receptor-associated factor 3 [Source:ZFIN;Acc:ZDB-GENE-040801-257]
ENSONIG00000004470	adapters effectors and signal transducers	TRAF	TNF receptor-associated factor 3 interacting protein 1 [Source:ZFIN;Acc:ZDB-GENE-040426-1146]
ENSONIG00000013167	adapters effectors and signal transducers	TRAF	tnf receptor-associated factor 4a [Source:ZFIN;Acc:ZDB-GENE-040308-1]
ENSONIG00000016125	adapters effectors and signal transducers	TRAF	Tnf receptor-associated factor 5 [Source:ZFIN;Acc:ZDB-GENE-071120-3]
ENSONIG00000005877	adapters effectors and signal transducers	TRAF	TNF receptor-associated factor 6 [Source:ZFIN;Acc:ZDB-GENE-030131-5735]
ENSONIG00000006566	adapters effectors and signal transducers	TRAF	TNF receptor-associated factor 7 [Source:ZFIN;Acc:ZDB-GENE-070112-2212]
ENSONIG00000005173	adapters effectors and signal transducers	TRAF	TNF receptor-associated protein 1 [Source:ZFIN;Acc:ZDB-GENE-030131-4257]
ENSONIG00000002460	adapters effectors and signal transducers	TRAF	TRAF3 interacting protein 3 [Source:HGNC Symbol;Acc:30766]
ENSONIG00000020284	adapters effectors and signal transducers	TRAF	TRAF-interacting protein [Source:ZFIN;Acc:ZDB-GENE-040801-30]
ENSONIG00000015404	adapters effectors and signal transducers	UBE	ariadne ubiquitin-conjugating enzyme E2 binding protein homolog 1 (Drosophila) [Source:ZFIN;Acc:ZDB-GENE-030131-5213]			apoptosis related
ENSONIG00000016760	adapters effectors and signal transducers	UBE	ubiquitin-conjugating enzyme E2 variant 1 [Source:ZFIN;Acc:ZDB-GENE-051030-102]			apoptosis related
ENSONIG00000009544	adapters effectors and signal transducers	UBE	ubiquitin-conjugating enzyme E2 variant 2 [Source:ZFIN;Acc:ZDB-GENE-040426-2919]			apoptosis related
ENSONIG00000001689	adapters effectors and signal transducers	UBE	ubiquitin-conjugating enzyme E2, J1 [Source:ZFIN;Acc:ZDB-GENE-040426-2853]			apoptosis related
ENSONIG00000019365	adapters effectors and signal transducers	UBE	ubiquitin-conjugating enzyme E2, J2 (UBC6 homolog, yeast) [Source:ZFIN;Acc:ZDB-GENE-070410-28]			apoptosis related
ENSONIG00000017270	adapters effectors and signal transducers	UBE	ubiquitin-conjugating enzyme E2B (RAD6 homolog) [Source:ZFIN;Acc:ZDB-GENE-040718-247]			apoptosis related
ENSONIG00000000254	adapters effectors and signal transducers	UBE	ubiquitin-conjugating enzyme E2C [Source:ZFIN;Acc:ZDB-GENE-051030-48]			apoptosis related
ENSONIG00000000626	adapters effectors and signal transducers	UBE	ubiquitin-conjugating enzyme E2D 1a [Source:ZFIN;Acc:ZDB-GENE-040426-1609]			apoptosis related
ENSONIG00000015759	adapters effectors and signal transducers	UBE	ubiquitin-conjugating enzyme E2D 2 (UBC4/5 homolog, yeast) [Source:ZFIN;Acc:ZDB-GENE-120312-1]			apoptosis related
ENSONIG00000000454	adapters effectors and signal transducers	UBE	ubiquitin-conjugating enzyme E2D 2 (UBC4/5 homolog, yeast), like [Source:ZFIN;Acc:ZDB-GENE-030131-7384]			apoptosis related
ENSONIG00000004373	adapters effectors and signal transducers	UBE	ubiquitin-conjugating enzyme E2D 3 [Source:ZFIN;Acc:ZDB-GENE-030131-551]			apoptosis related
ENSONIG00000010652	adapters effectors and signal transducers	UBE	ubiquitin-conjugating enzyme E2D 4 (putative) [Source:ZFIN;Acc:ZDB-GENE-070424-86]			apoptosis related
ENSONIG00000010300	adapters effectors and signal transducers	UBE	ubiquitin-conjugating enzyme E2E 1 [Source:ZFIN;Acc:ZDB-GENE-071004-16]			apoptosis related
ENSONIG00000008694	adapters effectors and signal transducers	UBE	ubiquitin-conjugating enzyme E2E 2 [Source:ZFIN;Acc:ZDB-GENE-040801-237]			apoptosis related
ENSONIG00000004459	adapters effectors and signal transducers	UBE	ubiquitin-conjugating enzyme E2F (putative) [Source:ZFIN;Acc:ZDB-GENE-040426-2557]			apoptosis related
ENSONIG00000017510	adapters effectors and signal transducers	UBE	ubiquitin-conjugating enzyme E2G 1a (UBC7 homolog, yeast) [Source:ZFIN;Acc:ZDB-GENE-030131-6065]			apoptosis related
ENSONIG00000003793	adapters effectors and signal transducers	UBE	ubiquitin-conjugating enzyme E2G 1b (UBC7 homolog, yeast) [Source:ZFIN;Acc:ZDB-GENE-040426-2939]			apoptosis related
ENSONIG00000011642	adapters effectors and signal transducers	UBE	ubiquitin-conjugating enzyme E2H (UBC8 homolog, yeast) [Source:ZFIN;Acc:ZDB-GENE-030616-67]			apoptosis related
ENSONIG00000014774	adapters effectors and signal transducers	UBE	ubiquitin-conjugating enzyme E2H [Source:HGNC Symbol;Acc:12484]			apoptosis related
ENSONIG00000019957	adapters effectors and signal transducers	UBE	ubiquitin-conjugating enzyme E2I2 [Source:ZFIN;Acc:ZDB-GENE-010607-1]			apoptosis related
ENSONIG00000004908	adapters effectors and signal transducers	UBE	ubiquitin-conjugating enzyme E2Ka (UBC1 homolog, yeast) [Source:ZFIN;Acc:ZDB-GENE-050320-48]			apoptosis related
ENSONIG00000009013	adapters effectors and signal transducers	UBE	ubiquitin-conjugating enzyme E2Kb (UBC1 homolog, yeast) [Source:ZFIN;Acc:ZDB-GENE-980605-9]			apoptosis related
ENSONIG00000013931	adapters effectors and signal transducers	UBE	ubiquitin-conjugating enzyme E2L 3a [Source:ZFIN;Acc:ZDB-GENE-030131-2977]			apoptosis related
ENSONIG00000009277	adapters effectors and signal transducers	UBE	ubiquitin-conjugating enzyme E2M [Source:HGNC Symbol;Acc:12491]			apoptosis related
ENSONIG00000018252	adapters effectors and signal transducers	UBE	ubiquitin-conjugating enzyme E2O [Source:HGNC Symbol;Acc:29554]			apoptosis related
ENSONIG00000002694	adapters effectors and signal transducers	UBE	ubiquitin-conjugating enzyme E2Q (putative) 1 [Source:ZFIN;Acc:ZDB-GENE-050522-329]			apoptosis related
ENSONIG00000008410	adapters effectors and signal transducers	UBE	ubiquitin-conjugating enzyme E2Q family member 2 [Source:ZFIN;Acc:ZDB-GENE-040426-1919]			apoptosis related
ENSONIG00000020384	adapters effectors and signal transducers	UBE	ubiquitin-conjugating enzyme E2R 2 [Source:ZFIN;Acc:ZDB-GENE-040718-344]			apoptosis related
ENSONIG00000012340	adapters effectors and signal transducers	UBE	ubiquitin-conjugating enzyme E2T (putative) [Source:ZFIN;Acc:ZDB-GENE-061013-547]			apoptosis related
ENSONIG00000014303	adapters effectors and signal transducers	UBE	ubiquitin-conjugating enzyme E2W (putative) [Source:ZFIN;Acc:ZDB-GENE-050506-94]			apoptosis related
ENSONIG00000003389	adapters effectors and signal transducers	UBE	ubiquitin-conjugating enzyme E2Z [Source:ZFIN;Acc:ZDB-GENE-040718-15]			apoptosis related
ENSONIG00000011239	adapters effectors and signal transducers	UBE		emb|CAM14365.1| ubiquitin-conjugating enzyme E2L 3, like [Danio rerio]		apoptosis related
ENSONIG00000014319	adapters effectors and signal transducers	UBE		gb|AAM46925.1|AF508551_1 ubiquitin conjugating enzyme E2A [Fundulus heteroclitus] gb|AAP20197.1| ubiquitin-conjugating enzyme E2A [Pagrus major] gb|ACQ58806.1| Ubiquitin-conjugating enzyme E2 A [Anoplopoma fimbria]		apoptosis related
ENSONIG00000008697	adapters effectors and signal transducers	UBE		gb|ACM09064.1| Ubiquitin-conjugating enzyme E2 E1 [Salmo salar]		apoptosis related
ENSONIG00000015958	adapters effectors and signal transducers	UBE		gb|ACQ59056.1| Ubiquitin-conjugating enzyme E2 G1 [Anoplopoma fimbria]		apoptosis related
ENSONIG00000011749	adapters effectors and signal transducers	UBE		gb|ADO27889.1| ubiquitin-conjugating enzyme e2 n [Ictalurus furcatus]		apoptosis related
ENSONIG00000012775	adapters effectors and signal transducers	UBE		ref|NP_001020707.1| ubiquitin-conjugating enzyme E2 S [Danio rerio] sp|Q4V908.1|UBE2S_DANRE RecName: Full=Ubiquitin-conjugating enzyme E2 S; AltName: Full=Ubiquitin carrier protein S; AltName: Full=Ubiquitin-protein ligase S gb|AAH97122.1| Zgc:114060 [Danio rerio]		apoptosis related
ENSONIG00000014682	adapters effectors and signal transducers	UBE		ref|NP_998651.1| ubiquitin-conjugating enzyme E2Na [Danio rerio] ref|NP_001187530.1| ubiquitin-conjugating enzyme e2 n [Ictalurus punctatus] gb|AAH44461.1| Ubiquitin-conjugating enzyme E2N [Danio rerio] emb|CAK04885.1| ubiquitin-conjugating enzyme E2N [Danio rerio] emb|CAK04536.1| ubiquitin-conjugating enzyme E2N [Danio rerio] gb|AAI64904.1| Ube2n protein [Danio rerio] gb|ADO28774.1| ubiquitin-co…		apoptosis related
ENSONIG00000003154	adapters effectors and signal transducers	UBE		ref|XP_002724187.1| PREDICTED: ubiquitin-conjugating enzyme E2-like, partial [Oryctolagus cuniculus]		apoptosis related
ENSONIG00000000537	antigen processing and regulators	AGT	angiotensinogen [Source:ZFIN;Acc:ZDB-GENE-030131-1205]
ENSONIG00000005184	antigen processing and regulators	CDC (2,5-7,16,20,23,27,42,A)	CDC23 (cell division cycle 23, yeast, homolog) [Source:ZFIN;Acc:ZDB-GENE-040426-866]
ENSONIG00000019729	antigen processing and regulators	CDC (2,5-7,16,20,23,27,42,A)	CDC28 protein kinase regulatory subunit 1B [Source:ZFIN;Acc:ZDB-GENE-040801-112]
ENSONIG00000007762	antigen processing and regulators	CDC (2,5-7,16,20,23,27,42,A)	CDC28 protein kinase regulatory subunit 2 [Source:ZFIN;Acc:ZDB-GENE-050208-508]
ENSONIG00000012601	antigen processing and regulators	CDC (2,5-7,16,20,23,27,42,A)	cyclin-dependent kinase 9 (CDC2-related kinase) [Source:ZFIN;Acc:ZDB-GENE-030131-321]
ENSONIG00000000483	antigen processing and regulators	CDC (2,5-7,16,20,23,27,42,A)	cyclin-dependent kinase-like 1 (CDC2-related kinase) [Source:ZFIN;Acc:ZDB-GENE-040808-34]
ENSONIG00000011659	antigen processing and regulators	CDC (2,5-7,16,20,23,27,42,A)	cyclin-dependent kinase-like 2 (CDC2-related kinase) [Source:HGNC Symbol;Acc:1782]
ENSONIG00000018937	antigen processing and regulators	CDK-inhibitor(1-3)	cyclin-dependent kinase inhibitor 1A [Source:ZFIN;Acc:ZDB-GENE-070705-7]
ENSONIG00000008829	antigen processing and regulators	CDK-inhibitor(1-3)	cyclin-dependent kinase inhibitor 1Ba [Source:ZFIN;Acc:ZDB-GENE-040812-3]
ENSONIG00000008889	antigen processing and regulators	CDK-inhibitor(1-3)	cyclin-dependent kinase inhibitor 1C [Source:ZFIN;Acc:ZDB-GENE-040123-1]
ENSONIG00000016725	antigen processing and regulators	CDK-inhibitor(1-3)	cyclin-dependent kinase inhibitor 1D [Source:ZFIN;Acc:ZDB-GENE-110215-1]
ENSONIG00000005855	antigen processing and regulators	CDK-inhibitor(1-3)	cyclin-dependent kinase inhibitor 2C (p18, inhibits CDK4) [Source:ZFIN;Acc:ZDB-GENE-081104-145]
ENSONIG00000002011	antigen processing and regulators	CDK-inhibitor(1-3)	cyclin-dependent kinase inhibitor 2C (p18, inhibits CDK4) [Source:ZFIN;Acc:ZDB-GENE-081104-145]
ENSONIG00000019575	antigen processing and regulators	CDK-inhibitor(1-3)	cyclin-dependent kinase inhibitor 3 [Source:ZFIN;Acc:ZDB-GENE-060427-2]
ENSONIG00000009204	antigen processing and regulators	ITCH	itchy E3 ubiquitin protein ligase [Source:HGNC Symbol;Acc:13890]
ENSONIG00000006836	antigen processing and regulators	ITCH	itchy E3 ubiquitin protein ligase a [Source:ZFIN;Acc:ZDB-GENE-120919-4]
ENSONIG00000019601	antigen processing and regulators	Legumain	legumain [Source:ZFIN;Acc:ZDB-GENE-021030-1]
ENSONIG00000014473	antigen processing and regulators	LIFR	leukemia inhibitory factor receptor alpha a [Source:ZFIN;Acc:ZDB-GENE-050327-16]
ENSONIG00000005294	antigen processing and regulators	MAF	v-maf avian musculoaponeurotic fibrosarcoma oncogene homolog Ga [Source:ZFIN;Acc:ZDB-GENE-040624-7]
ENSONIG00000007445	antigen processing and regulators	MHC I/II	prf||1918357A MHC II
ENSONIG00000007098	antigen processing and regulators	MHC I/II		dbj|BAF37309.1| MHC class IA antigen [Oreochromis niloticus]
ENSONIG00000012482	antigen processing and regulators	MHC I/II		dbj|BAF37347.1| MHC class IA antigen [Oreochromis niloticus]
ENSONIG00000003532	antigen processing and regulators	MHC I/II		dbj|BAF37351.1| MHC class IA antigen [Oreochromis niloticus]
ENSONIG00000018989	antigen processing and regulators	MHC I/II		dbj|BAF37357.1| MHC class IA antigen [Oreochromis niloticus]
ENSONIG00000012484	antigen processing and regulators	MHC I/II		dbj|BAF37370.1| MHC class IA antigen [Oreochromis niloticus]
ENSONIG00000012483	antigen processing and regulators	MHC I/II		dbj|BAF37373.1| MHC class IA antigen [Oreochromis niloticus]
ENSONIG00000019990	antigen processing and regulators	MHC I/II		dbj|BAF37380.1| MHC class IA antigen [Oreochromis niloticus]
ENSONIG00000003548	antigen processing and regulators	MHC I/II		dbj|BAF37380.1| MHC class IA antigen [Oreochromis niloticus]
ENSONIG00000020006	antigen processing and regulators	MHC I/II		dbj|BAF37381.1| MHC class IA antigen [Oreochromis niloticus]
ENSONIG00000019996	antigen processing and regulators	MHC I/II		dbj|BAF37381.1| MHC class IA antigen [Oreochromis niloticus]
ENSONIG00000019994	antigen processing and regulators	MHC I/II		dbj|BAF37381.1| MHC class IA antigen [Oreochromis niloticus]
ENSONIG00000019992	antigen processing and regulators	MHC I/II		dbj|BAF37381.1| MHC class IA antigen [Oreochromis niloticus]
ENSONIG00000019991	antigen processing and regulators	MHC I/II		dbj|BAF37381.1| MHC class IA antigen [Oreochromis niloticus]
ENSONIG00000007104	antigen processing and regulators	MHC I/II		dbj|BAF37381.1| MHC class IA antigen [Oreochromis niloticus]
ENSONIG00000007094	antigen processing and regulators	MHC I/II		dbj|BAF37381.1| MHC class IA antigen [Oreochromis niloticus]
ENSONIG00000007093	antigen processing and regulators	MHC I/II		dbj|BAF37381.1| MHC class IA antigen [Oreochromis niloticus]
ENSONIG00000007090	antigen processing and regulators	MHC I/II		dbj|BAF37381.1| MHC class IA antigen [Oreochromis niloticus]
ENSONIG00000003537	antigen processing and regulators	MHC I/II		dbj|BAF37381.1| MHC class IA antigen [Oreochromis niloticus]
ENSONIG00000019989	antigen processing and regulators	MHC I/II		dbj|BAF37382.1| MHC class IA antigen [Oreochromis niloticus]
ENSONIG00000018447	antigen processing and regulators	MHC I/II		dbj|BAF37382.1| MHC class IA antigen [Oreochromis niloticus]
ENSONIG00000007100	antigen processing and regulators	MHC I/II		dbj|BAF37382.1| MHC class IA antigen [Oreochromis niloticus]
ENSONIG00000003547	antigen processing and regulators	MHC I/II		dbj|BAF37382.1| MHC class IA antigen [Oreochromis niloticus]
ENSONIG00000003542	antigen processing and regulators	MHC I/II		dbj|BAF37382.1| MHC class IA antigen [Oreochromis niloticus]
ENSONIG00000003541	antigen processing and regulators	MHC I/II		dbj|BAF37382.1| MHC class IA antigen [Oreochromis niloticus]
ENSONIG00000012501	antigen processing and regulators	MHC I/II		dbj|BAJ07293.1| classical MHC class I molecule, alpha-chain [Oryzias latipes]
ENSONIG00000007085	antigen processing and regulators	MHC I/II		dbj|BAK26824.1| nonclassical MHC class I molecule, alpha-chain [Oryzias latipes]
ENSONIG00000004432	antigen processing and regulators	MHC I/II		emb|CAJ34345.1| MHC class II antigen beta chain [Dicentrarchus labrax]
ENSONIG00000019999	antigen processing and regulators	MHC I/II		emb|CAQ13184.1| MHC class I antigen [Dicentrarchus labrax]
ENSONIG00000019112	antigen processing and regulators	MHC I/II		emb|CBX11166.1| MHC class II alpha chain [Oncorhynchus mykiss]
ENSONIG00000012441	antigen processing and regulators	MHC I/II		gb|AAA48546.1| MHC class II beta chain [Aulonocara hansbaenschi] gb|AAB27553.2| class II major histocompatibility complex beta chain [Aulonocara hansbaenschi]
ENSONIG00000006327	antigen processing and regulators	MHC I/II		gb|AAA48546.1| MHC class II beta chain [Aulonocara hansbaenschi] gb|AAB27553.2| class II major histocompatibility complex beta chain [Aulonocara hansbaenschi]
ENSONIG00000007449	antigen processing and regulators	MHC I/II		gb|AAA48547.1| MHC class II beta chain [Aulonocara hansbaenschi]
ENSONIG00000019937	antigen processing and regulators	MHC I/II		gb|AAA48550.1| MHC class II beta chain [Aulonocara hansbaenschi]
ENSONIG00000009129	antigen processing and regulators	MHC I/II		gb|AAA48550.1| MHC class II beta chain [Aulonocara hansbaenschi]
ENSONIG00000003902	antigen processing and regulators	MHC I/II		gb|AAA48550.1| MHC class II beta chain [Aulonocara hansbaenschi]
ENSONIG00000019944	antigen processing and regulators	MHC I/II		gb|AAA49158.1| MHC class II beta chain [Cyphotilapia frontosa]
ENSONIG00000019932	antigen processing and regulators	MHC I/II		gb|AAA49159.1| MHC class II beta chain [Cyphotilapia frontosa]
ENSONIG00000019004	antigen processing and regulators	MHC I/II		gb|AAA49159.1| MHC class II beta chain [Cyphotilapia frontosa]
ENSONIG00000012437	antigen processing and regulators	MHC I/II		gb|AAA49381.1| MHC class II alpha [Morone saxatilis]
ENSONIG00000019001	antigen processing and regulators	MHC I/II		gb|AAB67864.1| MHC class II alpha [Morone saxatilis]
ENSONIG00000006121	antigen processing and regulators	MHC I/II		gb|AAC64371.1| MHC class II alpha chain [Aulonocara hansbaenschi]
ENSONIG00000020051	antigen processing and regulators	MHC I/II		gb|AAD37812.1| MHC class I antigen [Aulonocara hansbaenschi]
ENSONIG00000018290	antigen processing and regulators	MHC I/II		gb|AAD37812.1| MHC class I antigen [Aulonocara hansbaenschi]
ENSONIG00000012499	antigen processing and regulators	MHC I/II		gb|AAD37812.1| MHC class I antigen [Aulonocara hansbaenschi]
ENSONIG00000008407	antigen processing and regulators	MHC I/II		gb|AAD37812.1| MHC class I antigen [Aulonocara hansbaenschi]
ENSONIG00000007101	antigen processing and regulators	MHC I/II		gb|AAD37814.1| MHC class I antigen [Aulonocara hansbaenschi]
ENSONIG00000020058	antigen processing and regulators	MHC I/II		gb|AAD37815.1| MHC class I antigen [Aulonocara hansbaenschi]
ENSONIG00000008413	antigen processing and regulators	MHC I/II		gb|AAD37815.1| MHC class I antigen [Aulonocara hansbaenschi]
ENSONIG00000002263	antigen processing and regulators	MHC I/II		gb|AAD39870.1| MHC class II antigen [Ictalurus punctatus]
ENSONIG00000019940	antigen processing and regulators	MHC I/II		gb|AAF65677.1|AF212850_1 MHC class II alpha subunit [Aulonocara hansbaenschi]
ENSONIG00000019933	antigen processing and regulators	MHC I/II		gb|AAF65678.1|AF212851_1 MHC class II alpha subunit [Aulonocara hansbaenschi]
ENSONIG00000019943	antigen processing and regulators	MHC I/II		gb|AAF65679.1|AF212852_1 MHC class II alpha subunit [Aulonocara hansbaenschi]
ENSONIG00000018452	antigen processing and regulators	MHC I/II		gb|AAF65679.1|AF212852_1 MHC class II alpha subunit [Aulonocara hansbaenschi]
ENSONIG00000010744	antigen processing and regulators	MHC I/II		gb|AAF65679.1|AF212852_1 MHC class II alpha subunit [Aulonocara hansbaenschi]
ENSONIG00000003904	antigen processing and regulators	MHC I/II		gb|AAF65679.1|AF212852_1 MHC class II alpha subunit [Aulonocara hansbaenschi]
ENSONIG00000007453	antigen processing and regulators	MHC I/II		gb|AAF65681.1|AF212854_1 MHC class II alpha subunit [Aulonocara hansbaenschi]
ENSONIG00000007446	antigen processing and regulators	MHC I/II		gb|AAF65681.1|AF212854_1 MHC class II alpha subunit [Aulonocara hansbaenschi]
ENSONIG00000006325	antigen processing and regulators	MHC I/II		gb|AAF65681.1|AF212854_1 MHC class II alpha subunit [Aulonocara hansbaenschi]
ENSONIG00000009132	antigen processing and regulators	MHC I/II		gb|AAF66843.1|AF212855_1 MHC class II alpha subunit [Oreochromis niloticus]
ENSONIG00000008336	antigen processing and regulators	MHC I/II		gb|AAF66843.1|AF212855_1 MHC class II alpha subunit [Oreochromis niloticus]
ENSONIG00000017390	antigen processing and regulators	MHC I/II		gb|AAH76561.1| Mhc1ze protein [Danio rerio]
ENSONIG00000020001	antigen processing and regulators	MHC I/II		gb|AAL11412.1| major histocompatibility class I receptor [Sander vitreus]
ENSONIG00000015362	antigen processing and regulators	MHC I/II		gb|AAL11412.1| major histocompatibility class I receptor [Sander vitreus]
ENSONIG00000015360	antigen processing and regulators	MHC I/II		gb|AAL11412.1| major histocompatibility class I receptor [Sander vitreus]
ENSONIG00000012502	antigen processing and regulators	MHC I/II		gb|AAL11413.1| major histocompatibility class I receptor [Sander vitreus]
ENSONIG00000003482	antigen processing and regulators	MHC I/II		gb|AAZ76730.1| MHC class I antigene [Salmo salar]
ENSONIG00000008406	antigen processing and regulators	MHC I/II		gb|ABB04088.1| MHC class I alpha antigen [Sparus aurata]
ENSONIG00000001466	antigen processing and regulators	MHC I/II		gb|ABI21844.1| nonclassical MHC class I antigen [Oncorhynchus mykiss]
ENSONIG00000004434	antigen processing and regulators	MHC I/II		gb|ABX44766.1| MHC class II antigen beta chain [Salmo salar]
ENSONIG00000004441	antigen processing and regulators	MHC I/II		gb|ACO10040.1| H-2 class II histocompatibility antigen, A-K alpha chain precursor [Osmerus mordax]
ENSONIG00000006116	antigen processing and regulators	MHC I/II		gb|ACQ58371.1| DLA class II histocompatibility antigen, DR-1 beta chain precursor [Anoplopoma fimbria]
ENSONIG00000018185	antigen processing and regulators	MHC I/II		gb|ACX35613.1| MHC class I antigen [Salmo salar]
ENSONIG00000017389	antigen processing and regulators	MHC I/II		gb|ACX35613.1| MHC class I antigen [Salmo salar]
ENSONIG00000017388	antigen processing and regulators	MHC I/II		gb|ACX35613.1| MHC class I antigen [Salmo salar]
ENSONIG00000005069	antigen processing and regulators	MHC I/II		gb|ACX35613.1| MHC class I antigen [Salmo salar]
ENSONIG00000005063	antigen processing and regulators	MHC I/II		gb|ACX35613.1| MHC class I antigen [Salmo salar]
ENSONIG00000009128	antigen processing and regulators	MHC I/II		gb|ADB43565.1| MHC class II antigen alpha chain [Verasper variegatus]
ENSONIG00000007074	antigen processing and regulators	MHC I/II		gb|ADV36786.1| MHC class II antigen alpha chain [Miichthys miiuy]
ENSONIG00000004918	antigen processing and regulators	MHC I/II		gb|ADV36786.1| MHC class II antigen alpha chain [Miichthys miiuy]
ENSONIG00000003533	antigen processing and regulators	MHC I/II		gb|ADV36786.1| MHC class II antigen alpha chain [Miichthys miiuy]
ENSONIG00000005905	antigen processing and regulators	MHC I/II		gb|AEE73592.1| MHC class II beta chain [Oreochromis niloticus]
ENSONIG00000011081	antigen processing and regulators	MHC I/II		PREDICTED: class I histocompatibility antigen, F10 alpha chain-like [Oreochromis niloticus]
ENSONIG00000008409	antigen processing and regulators	MHC I/II		PREDICTED: class I histocompatibility antigen, F10 alpha chain-like isoform X3 [Oreochromis niloticus]
ENSONIG00000009902	antigen processing and regulators	MHC I/II		PREDICTED: h-2 class II histocompatibility antigen, A-D alpha chain-like [Oreochromis niloticus]
ENSONIG00000008338	antigen processing and regulators	MHC I/II		PREDICTED: h-2 class II histocompatibility antigen, I-E beta chain-like [Oreochromis niloticus]
ENSONIG00000007425	antigen processing and regulators	MHC I/II		PREDICTED: h-2 class II histocompatibility antigen, I-E beta chain-like [Oreochromis niloticus]
ENSONIG00000008025	antigen processing and regulators	MHC I/II		PREDICTED: HLA class I histocompatibility antigen, Cw-17 alpha chain-like [Oreochromis niloticus]
ENSONIG00000002259	antigen processing and regulators	MHC I/II		ref|NP_571552.1| major histocompatibility complex class II DEB [Danio rerio] gb|AAA87895.1| major histocompatibility class II protein [Danio rerio]
ENSONIG00000003882	antigen processing and regulators	microglobulin	alpha-1-microglobulin/bikunin precursor [Source:ZFIN;Acc:ZDB-GENE-040426-1608]
ENSONIG00000014176	antigen processing and regulators	microglobulin	beta-2-microglobulin [Source:ZFIN;Acc:ZDB-GENE-980526-88]
ENSONIG00000002251	antigen processing and regulators	MIF	MIF4G domain containing b [Source:ZFIN;Acc:ZDB-GENE-050227-7]
ENSONIG00000005958	antigen processing and regulators	MIF	nucleolar protein with MIF4G domain 1 [Source:ZFIN;Acc:ZDB-GENE-060503-321]
ENSONIG00000001657	antigen processing and regulators	PSM	proteasome (prosome, macropain) 26S subunit, ATPase, 6 [Source:ZFIN;Acc:ZDB-GENE-030131-304]
ENSONIG00000009254	antigen processing and regulators	PSM	proteasome (prosome, macropain) 26S subunit, non-ATPase, 3 [Source:ZFIN;Acc:ZDB-GENE-040426-1444]
ENSONIG00000004059	antigen processing and regulators	PSM	proteasome (prosome, macropain) 26S subunit, non-ATPase, 8 [Source:ZFIN;Acc:ZDB-GENE-040625-136]
ENSONIG00000003248	antigen processing and regulators	PSM	proteasome (prosome, macropain) subunit, beta type, 3 [Source:ZFIN;Acc:ZDB-GENE-040426-2682]
ENSONIG00000011604	antigen processing and regulators	PSM		gb|ACQ57935.1| Proteasome subunit beta type-7 precursor [Anoplopoma fimbria]
ENSONIG00000019847	antigen processing and regulators	RAC1	ras-related C3 botulinum toxin substrate 1 (rho family, small GTP binding protein Rac1) [Source:HGNC Symbol;Acc:9801]
ENSONIG00000017151	antigen processing and regulators	RAC1	ras-related C3 botulinum toxin substrate 1 (rho family, small GTP binding protein Rac1) [Source:HGNC Symbol;Acc:9801]
ENSONIG00000017149	antigen processing and regulators	RAC1	ras-related C3 botulinum toxin substrate 1 (rho family, small GTP binding protein Rac1) [Source:HGNC Symbol;Acc:9801]
ENSONIG00000003955	antigen processing and regulators	RFX5	regulatory factor X, 5 [Source:ZFIN;Acc:ZDB-GENE-070717-3]
ENSONIG00000005510	antigen processing and regulators	SDF2	stromal cell-derived factor 2 [Source:ZFIN;Acc:ZDB-GENE-030131-8823]
ENSONIG00000012935	antigen processing and regulators	TAPBP	TAP binding protein-like [Source:ZFIN;Acc:ZDB-GENE-121003-1]
ENSONIG00000008403	antigen processing and regulators	Tapsin		PREDICTED: tapasin-like [Pundamilia nyererei]
ENSONIG00000011223	antigen processing and regulators	TGF, TGF receptor and related	latent transforming growth factor beta binding protein 1 [Source:ZFIN;Acc:ZDB-GENE-091202-8]
ENSONIG00000012026	antigen processing and regulators	TGF, TGF receptor and related	latent transforming growth factor beta binding protein 2 [Source:HGNC Symbol;Acc:6715]
ENSONIG00000005279	antigen processing and regulators	TGF, TGF receptor and related	latent transforming growth factor beta binding protein 3 [Source:ZFIN;Acc:ZDB-GENE-060526-130]
ENSONIG00000011521	antigen processing and regulators	TGF, TGF receptor and related	transforming growth factor beta 1 induced transcript 1 [Source:HGNC Symbol;Acc:11767]
ENSONIG00000005284	antigen processing and regulators	TGF, TGF receptor and related	transforming growth factor beta regulator 1 [Source:ZFIN;Acc:ZDB-GENE-080220-62]
ENSONIG00000005890	antigen processing and regulators	TGF, TGF receptor and related	transforming growth factor, beta 1b [Source:ZFIN;Acc:ZDB-GENE-091028-1]
ENSONIG00000007970	antigen processing and regulators	TGF, TGF receptor and related	transforming growth factor, beta 2 [Source:ZFIN;Acc:ZDB-GENE-030723-3]
ENSONIG00000020190	antigen processing and regulators	TGF, TGF receptor and related	transforming growth factor, beta 3 [Source:HGNC Symbol;Acc:11769]
ENSONIG00000015284	antigen processing and regulators	TGF, TGF receptor and related	transforming growth factor, beta 3 [Source:ZFIN;Acc:ZDB-GENE-030723-4]
ENSONIG00000009648	antigen processing and regulators	TGF, TGF receptor and related	transforming growth factor, beta receptor 1 b [Source:ZFIN;Acc:ZDB-GENE-091027-1]
ENSONIG00000003210	antigen processing and regulators	TGF, TGF receptor and related	transforming growth factor, beta receptor associated protein 1 [Source:ZFIN;Acc:ZDB-GENE-070410-66]
ENSONIG00000005933	antigen processing and regulators	TGF, TGF receptor and related	transforming growth factor-beta-induced factor 1 [Source:ZFIN;Acc:ZDB-GENE-030131-475]
ENSONIG00000001342	antigen processing and regulators	TGF, TGF receptor and related		ref|XP_003413659.1| PREDICTED: transforming growth factor-beta receptor-associated protein 1 [Loxodonta africana]
ENSONIG00000000388	antigen processing and regulators	TNF,TNR and related	Fas (TNF receptor superfamily, member 6) [Source:ZFIN;Acc:ZDB-GENE-061019-2]
ENSONIG00000002736	antigen processing and regulators	TNF,TNR and related	Fas ligand (TNF superfamily, member 6) [Source:ZFIN;Acc:ZDB-GENE-070410-16]
ENSONIG00000002252	antigen processing and regulators	TNF,TNR and related	lymphotoxin alpha (TNF superfamily, member 1) [Source:ZFIN;Acc:ZDB-GENE-050601-3]
ENSONIG00000005048	antigen processing and regulators	TNF,TNR and related	RELT tumor necrosis factor receptor [Source:ZFIN;Acc:ZDB-GENE-040426-2361]
ENSONIG00000006641	antigen processing and regulators	TNF,TNR and related	tumor necrosis factor (ligand) superfamily, member 10 [Source:ZFIN;Acc:ZDB-GENE-040718-335]
ENSONIG00000000810	antigen processing and regulators	TNF,TNR and related	tumor necrosis factor (ligand) superfamily, member 10 [Source:ZFIN;Acc:ZDB-GENE-040718-335]
ENSONIG00000006933	antigen processing and regulators	TNF,TNR and related	tumor necrosis factor (ligand) superfamily, member 10 like [Source:ZFIN;Acc:ZDB-GENE-010801-1]
ENSONIG00000016368	antigen processing and regulators	TNF,TNR and related	tumor necrosis factor (ligand) superfamily, member 11 [Source:ZFIN;Acc:ZDB-GENE-090805-2]
ENSONIG00000009291	antigen processing and regulators	TNF,TNR and related	tumor necrosis factor (ligand) superfamily, member 12 [Source:ZFIN;Acc:ZDB-GENE-060929-376]
ENSONIG00000014367	antigen processing and regulators	TNF,TNR and related	tumor necrosis factor (ligand) superfamily, member 13b [Source:ZFIN;Acc:ZDB-GENE-080204-44]
ENSONIG00000011606	antigen processing and regulators	TNF,TNR and related	tumor necrosis factor a (TNF superfamily, member 2) [Source:ZFIN;Acc:ZDB-GENE-050317-1]
ENSONIG00000002250	antigen processing and regulators	TNF,TNR and related	tumor necrosis factor b (TNF superfamily, member 2) [Source:ZFIN;Acc:ZDB-GENE-050601-2]
ENSONIG00000014483	antigen processing and regulators	TNF,TNR and related	tumor necrosis factor receptor superfamily, member 11a, NFKB activator [Source:HGNC Symbol;Acc:11908]
ENSONIG00000007044	antigen processing and regulators	TNF,TNR and related	tumor necrosis factor receptor superfamily, member 11b [Source:HGNC Symbol;Acc:11909]
ENSONIG00000007203	antigen processing and regulators	TNF,TNR and related	tumor necrosis factor receptor superfamily, member 11b [Source:ZFIN;Acc:ZDB-GENE-081104-76]
ENSONIG00000019190	antigen processing and regulators	TNF,TNR and related	tumor necrosis factor receptor superfamily, member 14 [Source:HGNC Symbol;Acc:11912]
ENSONIG00000019189	antigen processing and regulators	TNF,TNR and related	tumor necrosis factor receptor superfamily, member 14 [Source:HGNC Symbol;Acc:11912]
ENSONIG00000012947	antigen processing and regulators	TNF,TNR and related	tumor necrosis factor receptor superfamily, member 14 [Source:HGNC Symbol;Acc:11912]
ENSONIG00000009172	antigen processing and regulators	TNF,TNR and related	tumor necrosis factor receptor superfamily, member 14 [Source:HGNC Symbol;Acc:11912]
ENSONIG00000009171	antigen processing and regulators	TNF,TNR and related	tumor necrosis factor receptor superfamily, member 14 [Source:HGNC Symbol;Acc:11912]
ENSONIG00000009040	antigen processing and regulators	TNF,TNR and related	tumor necrosis factor receptor superfamily, member 14 [Source:HGNC Symbol;Acc:11912]
ENSONIG00000008912	antigen processing and regulators	TNF,TNR and related	tumor necrosis factor receptor superfamily, member 14 [Source:HGNC Symbol;Acc:11912]
ENSONIG00000008910	antigen processing and regulators	TNF,TNR and related	tumor necrosis factor receptor superfamily, member 14 [Source:HGNC Symbol;Acc:11912]
ENSONIG00000005447	antigen processing and regulators	TNF,TNR and related	tumor necrosis factor receptor superfamily, member 19 [Source:ZFIN;Acc:ZDB-GENE-030131-6760]
ENSONIG00000012925	antigen processing and regulators	TNF,TNR and related	tumor necrosis factor receptor superfamily, member 1a [Source:ZFIN;Acc:ZDB-GENE-040426-2252]
ENSONIG00000004070	antigen processing and regulators	TNF,TNR and related	tumor necrosis factor receptor superfamily, member 1B [Source:ZFIN;Acc:ZDB-GENE-070410-133]
ENSONIG00000006450	antigen processing and regulators	TNF,TNR and related	tumor necrosis factor receptor superfamily, member 21 [Source:ZFIN;Acc:ZDB-GENE-030131-5971]
ENSONIG00000016898	antigen processing and regulators	TNF,TNR and related	tumor necrosis factor receptor superfamily, member 9a [Source:ZFIN;Acc:ZDB-GENE-060421-8213]
ENSONIG00000011105	antigen processing and regulators	TNF,TNR and related	tumor necrosis factor receptor superfamily, member a [Source:ZFIN;Acc:ZDB-GENE-010802-1]
ENSONIG00000010516	antigen processing and regulators	TNF,TNR and related	tumor necrosis factor, alpha-induced protein 1 (endothelial) [Source:ZFIN;Acc:ZDB-GENE-030131-5610]
ENSONIG00000012403	antigen processing and regulators	TNF,TNR and related	tumor necrosis factor, alpha-induced protein 2 [Source:HGNC Symbol;Acc:11895]
ENSONIG00000012400	antigen processing and regulators	TNF,TNR and related	tumor necrosis factor, alpha-induced protein 2 [Source:HGNC Symbol;Acc:11895]
ENSONIG00000018851	antigen processing and regulators	TNF,TNR and related	tumor necrosis factor, alpha-induced protein 2a [Source:ZFIN;Acc:ZDB-GENE-041210-301]
ENSONIG00000000871	antigen processing and regulators	TNF,TNR and related	tumor necrosis factor, alpha-induced protein 3 [Source:ZFIN;Acc:ZDB-GENE-100212-2]
ENSONIG00000013664	antigen processing and regulators	TNF,TNR and related	tumor necrosis factor, alpha-induced protein 6 [Source:ZFIN;Acc:ZDB-GENE-060421-2654]
ENSONIG00000001852	antigen processing and regulators	TNF,TNR and related	tumor necrosis factor, alpha-induced protein 8 [Source:ZFIN;Acc:ZDB-GENE-040426-695]
ENSONIG00000006647	antigen processing and regulators	TNF,TNR and related	tumor necrosis factor, alpha-induced protein 8, like 2b [Source:ZFIN;Acc:ZDB-GENE-040426-1359]
ENSONIG00000000166	antigen processing and regulators	TNF,TNR and related	tumor necrosis factor, alpha-induced protein 8-like 3 [Source:ZFIN;Acc:ZDB-GENE-040426-1313]
ENSONIG00000017815	antigen processing and regulators	TNF,TNR and related		gb|AAY27077.1| tumor necrosis factor ligand superfamily member 13B [Gasterosteus aculeatus]
ENSONIG00000017692	antigen processing and regulators	TNF,TNR and related		gb|ACI67970.1| Lipopolysaccharide-induced tumor necrosis factor-alpha factor homolog [Salmo salar]
ENSONIG00000017691	antigen processing and regulators	TNF,TNR and related		gb|ACQ58646.1| Lipopolysaccharide-induced tumor necrosis factor-alpha factor homolog [Anoplopoma fimbria]
ENSONIG00000002135	antigen processing and regulators	TNF,TNR and related		gb|ACQ58825.1| Lipopolysaccharide-induced tumor necrosis factor-alpha factor homolog [Anoplopoma fimbria]
ENSONIG00000012397	antigen processing and regulators	TNF,TNR and related		gb|AEA39772.1| tumor necrosis factor alpha-induced protein 2 [Epinephelus coioides]
ENSONIG00000001930	antigen processing and regulators	TNF,TNR and related		PREDICTED: tumor necrosis factor ligand superfamily member 14-like [Oreochromis niloticus]
ENSONIG00000010447	antigen processing and regulators	TNF,TNR and related		ref|NP_001075732.1| tumor necrosis factor [Oryctolagus cuniculus] gb|AAA31486.1| tumor necrosis factor precursor [Oryctolagus cuniculus]
ENSONIG00000016374	antigen processing and regulators	TNF,TNR and related		ref|NP_001118039.1| TNF superfamily member 14 [Oncorhynchus mykiss] gb|ABC84585.1| TNF superfamily member 14 [Oncorhynchus mykiss]
ENSONIG00000005241	antigen processing and regulators	TNF,TNR and related		ref|NP_001118039.1| TNF superfamily member 14 [Oncorhynchus mykiss] gb|ABC84585.1| TNF superfamily member 14 [Oncorhynchus mykiss]
ENSONIG00000005240	antigen processing and regulators	TNF,TNR and related		ref|NP_001118039.1| TNF superfamily member 14 [Oncorhynchus mykiss] gb|ABC84585.1| TNF superfamily member 14 [Oncorhynchus mykiss]
ENSONIG00000012395	antigen processing and regulators	TNF,TNR and related		ref|NP_001133726.1| Tumor necrosis factor, alpha-induced protein 2 [Salmo salar] gb|ACI33789.1| Tumor necrosis factor, alpha-induced protein 2 [Salmo salar]
ENSONIG00000000775	antigen processing and regulators	TNF,TNR and related		ref|XP_003198133.1| PREDICTED: tumor necrosis factor receptor superfamily member 16-like [Danio rerio]
ENSONIG00000014141	antigen processing and regulators	VEGF (A,C,D)	fms-related tyrosine kinase 1 (vascular endothelial growth factor/vascular permeability factor receptor) [Source:ZFIN;Acc:ZDB-GENE-050407-1]
ENSONIG00000005412	antigen processing and regulators	VEGF (A,C,D)	vascular endothelial growth factor B [Source:HGNC Symbol;Acc:12681]
ENSONIG00000020065	antigen processing and regulators	VEGF (A,C,D)	vascular endothelial growth factor c [Source:ZFIN;Acc:ZDB-GENE-040303-4]
ENSONIG00000001890	antigen processing and regulators	VEGF (A,C,D)		gb|AAX36876.1| vascular endothelial growth factor C [synthetic construct] gb|AAX43222.1| vascular endothelial growth factor C [synthetic construct]
ENSONIG00000004932	complement system	bfb	complement component bfb [Source:ZFIN;Acc:ZDB-GENE-990415-34]
ENSONIG00000004387	complement system	C1q	complement component 1, q subcomponent, A chain [Source:ZFIN;Acc:ZDB-GENE-050522-86]			classical pathway
ENSONIG00000004397	complement system	C1q	complement component 1, q subcomponent, B chain [Source:ZFIN;Acc:ZDB-GENE-040801-223]			classical pathway
ENSONIG00000004390	complement system	C1q	complement component 1, q subcomponent, C chain [Source:ZFIN;Acc:ZDB-GENE-041010-51]			classical pathway
ENSONIG00000016219	complement system	C1q	complement component 1, q subcomponent-like 1 [Source:HGNC Symbol;Acc:24182]			classical pathway
ENSONIG00000012050	complement system	C1q	complement component 1, q subcomponent-like 2 [Source:HGNC Symbol;Acc:24181]			classical pathway
ENSONIG00000017433	complement system	C1q	complement component 1, q subcomponent-like 2 [Source:ZFIN;Acc:ZDB-GENE-081105-160]			classical pathway
ENSONIG00000015100	complement system	C1q	complement component 1, q subcomponent-like 3a [Source:ZFIN;Acc:ZDB-GENE-080417-1]			classical pathway
ENSONIG00000009348	complement system	C1q	complement component 1, q subcomponent-like 3b [Source:ZFIN;Acc:ZDB-GENE-040426-1836]			classical pathway
ENSONIG00000001210	complement system	C1q	complement component 1, q subcomponent-like 3b [Source:ZFIN;Acc:ZDB-GENE-040426-1836]			classical pathway
ENSONIG00000007837	complement system	C1q		dbj|BAI40067.1| C1q-like 23kDa protein [Neoditrema ransonnetii]		classical pathway
ENSONIG00000007831	complement system	C1q		dbj|BAI40067.1| C1q-like 23kDa protein [Neoditrema ransonnetii]		classical pathway
ENSONIG00000014406	complement system	C1q		gb|AAM73701.1|AF394686_1 C1q-like adipose specific protein [Salvelinus fontinalis]		classical pathway
ENSONIG00000007869	complement system	C1q		gb|AAS93680.1| ovary-specific C1q-like factor [Carassius auratus auratus]		classical pathway
ENSONIG00000017189	complement system	C1q		gb|ABN45966.1| c1q-like protein [Dissostichus mawsoni]		classical pathway
ENSONIG00000018449	complement system	C1q		gb|ACO36149.1| C1q-like-protein [Perca flavescens]		classical pathway
ENSONIG00000017766	complement system	C1q		gb|ACO36149.1| C1q-like-protein [Perca flavescens]		classical pathway
ENSONIG00000017105	complement system	C1q		gb|ACO36149.1| C1q-like-protein [Perca flavescens]		classical pathway
ENSONIG00000017104	complement system	C1q		gb|ACO36149.1| C1q-like-protein [Perca flavescens]		classical pathway
ENSONIG00000013971	complement system	C1q		gb|ACO36149.1| C1q-like-protein [Perca flavescens]		classical pathway
ENSONIG00000013828	complement system	C1q		gb|ACO36149.1| C1q-like-protein [Perca flavescens]		classical pathway
ENSONIG00000009605	complement system	C1q		gb|ACO36149.1| C1q-like-protein [Perca flavescens]		classical pathway
ENSONIG00000009576	complement system	C1q		gb|ACO36149.1| C1q-like-protein [Perca flavescens]		classical pathway
ENSONIG00000008737	complement system	C1q		gb|ACO36149.1| C1q-like-protein [Perca flavescens]		classical pathway
ENSONIG00000008318	complement system	C1q		gb|ACO36149.1| C1q-like-protein [Perca flavescens]		classical pathway
ENSONIG00000007982	complement system	C1q		gb|ACO36149.1| C1q-like-protein [Perca flavescens]		classical pathway
ENSONIG00000007391	complement system	C1q		gb|ACO36149.1| C1q-like-protein [Perca flavescens]		classical pathway
ENSONIG00000006681	complement system	C1q		gb|ACO36149.1| C1q-like-protein [Perca flavescens]		classical pathway
ENSONIG00000002120	complement system	C1q		gb|ACO36149.1| C1q-like-protein [Perca flavescens]		classical pathway
ENSONIG00000000361	complement system	C1q		gb|ACO36149.1| C1q-like-protein [Perca flavescens]		classical pathway
ENSONIG00000000342	complement system	C1q		gb|ACO36149.1| C1q-like-protein [Perca flavescens]		classical pathway
ENSONIG00000000340	complement system	C1q		gb|ACO36149.1| C1q-like-protein [Perca flavescens]		classical pathway
ENSONIG00000000339	complement system	C1q		gb|ACO36149.1| C1q-like-protein [Perca flavescens]		classical pathway
ENSONIG00000007830	complement system	C1q		gb|ADX97158.1| c1q-like 23kda protein [Perca flavescens]		classical pathway
ENSONIG00000011744	complement system	C1q		ref|NP_001134256.1| Complement C1q-like protein 2 [Salmo salar] gb|ACI66815.1| Complement C1q-like protein 2 precursor [Salmo salar]		classical pathway
ENSONIG00000010049	complement system	C1q		ref|XP_002660918.2| PREDICTED: complement C1q-like protein 2-like [Danio rerio]		classical pathway
ENSONIG00000010048	complement system	C1q		ref|XP_002660918.2| PREDICTED: complement C1q-like protein 2-like [Danio rerio]		classical pathway
ENSONIG00000019108	complement system	C1q		ref|XP_687710.2| PREDICTED: complement C1q-like protein 4-like [Danio rerio]		classical pathway
ENSONIG00000012102	complement system	C1q		ref|XP_687710.2| PREDICTED: complement C1q-like protein 4-like [Danio rerio]		classical pathway
ENSONIG00000012958	complement system	C1q and TNF related protein	C1q and tumor necrosis factor related protein 2 [Source:ZFIN;Acc:ZDB-GENE-030131-5133]
ENSONIG00000007613	complement system	C1q and TNF related protein	C1q and tumor necrosis factor related protein 3 [Source:ZFIN;Acc:ZDB-GENE-050522-484]
ENSONIG00000006957	complement system	C1q and TNF related protein	C1q and tumor necrosis factor related protein 4 [Source:ZFIN;Acc:ZDB-GENE-050417-198]
ENSONIG00000006228	complement system	C1q and TNF related protein	C1q and tumor necrosis factor related protein 5 [Source:ZFIN;Acc:ZDB-GENE-050706-101]
ENSONIG00000008535	complement system	C1q and TNF related protein	C1q and tumor necrosis factor related protein 6a [Source:ZFIN;Acc:ZDB-GENE-080108-3]
ENSONIG00000003105	complement system	C1q and TNF related protein	C1q and tumor necrosis factor related protein 7 [Source:HGNC Symbol;Acc:14342]
ENSONIG00000014169	complement system	C1q and TNF related protein	C1q and tumor necrosis factor related protein 9 [Source:ZFIN;Acc:ZDB-GENE-080303-33]
ENSONIG00000014681	complement system	C1q and TNF related protein		emb|CAK04535.1| novel protein similar to C1q and tumor necrosis factor related protein 4 (C1QTNF4) [Danio rerio]
ENSONIG00000013832	complement system	C1q and TNF related protein		ref|XP_699453.3| PREDICTED: complement C1q tumor necrosis factor-related protein 1-like [Danio rerio]
ENSONIG00000017477	complement system	C1q binding protein	complement component 1, q subcomponent binding protein [Source:ZFIN;Acc:ZDB-GENE-050417-408]
ENSONIG00000016456	complement system	C3	complement component 3 [Source:HGNC Symbol;Acc:1318]
ENSONIG00000016437	complement system	C3	complement component 3 [Source:HGNC Symbol;Acc:1318]
ENSONIG00000016413	complement system	C3	complement component 3 [Source:HGNC Symbol;Acc:1318]
ENSONIG00000013731	complement system	C3		gb|AEB31328.1| complement component C3 [Epinephelus bruneus]
ENSONIG00000000306	complement system	C3		ref|NP_001093483.1| complement component 3-like [Danio rerio] emb|CAN88181.1| novel protein similar to vertebrate complement component 3 (C3) [Danio rerio] emb|CAN88560.1| novel protein similar to vertebrate complement component 3 (C3) [Danio rerio]
ENSONIG00000002863	complement system	C4		emb|CAD45003.1| complement component C4 [Takifugu rubripes]
ENSONIG00000002827	complement system	C4		emb|CAD45003.1| complement component C4 [Takifugu rubripes]
ENSONIG00000000645	complement system	C5	complement component 5 [Source:ZFIN;Acc:ZDB-GENE-120510-2]
ENSONIG00000012770	complement system	C6	complement component 6 [Source:ZFIN;Acc:ZDB-GENE-040426-1358]
ENSONIG00000015161	complement system	C7	complement component 7a [Source:ZFIN;Acc:ZDB-GENE-081104-392]
ENSONIG00000012780	complement system	C7		dbj|BAA88899.1| complement component C7 [Paralichthys olivaceus]
ENSONIG00000018653	complement system	C8	complement component 8, alpha polypeptide [Source:ZFIN;Acc:ZDB-GENE-040801-239]
ENSONIG00000018652	complement system	C8	complement component 8, beta polypeptide [Source:ZFIN;Acc:ZDB-GENE-070912-163]
ENSONIG00000014453	complement system	C8	complement component 8, gamma polypeptide [Source:ZFIN;Acc:ZDB-GENE-040426-1898]
ENSONIG00000011123	complement system	C9	complement component 9 [Source:ZFIN;Acc:ZDB-GENE-050522-442]
ENSONIG00000012342	complement system	Complement factor	complement factor D (adipsin) [Source:ZFIN;Acc:ZDB-GENE-050522-411]
ENSONIG00000013666	complement system	Complement factor	complement factor I [Source:HGNC Symbol;Acc:5394]
ENSONIG00000009261	complement system	Complement factor		emb|CAJ55494.1| properdin P factor complement 2 precursor [Oncorhynchus mykiss]
ENSONIG00000010940	complement system	Complement factor		gb|AAA52016.1| complement H factor [Homo sapiens]
ENSONIG00000010733	complement system	Complement factor		ref|NP_001117882.1| complement factor H [Oncorhynchus mykiss] emb|CAF25505.1| complement factor H precursor [Oncorhynchus mykiss]
ENSONIG00000013181	complement system	Complement receptor	complement component 5a receptor 1 [Source:HGNC Symbol;Acc:1338]
ENSONIG00000005394	complement system	Complement receptor	complement component 5a receptor 1 [Source:HGNC Symbol;Acc:1338]
ENSONIG00000007067	complement system	Complement receptor		ref|XP_001332899.1| PREDICTED: c3a anaphylatoxin chemotactic receptor-like [Danio rerio]
ENSONIG00000016642	complement system	complement regulatory proteins	regulator of complement activation group 2 gene 1 [Source:ZFIN;Acc:ZDB-GENE-050320-60]			complement regulatory proteins
ENSONIG00000019808	complement system	complement regulatory proteins		gb|ACI66610.1| CD59 glycoprotein precursor [Salmo salar]		complement regulatory proteins
ENSONIG00000007404	complement system	complement regulatory proteins		gb|ACI66610.1| CD59 glycoprotein precursor [Salmo salar]		complement regulatory proteins
ENSONIG00000017257	complement system	MASP	mannan-binding lectin serine peptidase 1 [Source:ZFIN;Acc:ZDB-GENE-110421-4]			MBL pathway
ENSONIG00000003009	complement system	MASP	mannan-binding lectin serine peptidase 2 [Source:ZFIN;Acc:ZDB-GENE-060130-154]			MBL pathway
ENSONIG00000002324	complement system	MASP	mannan-binding lectin serine peptidase 2 [Source:ZFIN;Acc:ZDB-GENE-060130-154]			MBL pathway
ENSONIG00000020674	inflammatory cytokines and receptors	atypical chemokine receptor	atypical chemokine receptor 3 [Source:HGNC Symbol;Acc:23692]
ENSONIG00000021186	inflammatory cytokines and receptors	atypical chemokine receptor	atypical chemokine receptor 3b [Source:ZFIN;Acc:ZDB-GENE-031116-61]
ENSONIG00000021247	inflammatory cytokines and receptors	atypical chemokine receptor	atypical chemokine receptor 4a [Source:ZFIN;Acc:ZDB-GENE-070301-6]
ENSONIG00000020456	inflammatory cytokines and receptors	atypical chemokine receptor	atypical chemokine receptor 4b [Source:ZFIN;Acc:ZDB-GENE-051107-10]
ENSONIG00000010866	inflammatory cytokines and receptors	CC,CCR,CCL	chemokine (C-C motif) ligand 18 (pulmonary and activation-regulated) [Source:HGNC Symbol;Acc:10616]
ENSONIG00000010316	inflammatory cytokines and receptors	CC,CCR,CCL	chemokine (C-C motif) ligand 20 [Source:HGNC Symbol;Acc:10619]
ENSONIG00000018103	inflammatory cytokines and receptors	CC,CCR,CCL	chemokine (C-C motif) receptor 10 [Source:ZFIN;Acc:ZDB-GENE-040718-424]
ENSONIG00000020475	inflammatory cytokines and receptors	CC,CCR,CCL	chemokine (C-C motif) receptor 12.3 [Source:ZFIN;Acc:ZDB-GENE-060503-97]
ENSONIG00000009003	inflammatory cytokines and receptors	CC,CCR,CCL	chemokine (C-C motif) receptor 7 [Source:ZFIN;Acc:ZDB-GENE-060522-2]
ENSONIG00000007153	inflammatory cytokines and receptors	CC,CCR,CCL	chemokine (C-C motif) receptor 8.1 [Source:ZFIN;Acc:ZDB-GENE-070302-1]
ENSONIG00000014025	inflammatory cytokines and receptors	CC,CCR,CCL	chemokine (C-C motif) receptor 9a [Source:ZFIN;Acc:ZDB-GENE-060130-125]
ENSONIG00000006297	inflammatory cytokines and receptors	CC,CCR,CCL	chemokine (C-C motif) receptor 9b [Source:ZFIN;Acc:ZDB-GENE-070301-3]
ENSONIG00000002351	inflammatory cytokines and receptors	CC,CCR,CCL	chemokine CCL-C11b [Source:ZFIN;Acc:ZDB-GENE-131121-642]
ENSONIG00000014063	inflammatory cytokines and receptors	CC,CCR,CCL	chemokine CCL-C5a [Source:ZFIN;Acc:ZDB-GENE-060526-181]
ENSONIG00000011276	inflammatory cytokines and receptors	CC,CCR,CCL		dbj|BAC87713.1| C-C chemokine receptor-3 [Paralichthys olivaceus]
ENSONIG00000011275	inflammatory cytokines and receptors	CC,CCR,CCL		dbj|BAC87713.1| C-C chemokine receptor-3 [Paralichthys olivaceus]
ENSONIG00000021425	inflammatory cytokines and receptors	CC,CCR,CCL		gb|ACO08921.1| C-C chemokine receptor type 3 [Osmerus mordax]
ENSONIG00000006497	inflammatory cytokines and receptors	CC,CCR,CCL		gb|ACQ58605.1| C-C motif chemokine 20 precursor [Anoplopoma fimbria]
ENSONIG00000008101	inflammatory cytokines and receptors	CC,CCR,CCL		gb|AEA39656.1| C-C chemokine 1 [Epinephelus coioides]
ENSONIG00000007649	inflammatory cytokines and receptors	CC,CCR,CCL		gb|AEA39656.1| C-C chemokine 1 [Epinephelus coioides]
ENSONIG00000010964	inflammatory cytokines and receptors	CC,CCR,CCL		PREDICTED: c-C motif chemokine 3-like isoform X1 [Oreochromis niloticus]
ENSONIG00000010876	inflammatory cytokines and receptors	CC,CCR,CCL		PREDICTED: c-C motif chemokine 4-like [Pundamilia nyererei]
ENSONIG00000020862	inflammatory cytokines and receptors	CC,CCR,CCL		ref|NP_001133444.1| C-C chemokine receptor type 6 [Salmo salar] gb|ACI33246.1| C-C chemokine receptor type 6 [Salmo salar]
ENSONIG00000011274	inflammatory cytokines and receptors	CC,CCR,CCL		ref|NP_001167233.1| C-C chemokine receptor type 3 [Salmo salar] gb|ACN11153.1| C-C chemokine receptor type 3 [Salmo salar]
ENSONIG00000007156	inflammatory cytokines and receptors	CC,CCR,CCL		ref|XP_001344220.3| PREDICTED: c-C chemokine receptor type 5-like [Danio rerio]
ENSONIG00000007155	inflammatory cytokines and receptors	CC,CCR,CCL		ref|XP_001344220.3| PREDICTED: c-C chemokine receptor type 5-like [Danio rerio]
ENSONIG00000007154	inflammatory cytokines and receptors	CC,CCR,CCL		ref|XP_001344220.3| PREDICTED: c-C chemokine receptor type 5-like [Danio rerio]
ENSONIG00000020914	inflammatory cytokines and receptors	CC,CCR,CCL		ref|XP_001344545.1| PREDICTED: c-C chemokine receptor type 2-like [Danio rerio]
ENSONIG00000021424	inflammatory cytokines and receptors	CC,CCR,CCL		ref|XP_002667428.2| PREDICTED: c-C chemokine receptor type 5-like [Danio rerio]
ENSONIG00000009095	inflammatory cytokines and receptors	CFLAR	CASP8 and FADD-like apoptosis regulator a [Source:ZFIN;Acc:ZDB-GENE-030826-3]
ENSONIG00000020884	inflammatory cytokines and receptors	chemokine-like receptor or factor	chemokine-like receptor 1 [Source:ZFIN;Acc:ZDB-GENE-060526-126]
ENSONIG00000020804	inflammatory cytokines and receptors	chemokine-like receptor or factor	chemokine-like receptor 1 [Source:ZFIN;Acc:ZDB-GENE-060526-126]
ENSONIG00000020526	inflammatory cytokines and receptors	chemokine-like receptor or factor	chemokine-like receptor 1 [Source:ZFIN;Acc:ZDB-GENE-060526-126]
ENSONIG00000020398	inflammatory cytokines and receptors	chemokine-like receptor or factor		gb|ACO09434.1| Chemokine receptor-like 1 [Osmerus mordax]
ENSONIG00000003058	inflammatory cytokines and receptors	chemokine-like receptor or factor		gb|AEA39687.1| chemokine-like factor [Epinephelus coioides]
ENSONIG00000002744	inflammatory cytokines and receptors	chemokine-like receptor or factor		ref|NP_001158678.1| Chemokine receptor-like 1 [Oncorhynchus mykiss] gb|ACO08732.1| Chemokine receptor-like 1 [Oncorhynchus mykiss]
ENSONIG00000002743	inflammatory cytokines and receptors	chemokine-like receptor or factor		ref|NP_001158678.1| Chemokine receptor-like 1 [Oncorhynchus mykiss] gb|ACO08732.1| Chemokine receptor-like 1 [Oncorhynchus mykiss]
ENSONIG00000002742	inflammatory cytokines and receptors	chemokine-like receptor or factor		ref|NP_001158678.1| Chemokine receptor-like 1 [Oncorhynchus mykiss] gb|ACO08732.1| Chemokine receptor-like 1 [Oncorhynchus mykiss]
ENSONIG00000012362	inflammatory cytokines and receptors	CRFB	cytokine receptor family member B16 [Source:ZFIN;Acc:ZDB-GENE-071120-9]
ENSONIG00000000041	inflammatory cytokines and receptors	CRFB	cytokine receptor family member B17 [Source:ZFIN;Acc:ZDB-GENE-081022-158]
ENSONIG00000004273	inflammatory cytokines and receptors	CRFB	cytokine receptor family member b2 [Source:ZFIN;Acc:ZDB-GENE-070905-2]
ENSONIG00000004270	inflammatory cytokines and receptors	CRFB	cytokine receptor family member b5 [Source:ZFIN;Acc:ZDB-GENE-050909-1]
ENSONIG00000004267	inflammatory cytokines and receptors	CRFB	cytokine receptor family member b6 [Source:ZFIN;Acc:ZDB-GENE-030131-5999]
ENSONIG00000000691	inflammatory cytokines and receptors	CRFB	cytokine receptor family member b8 [Source:ZFIN;Acc:ZDB-GENE-040724-249]
ENSONIG00000000832	inflammatory cytokines and receptors	CRFB	cytokine receptor family member b9 [Source:ZFIN;Acc:ZDB-GENE-060512-349]
ENSONIG00000001204	inflammatory cytokines and receptors	CRLF(1，3)	cytokine receptor-like factor 1a [Source:ZFIN;Acc:ZDB-GENE-040718-397]
ENSONIG00000009532	inflammatory cytokines and receptors	CRLF(1，3)	cytokine receptor-like factor 3 [Source:ZFIN;Acc:ZDB-GENE-050417-354]
ENSONIG00000016320	inflammatory cytokines and receptors	CXCL,CXC,CXCR	chemokine (C-X-C motif) ligand 12 [Source:HGNC Symbol;Acc:10672]
ENSONIG00000009586	inflammatory cytokines and receptors	CXCL,CXC,CXCR	chemokine (C-X-C motif) ligand 12a (stromal cell-derived factor 1) [Source:ZFIN;Acc:ZDB-GENE-030318-1]
ENSONIG00000004508	inflammatory cytokines and receptors	CXCL,CXC,CXCR	chemokine (C-X-C motif) receptor 1 [Source:HGNC Symbol;Acc:6026]
ENSONIG00000011454	inflammatory cytokines and receptors	CXCL,CXC,CXCR	chemokine (C-X-C motif) receptor 3, tandem duplicate 1 [Source:ZFIN;Acc:ZDB-GENE-060130-38]
ENSONIG00000011458	inflammatory cytokines and receptors	CXCL,CXC,CXCR	chemokine (C-X-C motif) receptor 3, tandem duplicate 2 [Source:ZFIN;Acc:ZDB-GENE-041114-186]
ENSONIG00000015664	inflammatory cytokines and receptors	CXCL,CXC,CXCR	chemokine (C-X-C motif) receptor 4a [Source:ZFIN;Acc:ZDB-GENE-020102-1]
ENSONIG00000021409	inflammatory cytokines and receptors	CXCL,CXC,CXCR	chemokine (C-X-C motif) receptor 5 [Source:HGNC Symbol;Acc:1060]
ENSONIG00000004410	inflammatory cytokines and receptors	CXCL,CXC,CXCR	chemokine (C-X-C motif), receptor 4b [Source:ZFIN;Acc:ZDB-GENE-010614-1]
ENSONIG00000013990	inflammatory cytokines and receptors	CXCL,CXC,CXCR		dbj|BAF79875.1| CXC chemokine [Paralichthys olivaceus]
ENSONIG00000012987	inflammatory cytokines and receptors	CXCL,CXC,CXCR		gb|ABA86668.1| CXC chemokine d1 [Oncorhynchus mykiss] gb|ABB30236.1| CXC chemokine d variant 1 [Oncorhynchus mykiss] gb|ABB30237.1| CXC chemokine d variant 1 [Oncorhynchus mykiss] gb|ABC66279.1| CXC chemokine d1 [Oncorhynchus mykiss] gb|ABC66280.1| CXC chemokine d1 [Oncorhynchus mykiss] gb|ABC66281.1| CXC chemokine d1 [Oncorhynchus mykiss]
ENSONIG00000021004	inflammatory cytokines and receptors	CXCL,CXC,CXCR		gb|ABM66445.1| interleukin-8 receptor CXCR1 [Siniperca chuatsi]
ENSONIG00000020943	inflammatory cytokines and receptors	CXCL,CXC,CXCR		gb|ABM66445.1| interleukin-8 receptor CXCR1 [Siniperca chuatsi]
ENSONIG00000009590	inflammatory cytokines and receptors	CXCL,CXC,CXCR		gb|ACQ59055.1| C-X-C motif chemokine 10 precursor [Anoplopoma fimbria]
ENSONIG00000011457	inflammatory cytokines and receptors	CXCL,CXC,CXCR		ref|NP_001133965.1| C-X-C chemokine receptor type 3 [Salmo salar] gb|ACI34229.1| C-X-C chemokine receptor type 3 [Salmo salar]
ENSONIG00000011455	inflammatory cytokines and receptors	CXCL,CXC,CXCR		ref|NP_001133965.1| C-X-C chemokine receptor type 3 [Salmo salar] gb|ACI34229.1| C-X-C chemokine receptor type 3 [Salmo salar]
ENSONIG00000010752	inflammatory cytokines and receptors	CXCL,CXC,CXCR		ref|NP_445867.1| C-X-C chemokine receptor type 3 [Rattus norvegicus] sp|Q9JII9.1|CXCR3_RAT RecName: Full=C-X-C chemokine receptor type 3; Short=CXC-R3; Short=CXCR-3; AltName: Full=Interferon-inducible protein 10 receptor; Short=IP-10 receptor; AltName: CD_antigen=CD183 gb|AAF76982.1| chemokine receptor CXCR3 [Rattus norvegicus] gb|AAH91136.1| Chemokine (C-X-C motif) receptor 3 [Rattus norvegicus]…
ENSONIG00000016869	inflammatory cytokines and receptors	CXCL,CXC,CXCR		ref|XP_002662052.1| PREDICTED: c-X-C chemokine receptor type 2-like [Danio rerio]
ENSONIG00000010903	inflammatory cytokines and receptors	cytokine induced protein	cytokine induced apoptosis inhibitor 1 [Source:ZFIN;Acc:ZDB-GENE-040808-57]
ENSONIG00000003961	inflammatory cytokines and receptors	cytokine induced protein	cytokine inducible SH2-containing protein [Source:ZFIN;Acc:ZDB-GENE-050907-1]
ENSONIG00000018883	inflammatory cytokines and receptors	cytokine induced protein	cytokine inducible SH2-containing protein b [Source:ZFIN;Acc:ZDB-GENE-080204-120]
ENSONIG00000007609	inflammatory cytokines and receptors	EGF	betacellulin, epidermal growth factor family member [Source:ZFIN;Acc:ZDB-GENE-050311-1]
ENSONIG00000001112	inflammatory cytokines and receptors	EGF	epidermal growth factor [Source:ZFIN;Acc:ZDB-GENE-070922-1]
ENSONIG00000017327	inflammatory cytokines and receptors	EGF	epidermal growth factor receptor [Source:HGNC Symbol;Acc:3236]
ENSONIG00000009358	inflammatory cytokines and receptors	EGF	epidermal growth factor receptor a (erythroblastic leukemia viral (v-erb-b) oncogene homolog, avian) [Source:ZFIN;Acc:ZDB-GENE-030918-1]
ENSONIG00000001990	inflammatory cytokines and receptors	EGF	epidermal growth factor receptor pathway substrate 15 [Source:ZFIN;Acc:ZDB-GENE-081104-264]
ENSONIG00000018582	inflammatory cytokines and receptors	EGF	epidermal growth factor receptor pathway substrate 15-like 1 [Source:HGNC Symbol;Acc:24634]
ENSONIG00000007674	inflammatory cytokines and receptors	EGF	epidermal growth factor receptor pathway substrate 15-like 1a [Source:ZFIN;Acc:ZDB-GENE-060503-274]
ENSONIG00000007534	inflammatory cytokines and receptors	EGF	epidermal growth factor receptor pathway substrate 8 [Source:ZFIN;Acc:ZDB-GENE-040426-871]
ENSONIG00000019939	inflammatory cytokines and receptors	EGF		emb|CBN81272.1| Epidermal growth factor receptor kinase substrate 8-like protein 1 [Dicentrarchus labrax]
ENSONIG00000015525	inflammatory cytokines and receptors	EGF		ref|XP_002666818.2| PREDICTED: epidermal growth factor receptor kinase substrate 8-like protein 2-like [Danio rerio]
ENSONIG00000001290	inflammatory cytokines and receptors	EMILIN1	elastin microfibril interfacer 1a [Source:ZFIN;Acc:ZDB-GENE-041001-191]
ENSONIG00000003220	inflammatory cytokines and receptors	EMILIN1	elastin microfibril interfacer 1b [Source:ZFIN;Acc:ZDB-GENE-060818-36]
ENSONIG00000011004	inflammatory cytokines and receptors	FAM	family with sequence similarity 101, member A [Source:ZFIN;Acc:ZDB-GENE-030616-80]
ENSONIG00000004995	inflammatory cytokines and receptors	FAM	family with sequence similarity 101, member B [Source:ZFIN;Acc:ZDB-GENE-090409-1]
ENSONIG00000013986	inflammatory cytokines and receptors	FAM	family with sequence similarity 102, member Aa [Source:ZFIN;Acc:ZDB-GENE-081104-233]
ENSONIG00000012588	inflammatory cytokines and receptors	FAM	family with sequence similarity 102, member Ab [Source:ZFIN;Acc:ZDB-GENE-060929-412]
ENSONIG00000010131	inflammatory cytokines and receptors	FAM	family with sequence similarity 102, member B, a [Source:ZFIN;Acc:ZDB-GENE-060616-312]
ENSONIG00000008362	inflammatory cytokines and receptors	FAM	family with sequence similarity 102, member B, b [Source:ZFIN;Acc:ZDB-GENE-041014-330]
ENSONIG00000006156	inflammatory cytokines and receptors	FAM	family with sequence similarity 105, member B, a [Source:ZFIN;Acc:ZDB-GENE-040426-2157]
ENSONIG00000006153	inflammatory cytokines and receptors	FAM	family with sequence similarity 105, member B, a [Source:ZFIN;Acc:ZDB-GENE-040426-2157]
ENSONIG00000000289	inflammatory cytokines and receptors	FAM	family with sequence similarity 107, member A [Source:HGNC Symbol;Acc:30827]
ENSONIG00000014992	inflammatory cytokines and receptors	FAM	family with sequence similarity 107, member B [Source:ZFIN;Acc:ZDB-GENE-031030-12]
ENSONIG00000001636	inflammatory cytokines and receptors	FAM	family with sequence similarity 110, member A [Source:HGNC Symbol;Acc:16188]
ENSONIG00000016818	inflammatory cytokines and receptors	FAM	family with sequence similarity 110, member A [Source:ZFIN;Acc:ZDB-GENE-030521-6]
ENSONIG00000009712	inflammatory cytokines and receptors	FAM	family with sequence similarity 110, member B [Source:ZFIN;Acc:ZDB-GENE-050626-70]
ENSONIG00000008970	inflammatory cytokines and receptors	FAM	family with sequence similarity 114, member A1 [Source:ZFIN;Acc:ZDB-GENE-070410-52]
ENSONIG00000000757	inflammatory cytokines and receptors	FAM	family with sequence similarity 117, member A [Source:HGNC Symbol;Acc:24179]
ENSONIG00000005321	inflammatory cytokines and receptors	FAM	family with sequence similarity 118, member B [Source:ZFIN;Acc:ZDB-GENE-060810-6]
ENSONIG00000003230	inflammatory cytokines and receptors	FAM	family with sequence similarity 120A [Source:HGNC Symbol;Acc:13247]
ENSONIG00000017049	inflammatory cytokines and receptors	FAM	family with sequence similarity 120B [Source:ZFIN;Acc:ZDB-GENE-040801-119]
ENSONIG00000016575	inflammatory cytokines and receptors	FAM	family with sequence similarity 120C [Source:ZFIN;Acc:ZDB-GENE-090313-228]
ENSONIG00000017588	inflammatory cytokines and receptors	FAM	family with sequence similarity 122B [Source:ZFIN;Acc:ZDB-GENE-040801-204]
ENSONIG00000002018	inflammatory cytokines and receptors	FAM	family with sequence similarity 126, member A [Source:ZFIN;Acc:ZDB-GENE-040426-1806]
ENSONIG00000009092	inflammatory cytokines and receptors	FAM	family with sequence similarity 126, member B [Source:HGNC Symbol;Acc:28593]
ENSONIG00000007826	inflammatory cytokines and receptors	FAM	family with sequence similarity 129, member Aa [Source:ZFIN;Acc:ZDB-GENE-041014-181]
ENSONIG00000016571	inflammatory cytokines and receptors	FAM	family with sequence similarity 129, member Ab [Source:ZFIN;Acc:ZDB-GENE-070912-688]
ENSONIG00000012956	inflammatory cytokines and receptors	FAM	family with sequence similarity 129, member Ba [Source:ZFIN;Acc:ZDB-GENE-070112-1222]
ENSONIG00000013866	inflammatory cytokines and receptors	FAM	family with sequence similarity 129, member Bb [Source:ZFIN;Acc:ZDB-GENE-030131-6218]
ENSONIG00000017440	inflammatory cytokines and receptors	FAM	family with sequence similarity 13, member A [Source:ZFIN;Acc:ZDB-GENE-050208-102]
ENSONIG00000001068	inflammatory cytokines and receptors	FAM	family with sequence similarity 13, member B [Source:ZFIN;Acc:ZDB-GENE-030131-4913]
ENSONIG00000007005	inflammatory cytokines and receptors	FAM	family with sequence similarity 131, member Ba [Source:ZFIN;Acc:ZDB-GENE-060503-616]
ENSONIG00000012888	inflammatory cytokines and receptors	FAM	family with sequence similarity 131, member Bb [Source:ZFIN;Acc:ZDB-GENE-100922-12]
ENSONIG00000006564	inflammatory cytokines and receptors	FAM	family with sequence similarity 131, member C [Source:ZFIN;Acc:ZDB-GENE-050706-119]
ENSONIG00000016589	inflammatory cytokines and receptors	FAM	family with sequence similarity 132, member A [Source:ZFIN;Acc:ZDB-GENE-061215-120]
ENSONIG00000010843	inflammatory cytokines and receptors	FAM	family with sequence similarity 133, member B [Source:ZFIN;Acc:ZDB-GENE-060503-229]
ENSONIG00000001487	inflammatory cytokines and receptors	FAM	family with sequence similarity 134, member B [Source:HGNC Symbol;Acc:25964]
ENSONIG00000001251	inflammatory cytokines and receptors	FAM	family with sequence similarity 134, member C [Source:ZFIN;Acc:ZDB-GENE-080520-1]
ENSONIG00000009784	inflammatory cytokines and receptors	FAM	family with sequence similarity 135, member A [Source:ZFIN;Acc:ZDB-GENE-080130-1]
ENSONIG00000007650	inflammatory cytokines and receptors	FAM	family with sequence similarity 135, member B [Source:HGNC Symbol;Acc:28029]
ENSONIG00000003596	inflammatory cytokines and receptors	FAM	family with sequence similarity 136, member A [Source:ZFIN;Acc:ZDB-GENE-040426-2729]
ENSONIG00000000751	inflammatory cytokines and receptors	FAM	family with sequence similarity 149, member B1 [Source:ZFIN;Acc:ZDB-GENE-070112-2102]
ENSONIG00000013462	inflammatory cytokines and receptors	FAM	family with sequence similarity 150, member Ba [Source:ZFIN;Acc:ZDB-GENE-100922-116]
ENSONIG00000018754	inflammatory cytokines and receptors	FAM	family with sequence similarity 150, member Bb [Source:ZFIN;Acc:ZDB-GENE-111115-2]
ENSONIG00000010995	inflammatory cytokines and receptors	FAM	family with sequence similarity 151, member A [Source:ZFIN;Acc:ZDB-GENE-070705-105]
ENSONIG00000013965	inflammatory cytokines and receptors	FAM	family with sequence similarity 151, member B [Source:ZFIN;Acc:ZDB-GENE-040801-38]
ENSONIG00000011970	inflammatory cytokines and receptors	FAM	family with sequence similarity 155, member A [Source:ZFIN;Acc:ZDB-GENE-090313-34]
ENSONIG00000019214	inflammatory cytokines and receptors	FAM	family with sequence similarity 159, member A [Source:HGNC Symbol;Acc:28757]
ENSONIG00000010054	inflammatory cytokines and receptors	FAM	family with sequence similarity 160, member A1 [Source:ZFIN;Acc:ZDB-GENE-090312-132]
ENSONIG00000017084	inflammatory cytokines and receptors	FAM	family with sequence similarity 160, member A2 [Source:ZFIN;Acc:ZDB-GENE-070912-291]
ENSONIG00000010163	inflammatory cytokines and receptors	FAM	family with sequence similarity 160, member B1 [Source:ZFIN;Acc:ZDB-GENE-070424-63]
ENSONIG00000000845	inflammatory cytokines and receptors	FAM	family with sequence similarity 160, member B2 [Source:ZFIN;Acc:ZDB-GENE-061110-76]
ENSONIG00000005772	inflammatory cytokines and receptors	FAM	family with sequence similarity 162, member A [Source:ZFIN;Acc:ZDB-GENE-030131-8307]
ENSONIG00000014145	inflammatory cytokines and receptors	FAM	family with sequence similarity 163, member A [Source:HGNC Symbol;Acc:28274]
ENSONIG00000003895	inflammatory cytokines and receptors	FAM	family with sequence similarity 163, member B [Source:ZFIN;Acc:ZDB-GENE-091204-96]
ENSONIG00000015354	inflammatory cytokines and receptors	FAM	family with sequence similarity 167, member Ab [Source:ZFIN;Acc:ZDB-GENE-041014-11]
ENSONIG00000005058	inflammatory cytokines and receptors	FAM	family with sequence similarity 168, member A [Source:ZFIN;Acc:ZDB-GENE-060825-128]
ENSONIG00000003899	inflammatory cytokines and receptors	FAM	family with sequence similarity 168, member B [Source:ZFIN;Acc:ZDB-GENE-060929-180]
ENSONIG00000010837	inflammatory cytokines and receptors	FAM	family with sequence similarity 169, member B [Source:ZFIN;Acc:ZDB-GENE-050419-217]
ENSONIG00000006125	inflammatory cytokines and receptors	FAM	family with sequence similarity 171, member A1 [Source:ZFIN;Acc:ZDB-GENE-061208-1]
ENSONIG00000018126	inflammatory cytokines and receptors	FAM	family with sequence similarity 171, member A2 [Source:HGNC Symbol;Acc:30480]
ENSONIG00000011835	inflammatory cytokines and receptors	FAM	family with sequence similarity 172, member A [Source:ZFIN;Acc:ZDB-GENE-040426-1396]
ENSONIG00000019364	inflammatory cytokines and receptors	FAM	family with sequence similarity 173, member A [Source:ZFIN;Acc:ZDB-GENE-040625-59]
ENSONIG00000009026	inflammatory cytokines and receptors	FAM	family with sequence similarity 173, member B [Source:ZFIN;Acc:ZDB-GENE-041114-90]
ENSONIG00000015144	inflammatory cytokines and receptors	FAM	family with sequence similarity 174, member B [Source:ZFIN;Acc:ZDB-GENE-050419-78]
ENSONIG00000012518	inflammatory cytokines and receptors	FAM	family with sequence similarity 175, member A [Source:ZFIN;Acc:ZDB-GENE-041010-70]
ENSONIG00000000519	inflammatory cytokines and receptors	FAM	family with sequence similarity 175, member B [Source:ZFIN;Acc:ZDB-GENE-040426-2491]
ENSONIG00000019503	inflammatory cytokines and receptors	FAM	family with sequence similarity 177, member A1 [Source:ZFIN;Acc:ZDB-GENE-070928-21]
ENSONIG00000018368	inflammatory cytokines and receptors	FAM	family with sequence similarity 178, member A [Source:ZFIN;Acc:ZDB-GENE-081107-61]
ENSONIG00000012204	inflammatory cytokines and receptors	FAM	family with sequence similarity 179, member B [Source:HGNC Symbol;Acc:19959]
ENSONIG00000010355	inflammatory cytokines and receptors	FAM	family with sequence similarity 180, member A [Source:HGNC Symbol;Acc:33773]
ENSONIG00000000088	inflammatory cytokines and receptors	FAM	family with sequence similarity 180, member A [Source:HGNC Symbol;Acc:33773]
ENSONIG00000020806	inflammatory cytokines and receptors	FAM	family with sequence similarity 181, member A [Source:HGNC Symbol;Acc:20491]
ENSONIG00000021408	inflammatory cytokines and receptors	FAM	family with sequence similarity 181, member B [Source:HGNC Symbol;Acc:28512]
ENSONIG00000008853	inflammatory cytokines and receptors	FAM	family with sequence similarity 183, member B [Source:HGNC Symbol;Acc:34511]
ENSONIG00000015718	inflammatory cytokines and receptors	FAM	family with sequence similarity 184, member A [Source:ZFIN;Acc:ZDB-GENE-041014-214]
ENSONIG00000014894	inflammatory cytokines and receptors	FAM	family with sequence similarity 187, member A [Source:HGNC Symbol;Acc:35153]
ENSONIG00000003121	inflammatory cytokines and receptors	FAM	family with sequence similarity 188, member A [Source:ZFIN;Acc:ZDB-GENE-061110-13]
ENSONIG00000017254	inflammatory cytokines and receptors	FAM	family with sequence similarity 188, member B2 [Source:HGNC Symbol;Acc:35475]
ENSONIG00000006230	inflammatory cytokines and receptors	FAM	family with sequence similarity 189, member A1 [Source:ZFIN;Acc:ZDB-GENE-040718-129]
ENSONIG00000006343	inflammatory cytokines and receptors	FAM	family with sequence similarity 189, member B [Source:HGNC Symbol;Acc:1233]
ENSONIG00000016939	inflammatory cytokines and receptors	FAM	family with sequence similarity 19 (chemokine (C-C motif)-like), member A1 [Source:ZFIN;Acc:ZDB-GENE-090313-124]
ENSONIG00000009959	inflammatory cytokines and receptors	FAM	family with sequence similarity 19 (chemokine (C-C motif)-like), member A2 [Source:HGNC Symbol;Acc:21589]
ENSONIG00000012270	inflammatory cytokines and receptors	FAM	family with sequence similarity 19 (chemokine (C-C motif)-like), member A3 [Source:HGNC Symbol;Acc:21590]
ENSONIG00000016940	inflammatory cytokines and receptors	FAM	family with sequence similarity 19 (chemokine (C-C motif)-like), member A4a [Source:ZFIN;Acc:ZDB-GENE-090313-310]
ENSONIG00000020348	inflammatory cytokines and receptors	FAM	family with sequence similarity 19 (chemokine (C-C motif)-like), member A4b [Source:ZFIN;Acc:ZDB-GENE-061013-164]
ENSONIG00000009799	inflammatory cytokines and receptors	FAM	family with sequence similarity 19 (chemokine (C-C motif)-like), member A5 [Source:ZFIN;Acc:ZDB-GENE-041210-344]
ENSONIG00000011180	inflammatory cytokines and receptors	FAM	family with sequence similarity 192, member A [Source:ZFIN;Acc:ZDB-GENE-030131-6692]
ENSONIG00000010208	inflammatory cytokines and receptors	FAM	family with sequence similarity 193, member A [Source:ZFIN;Acc:ZDB-GENE-080917-25]
ENSONIG00000017786	inflammatory cytokines and receptors	FAM	family with sequence similarity 193, member B [Source:ZFIN;Acc:ZDB-GENE-111102-1]
ENSONIG00000019435	inflammatory cytokines and receptors	FAM	family with sequence similarity 195, member B [Source:ZFIN;Acc:ZDB-GENE-060825-259]
ENSONIG00000015997	inflammatory cytokines and receptors	FAM	family with sequence similarity 196, member A [Source:HGNC Symbol;Acc:33859]
ENSONIG00000001222	inflammatory cytokines and receptors	FAM	family with sequence similarity 198, member B [Source:ZFIN;Acc:ZDB-GENE-100105-1]
ENSONIG00000015800	inflammatory cytokines and receptors	FAM	family with sequence similarity 199, X-linked [Source:ZFIN;Acc:ZDB-GENE-040808-24]
ENSONIG00000019874	inflammatory cytokines and receptors	FAM	family with sequence similarity 20, member A [Source:ZFIN;Acc:ZDB-GENE-081022-117]
ENSONIG00000002732	inflammatory cytokines and receptors	FAM	family with sequence similarity 20, member B (H. sapiens) [Source:ZFIN;Acc:ZDB-GENE-040724-125]
ENSONIG00000013098	inflammatory cytokines and receptors	FAM	family with sequence similarity 20, member C like [Source:ZFIN;Acc:ZDB-GENE-070705-319]
ENSONIG00000019807	inflammatory cytokines and receptors	FAM	family with sequence similarity 20, member Cb [Source:ZFIN;Acc:ZDB-GENE-050301-4]
ENSONIG00000002302	inflammatory cytokines and receptors	FAM	family with sequence similarity 20, member Cb [Source:ZFIN;Acc:ZDB-GENE-050301-4]
ENSONIG00000000462	inflammatory cytokines and receptors	FAM	family with sequence similarity 203, member A [Source:ZFIN;Acc:ZDB-GENE-040718-228]
ENSONIG00000010341	inflammatory cytokines and receptors	FAM	family with sequence similarity 204, member A [Source:ZFIN;Acc:ZDB-GENE-040718-271]
ENSONIG00000002111	inflammatory cytokines and receptors	FAM	family with sequence similarity 206, member A [Source:ZFIN;Acc:ZDB-GENE-060503-602]
ENSONIG00000007353	inflammatory cytokines and receptors	FAM	family with sequence similarity 207, member A [Source:ZFIN;Acc:ZDB-GENE-060825-113]
ENSONIG00000004311	inflammatory cytokines and receptors	FAM	family with sequence similarity 208, member A [Source:HGNC Symbol;Acc:30314]
ENSONIG00000005064	inflammatory cytokines and receptors	FAM	family with sequence similarity 210, member B [Source:ZFIN;Acc:ZDB-GENE-050913-122]
ENSONIG00000013869	inflammatory cytokines and receptors	FAM	family with sequence similarity 211, member B [Source:HGNC Symbol;Acc:33155]
ENSONIG00000011067	inflammatory cytokines and receptors	FAM	family with sequence similarity 211, member Ba [Source:ZFIN;Acc:ZDB-GENE-081104-225]
ENSONIG00000019016	inflammatory cytokines and receptors	FAM	family with sequence similarity 212, member Aa [Source:ZFIN;Acc:ZDB-GENE-060512-186]
ENSONIG00000021322	inflammatory cytokines and receptors	FAM	family with sequence similarity 212, member Ab [Source:ZFIN;Acc:ZDB-GENE-030131-5539]
ENSONIG00000011506	inflammatory cytokines and receptors	FAM	family with sequence similarity 212, member B [Source:HGNC Symbol;Acc:28045]
ENSONIG00000007893	inflammatory cytokines and receptors	FAM	family with sequence similarity 213, member Ab [Source:ZFIN;Acc:ZDB-GENE-060929-88]
ENSONIG00000004055	inflammatory cytokines and receptors	FAM	family with sequence similarity 213, member B [Source:ZFIN;Acc:ZDB-GENE-040426-2556]
ENSONIG00000002656	inflammatory cytokines and receptors	FAM	family with sequence similarity 214, member A [Source:ZFIN;Acc:ZDB-GENE-050419-204]
ENSONIG00000016973	inflammatory cytokines and receptors	FAM	family with sequence similarity 214, member B [Source:ZFIN;Acc:ZDB-GENE-060526-330]
ENSONIG00000019458	inflammatory cytokines and receptors	FAM	family with sequence similarity 219, member Aa [Source:ZFIN;Acc:ZDB-GENE-040801-110]
ENSONIG00000011791	inflammatory cytokines and receptors	FAM	family with sequence similarity 219, member Ab [Source:ZFIN;Acc:ZDB-GENE-050522-213]
ENSONIG00000002951	inflammatory cytokines and receptors	FAM	family with sequence similarity 219, member B [Source:ZFIN;Acc:ZDB-GENE-050327-82]
ENSONIG00000004501	inflammatory cytokines and receptors	FAM	family with sequence similarity 221, member A [Source:ZFIN;Acc:ZDB-GENE-050320-27]
ENSONIG00000013482	inflammatory cytokines and receptors	FAM	family with sequence similarity 222, member A [Source:ZFIN;Acc:ZDB-GENE-050309-42]
ENSONIG00000012797	inflammatory cytokines and receptors	FAM	family with sequence similarity 222, member Ba [Source:ZFIN;Acc:ZDB-GENE-060526-355]
ENSONIG00000001394	inflammatory cytokines and receptors	FAM	family with sequence similarity 222, member Bb [Source:ZFIN;Acc:ZDB-GENE-110419-4]
ENSONIG00000016503	inflammatory cytokines and receptors	FAM	family with sequence similarity 26, member E [Source:ZFIN;Acc:ZDB-GENE-070410-4]
ENSONIG00000016504	inflammatory cytokines and receptors	FAM	family with sequence similarity 26, member F [Source:ZFIN;Acc:ZDB-GENE-061201-60]
ENSONIG00000012005	inflammatory cytokines and receptors	FAM	family with sequence similarity 3, member A [Source:ZFIN;Acc:ZDB-GENE-040426-1772]
ENSONIG00000011462	inflammatory cytokines and receptors	FAM	family with sequence similarity 3, member C [Source:ZFIN;Acc:ZDB-GENE-030131-6137]
ENSONIG00000002311	inflammatory cytokines and receptors	FAM	family with sequence similarity 32, member A, like [Source:ZFIN;Acc:ZDB-GENE-040704-44]
ENSONIG00000020608	inflammatory cytokines and receptors	FAM	family with sequence similarity 43, member A [Source:ZFIN;Acc:ZDB-GENE-030131-6098]
ENSONIG00000016610	inflammatory cytokines and receptors	FAM	family with sequence similarity 43, member B [Source:ZFIN;Acc:ZDB-GENE-040912-11]
ENSONIG00000010349	inflammatory cytokines and receptors	FAM	family with sequence similarity 45, member A [Source:ZFIN;Acc:ZDB-GENE-030131-3548]
ENSONIG00000000064	inflammatory cytokines and receptors	FAM	family with sequence similarity 46, member A [Source:HGNC Symbol;Acc:18345]
ENSONIG00000000663	inflammatory cytokines and receptors	FAM	family with sequence similarity 46, member A [Source:ZFIN;Acc:ZDB-GENE-071004-35]
ENSONIG00000006760	inflammatory cytokines and receptors	FAM	family with sequence similarity 46, member B [Source:HGNC Symbol;Acc:28273]
ENSONIG00000007603	inflammatory cytokines and receptors	FAM	family with sequence similarity 46, member Bb [Source:ZFIN;Acc:ZDB-GENE-060503-431]
ENSONIG00000020649	inflammatory cytokines and receptors	FAM	family with sequence similarity 46, member C [Source:ZFIN;Acc:ZDB-GENE-030131-5365]
ENSONIG00000015411	inflammatory cytokines and receptors	FAM	family with sequence similarity 49, member A [Source:ZFIN;Acc:ZDB-GENE-040801-125]
ENSONIG00000013981	inflammatory cytokines and receptors	FAM	family with sequence similarity 49, member Ba [Source:ZFIN;Acc:ZDB-GENE-030131-9537]
ENSONIG00000000524	inflammatory cytokines and receptors	FAM	family with sequence similarity 53, member B [Source:HGNC Symbol;Acc:28968]
ENSONIG00000016021	inflammatory cytokines and receptors	FAM	family with sequence similarity 53, member B [Source:ZFIN;Acc:ZDB-GENE-040426-2495]
ENSONIG00000012976	inflammatory cytokines and receptors	FAM	family with sequence similarity 53, member C [Source:HGNC Symbol;Acc:1336]
ENSONIG00000009512	inflammatory cytokines and receptors	FAM	family with sequence similarity 57, member A [Source:HGNC Symbol;Acc:29646]
ENSONIG00000011466	inflammatory cytokines and receptors	FAM	family with sequence similarity 57, member Ba [Source:ZFIN;Acc:ZDB-GENE-030131-2046]
ENSONIG00000000540	inflammatory cytokines and receptors	FAM	family with sequence similarity 58, member A [Source:ZFIN;Acc:ZDB-GENE-050522-495]
ENSONIG00000014797	inflammatory cytokines and receptors	FAM	family with sequence similarity 60, member A [Source:ZFIN;Acc:ZDB-GENE-041210-166]
ENSONIG00000003946	inflammatory cytokines and receptors	FAM	family with sequence similarity 63, member A [Source:ZFIN;Acc:ZDB-GENE-070717-2]
ENSONIG00000004835	inflammatory cytokines and receptors	FAM	family with sequence similarity 64, member A [Source:HGNC Symbol;Acc:25483]
ENSONIG00000005738	inflammatory cytokines and receptors	FAM	family with sequence similarity 65, member A [Source:HGNC Symbol;Acc:25836]
ENSONIG00000004084	inflammatory cytokines and receptors	FAM	family with sequence similarity 65, member A [Source:ZFIN;Acc:ZDB-GENE-050420-32]
ENSONIG00000002595	inflammatory cytokines and receptors	FAM	family with sequence similarity 65, member B [Source:ZFIN;Acc:ZDB-GENE-060503-342]
ENSONIG00000010561	inflammatory cytokines and receptors	FAM	family with sequence similarity 69, member A [Source:ZFIN;Acc:ZDB-GENE-060421-4286]
ENSONIG00000011241	inflammatory cytokines and receptors	FAM	family with sequence similarity 69, member B [Source:ZFIN;Acc:ZDB-GENE-080721-1]
ENSONIG00000013392	inflammatory cytokines and receptors	FAM	family with sequence similarity 69, member C [Source:ZFIN;Acc:ZDB-GENE-030131-8001]
ENSONIG00000018376	inflammatory cytokines and receptors	FAM	family with sequence similarity 73, member A [Source:ZFIN;Acc:ZDB-GENE-041010-193]
ENSONIG00000007365	inflammatory cytokines and receptors	FAM	family with sequence similarity 73, member B [Source:ZFIN;Acc:ZDB-GENE-050320-135]
ENSONIG00000004320	inflammatory cytokines and receptors	FAM	family with sequence similarity 76, member B [Source:ZFIN;Acc:ZDB-GENE-030131-6955]
ENSONIG00000014973	inflammatory cytokines and receptors	FAM	family with sequence similarity 78, member Ab [Source:ZFIN;Acc:ZDB-GENE-080220-25]
ENSONIG00000010659	inflammatory cytokines and receptors	FAM	family with sequence similarity 78, member B [Source:HGNC Symbol;Acc:13495]
ENSONIG00000003093	inflammatory cytokines and receptors	FAM	family with sequence similarity 8, member A1 [Source:ZFIN;Acc:ZDB-GENE-050410-14]
ENSONIG00000011825	inflammatory cytokines and receptors	FAM	family with sequence similarity 81, member B [Source:HGNC Symbol;Acc:26335]
ENSONIG00000000158	inflammatory cytokines and receptors	FAM	family with sequence similarity 83, member B [Source:HGNC Symbol;Acc:21357]
ENSONIG00000009720	inflammatory cytokines and receptors	FAM	family with sequence similarity 83, member B [Source:ZFIN;Acc:ZDB-GENE-030131-7066]
ENSONIG00000018564	inflammatory cytokines and receptors	FAM	family with sequence similarity 83, member C [Source:HGNC Symbol;Acc:16121]
ENSONIG00000020301	inflammatory cytokines and receptors	FAM	family with sequence similarity 83, member D [Source:ZFIN;Acc:ZDB-GENE-041111-264]
ENSONIG00000003917	inflammatory cytokines and receptors	FAM	family with sequence similarity 83, member E [Source:HGNC Symbol;Acc:25972]
ENSONIG00000016936	inflammatory cytokines and receptors	FAM	family with sequence similarity 83, member Fb [Source:ZFIN;Acc:ZDB-GENE-041114-194]
ENSONIG00000010254	inflammatory cytokines and receptors	FAM	family with sequence similarity 83, member H [Source:ZFIN;Acc:ZDB-GENE-090312-104]
ENSONIG00000020744	inflammatory cytokines and receptors	FAM	family with sequence similarity 84, member A [Source:ZFIN;Acc:ZDB-GENE-040426-1247]
ENSONIG00000020847	inflammatory cytokines and receptors	FAM	family with sequence similarity 84, member B [Source:ZFIN;Acc:ZDB-GENE-060929-1130]
ENSONIG00000009469	inflammatory cytokines and receptors	FAM	family with sequence similarity 86, member A [Source:ZFIN;Acc:ZDB-GENE-041010-160]
ENSONIG00000018311	inflammatory cytokines and receptors	FAM	family with sequence similarity 89, member A [Source:ZFIN;Acc:ZDB-GENE-111019-1]
ENSONIG00000002456	inflammatory cytokines and receptors	FAM	family with sequence similarity 91, member A1 [Source:ZFIN;Acc:ZDB-GENE-040426-1187]
ENSONIG00000002446	inflammatory cytokines and receptors	FAM	family with sequence similarity 92, member A1 [Source:ZFIN;Acc:ZDB-GENE-040801-123]
ENSONIG00000001310	inflammatory cytokines and receptors	FAM	family with sequence similarity 96, member B [Source:ZFIN;Acc:ZDB-GENE-040718-148]
ENSONIG00000010957	inflammatory cytokines and receptors	FAM	family with sequence similarity 98, member A [Source:ZFIN;Acc:ZDB-GENE-091202-6]
ENSONIG00000004842	inflammatory cytokines and receptors	FAM	family with sequence similarity 98, member A [Source:ZFIN;Acc:ZDB-GENE-091202-6]
ENSONIG00000000121	inflammatory cytokines and receptors	FAM	family with sequence similarity 98, member A [Source:ZFIN;Acc:ZDB-GENE-091202-6]
ENSONIG00000001415	inflammatory cytokines and receptors	FAM	family with sequence similarity 98, member B [Source:ZFIN;Acc:ZDB-GENE-061201-63]
ENSONIG00000005467	inflammatory cytokines and receptors	FGF and related	fibroblast growth factor (acidic) intracellular binding protein a [Source:ZFIN;Acc:ZDB-GENE-040426-1363]
ENSONIG00000003669	inflammatory cytokines and receptors	FGF and related	fibroblast growth factor 10a [Source:ZFIN;Acc:ZDB-GENE-030715-1]
ENSONIG00000018437	inflammatory cytokines and receptors	FGF and related	fibroblast growth factor 11a [Source:ZFIN;Acc:ZDB-GENE-050221-5]
ENSONIG00000001855	inflammatory cytokines and receptors	FGF and related	fibroblast growth factor 11b [Source:ZFIN;Acc:ZDB-GENE-100316-2]
ENSONIG00000009975	inflammatory cytokines and receptors	FGF and related	fibroblast growth factor 12a [Source:ZFIN;Acc:ZDB-GENE-050221-6]
ENSONIG00000001188	inflammatory cytokines and receptors	FGF and related	fibroblast growth factor 12b [Source:ZFIN;Acc:ZDB-GENE-060825-134]
ENSONIG00000002720	inflammatory cytokines and receptors	FGF and related	fibroblast growth factor 13b [Source:ZFIN;Acc:ZDB-GENE-040426-1793]
ENSONIG00000006810	inflammatory cytokines and receptors	FGF and related	fibroblast growth factor 14 [Source:ZFIN;Acc:ZDB-GENE-060506-1]
ENSONIG00000017896	inflammatory cytokines and receptors	FGF and related	fibroblast growth factor 16 [Source:RefSeq peptide;Acc:NP_001266547]
ENSONIG00000020227	inflammatory cytokines and receptors	FGF and related	fibroblast growth factor 17 [Source:ZFIN;Acc:ZDB-GENE-040621-1]
ENSONIG00000004960	inflammatory cytokines and receptors	FGF and related	fibroblast growth factor 18a [Source:ZFIN;Acc:ZDB-GENE-030714-1]
ENSONIG00000018094	inflammatory cytokines and receptors	FGF and related	fibroblast growth factor 19 [Source:ZFIN;Acc:ZDB-GENE-030729-32]
ENSONIG00000017912	inflammatory cytokines and receptors	FGF and related	fibroblast growth factor 1a [Source:ZFIN;Acc:ZDB-GENE-040426-1729]
ENSONIG00000008471	inflammatory cytokines and receptors	FGF and related	fibroblast growth factor 1b [Source:ZFIN;Acc:ZDB-GENE-071004-7]
ENSONIG00000001414	inflammatory cytokines and receptors	FGF and related	fibroblast growth factor 2 [Source:ZFIN;Acc:ZDB-GENE-040318-1]
ENSONIG00000002404	inflammatory cytokines and receptors	FGF and related	fibroblast growth factor 22 [Source:ZFIN;Acc:ZDB-GENE-050208-380]
ENSONIG00000000016	inflammatory cytokines and receptors	FGF and related	fibroblast growth factor 23 [Source:ZFIN;Acc:ZDB-GENE-050201-4]
ENSONIG00000001385	inflammatory cytokines and receptors	FGF and related	fibroblast growth factor 24 [Source:ZFIN;Acc:ZDB-GENE-030708-1]
ENSONIG00000018091	inflammatory cytokines and receptors	FGF and related	fibroblast growth factor 3 [Source:ZFIN;Acc:ZDB-GENE-980526-178]
ENSONIG00000018093	inflammatory cytokines and receptors	FGF and related	fibroblast growth factor 4 [Source:ZFIN;Acc:ZDB-GENE-001006-1]
ENSONIG00000017466	inflammatory cytokines and receptors	FGF and related	fibroblast growth factor 4 [Source:ZFIN;Acc:ZDB-GENE-001006-1]
ENSONIG00000014039	inflammatory cytokines and receptors	FGF and related	fibroblast growth factor 5 [Source:ZFIN;Acc:ZDB-GENE-050201-6]
ENSONIG00000000017	inflammatory cytokines and receptors	FGF and related	fibroblast growth factor 6a [Source:ZFIN;Acc:ZDB-GENE-980526-559]
ENSONIG00000010280	inflammatory cytokines and receptors	FGF and related	fibroblast growth factor 6b [Source:ZFIN;Acc:ZDB-GENE-050201-5]
ENSONIG00000013338	inflammatory cytokines and receptors	FGF and related	fibroblast growth factor 7 [Source:ZFIN;Acc:ZDB-GENE-080122-1]
ENSONIG00000018818	inflammatory cytokines and receptors	FGF and related	fibroblast growth factor 8 b [Source:ZFIN;Acc:ZDB-GENE-010122-1]
ENSONIG00000013179	inflammatory cytokines and receptors	FGF and related	fibroblast growth factor 8a [Source:ZFIN;Acc:ZDB-GENE-990415-72]
ENSONIG00000020950	inflammatory cytokines and receptors	FGF and related	fibroblast growth factor binding protein 1 [Source:ZFIN;Acc:ZDB-GENE-081106-1]
ENSONIG00000001325	inflammatory cytokines and receptors	FGF and related	fibroblast growth factor binding protein 2a [Source:ZFIN;Acc:ZDB-GENE-030131-8319]
ENSONIG00000011012	inflammatory cytokines and receptors	FGF and related	fibroblast growth factor receptor 1a [Source:ZFIN;Acc:ZDB-GENE-980526-255]
ENSONIG00000012622	inflammatory cytokines and receptors	FGF and related	fibroblast growth factor receptor 1b [Source:ZFIN;Acc:ZDB-GENE-060503-14]
ENSONIG00000012609	inflammatory cytokines and receptors	FGF and related	fibroblast growth factor receptor 1b [Source:ZFIN;Acc:ZDB-GENE-060503-14]
ENSONIG00000010192	inflammatory cytokines and receptors	FGF and related	fibroblast growth factor receptor 2 [Source:ZFIN;Acc:ZDB-GENE-030323-1]
ENSONIG00000012350	inflammatory cytokines and receptors	FGF and related	fibroblast growth factor receptor 3 [Source:ZFIN;Acc:ZDB-GENE-000816-1]
ENSONIG00000017319	inflammatory cytokines and receptors	FGF and related	fibroblast growth factor receptor 4 [Source:ZFIN;Acc:ZDB-GENE-980526-488]
ENSONIG00000018278	inflammatory cytokines and receptors	FGF and related	fibroblast growth factor receptor substrate 2b [Source:ZFIN;Acc:ZDB-GENE-040718-406]
ENSONIG00000020130	inflammatory cytokines and receptors	FGF and related	fibroblast growth factor receptor-like 1 [Source:HGNC Symbol;Acc:3693]
ENSONIG00000001038	inflammatory cytokines and receptors	FGF and related	fibroblast growth factor receptor-like 1a [Source:ZFIN;Acc:ZDB-GENE-040128-2]
ENSONIG00000016247	inflammatory cytokines and receptors	FGF and related	Oreochromis niloticus fibroblast growth factor 20a (fgf20a), mRNA. [Source:RefSeq mRNA;Acc:NM_001279555]
ENSONIG00000017603	inflammatory cytokines and receptors	FGF and related	Oreochromis niloticus fibroblast growth factor 20-like (fgf20b), mRNA. [Source:RefSeq mRNA;Acc:NM_001279689]
ENSONIG00000020297	inflammatory cytokines and receptors	GATA and related	GATA binding protein 1a [Source:ZFIN;Acc:ZDB-GENE-980526-268]
ENSONIG00000019037	inflammatory cytokines and receptors	GATA and related	GATA binding protein 2 [Source:HGNC Symbol;Acc:4171]
ENSONIG00000002562	inflammatory cytokines and receptors	GATA and related	GATA zinc finger domain containing 1 [Source:ZFIN;Acc:ZDB-GENE-050629-1]
ENSONIG00000010164	inflammatory cytokines and receptors	GATA and related	GATA zinc finger domain containing 2A [Source:HGNC Symbol;Acc:29989]
ENSONIG00000002454	inflammatory cytokines and receptors	GATA and related	GATA zinc finger domain containing 2Ab [Source:ZFIN;Acc:ZDB-GENE-040426-2372]
ENSONIG00000010369	inflammatory cytokines and receptors	GATA and related	GATA zinc finger domain containing 2B [Source:ZFIN;Acc:ZDB-GENE-060503-655]
ENSONIG00000020338	inflammatory cytokines and receptors	GATA and related	GATA-binding protein 2a [Source:ZFIN;Acc:ZDB-GENE-980526-260]
ENSONIG00000013554	inflammatory cytokines and receptors	GATA and related	GATA-binding protein 4 [Source:ZFIN;Acc:ZDB-GENE-980526-476]
ENSONIG00000009553	inflammatory cytokines and receptors	GDF	growth differentiation factor 10 [Source:HGNC Symbol;Acc:4215]
ENSONIG00000019742	inflammatory cytokines and receptors	GDF	growth differentiation factor 10b [Source:ZFIN;Acc:ZDB-GENE-120316-1]
ENSONIG00000019215	inflammatory cytokines and receptors	GDF	growth differentiation factor 11 [Source:ZFIN;Acc:ZDB-GENE-040427-2]
ENSONIG00000010487	inflammatory cytokines and receptors	GDF	growth differentiation factor 15 [Source:HGNC Symbol;Acc:30142]
ENSONIG00000019741	inflammatory cytokines and receptors	GDF	growth differentiation factor 2 [Source:ZFIN;Acc:ZDB-GENE-100107-1]
ENSONIG00000000052	inflammatory cytokines and receptors	GDF	growth differentiation factor 6a [Source:ZFIN;Acc:ZDB-GENE-980526-373]
ENSONIG00000013833	inflammatory cytokines and receptors	GDF	growth differentiation factor 6b [Source:ZFIN;Acc:ZDB-GENE-980526-442]
ENSONIG00000012904	inflammatory cytokines and receptors	GDF	growth differentiation factor 9 [Source:ZFIN;Acc:ZDB-GENE-050221-7]
ENSONIG00000010573	inflammatory cytokines and receptors	GFI-1	growth factor independent 1aa [Source:ZFIN;Acc:ZDB-GENE-050522-534]
ENSONIG00000019246	inflammatory cytokines and receptors	GFI-1	growth factor independent 1ab [Source:ZFIN;Acc:ZDB-GENE-040116-8]
ENSONIG00000013011	inflammatory cytokines and receptors	GFI-1	growth factor independent 1B transcription repressor [Source:ZFIN;Acc:ZDB-GENE-091118-129]
ENSONIG00000018301	inflammatory cytokines and receptors	IFN	interferon phi 4 [Source:ZFIN;Acc:ZDB-GENE-080327-1]
ENSONIG00000007878	inflammatory cytokines and receptors	IFN	interferon phi 4 [Source:ZFIN;Acc:ZDB-GENE-080327-1]
ENSONIG00000007877	inflammatory cytokines and receptors	IFN	interferon phi 4 [Source:ZFIN;Acc:ZDB-GENE-080327-1]
ENSONIG00000007774	inflammatory cytokines and receptors	IFN	interferon phi 4 [Source:ZFIN;Acc:ZDB-GENE-080327-1]
ENSONIG00000018023	inflammatory cytokines and receptors	IFN		dbj|BAG50577.1| interferon gamma [Paralichthys olivaceus]
ENSONIG00000010474	inflammatory cytokines and receptors	IFN induced proteins and relevant	interferon gamma inducible protein 30 [Source:ZFIN;Acc:ZDB-GENE-030131-8447]
ENSONIG00000008893	inflammatory cytokines and receptors	IFN induced proteins and relevant	interferon induced transmembrane protein 5 [Source:ZFIN;Acc:ZDB-GENE-030131-8970]
ENSONIG00000008901	inflammatory cytokines and receptors	IFN induced proteins and relevant	interferon induced with helicase C domain 1 [Source:ZFIN;Acc:ZDB-GENE-081104-438]
ENSONIG00000001534	inflammatory cytokines and receptors	IFN induced proteins and relevant	interferon stimulated exonuclease gene 20-like 2 [Source:ZFIN;Acc:ZDB-GENE-070928-8]
ENSONIG00000012251	inflammatory cytokines and receptors	IFN induced proteins and relevant	interferon, alpha-inducible protein 6 [Source:HGNC Symbol;Acc:4054]
ENSONIG00000009741	inflammatory cytokines and receptors	IFN induced proteins and relevant	interferon-induced protein 35 [Source:ZFIN;Acc:ZDB-GENE-100311-2]
ENSONIG00000020776	inflammatory cytokines and receptors	IFN induced proteins and relevant	interferon-induced protein with tetratricopeptide repeats 2 [Source:ZFIN;Acc:ZDB-GENE-030131-1055]
ENSONIG00000016783	inflammatory cytokines and receptors	IFN induced proteins and relevant	interferon-related developmental regulator 1 [Source:ZFIN;Acc:ZDB-GENE-030131-6132]
ENSONIG00000001786	inflammatory cytokines and receptors	IFN induced proteins and relevant	interferon-related developmental regulator 2 [Source:ZFIN;Acc:ZDB-GENE-040801-140]
ENSONIG00000015622	inflammatory cytokines and receptors	IFN induced proteins and relevant	interferon-stimulated protein [Source:ZFIN;Acc:ZDB-GENE-100422-17]
ENSONIG00000008579	inflammatory cytokines and receptors	IFN induced proteins and relevant	protein kinase, interferon-inducible double stranded RNA dependent activator [Source:ZFIN;Acc:ZDB-GENE-050309-206]
ENSONIG00000009308	inflammatory cytokines and receptors	IFN induced proteins and relevant	protein-kinase, interferon-inducible double stranded RNA dependent inhibitor [Source:ZFIN;Acc:ZDB-GENE-000831-4]
ENSONIG00000011327	inflammatory cytokines and receptors	IFN induced proteins and relevant	protein-kinase, interferon-inducible double stranded RNA dependent inhibitor, repressor of (P58 repressor) a [Source:ZFIN;Acc:ZDB-GENE-040426-2045]
ENSONIG00000011324	inflammatory cytokines and receptors	IFN induced proteins and relevant	protein-kinase, interferon-inducible double stranded RNA dependent inhibitor, repressor of (P58 repressor) a [Source:ZFIN;Acc:ZDB-GENE-040426-2045]
ENSONIG00000011168	inflammatory cytokines and receptors	IFN induced proteins and relevant	protein-kinase, interferon-inducible double stranded RNA dependent inhibitor, repressor of (P58 repressor) b [Source:ZFIN;Acc:ZDB-GENE-040718-429]
ENSONIG00000020363	inflammatory cytokines and receptors	IFN induced proteins and relevant		emb|CBN81093.1| Interferon inducible Mx protein [Dicentrarchus labrax]
ENSONIG00000020362	inflammatory cytokines and receptors	IFN induced proteins and relevant		emb|CBN81093.1| Interferon inducible Mx protein [Dicentrarchus labrax]
ENSONIG00000019132	inflammatory cytokines and receptors	IFN induced proteins and relevant		gb|AAP42145.1| interferon-inducible protein IFI58 [Carassius auratus]
ENSONIG00000017774	inflammatory cytokines and receptors	IFN induced proteins and relevant		gb|AAP42145.1| interferon-inducible protein IFI58 [Carassius auratus]
ENSONIG00000017772	inflammatory cytokines and receptors	IFN induced proteins and relevant		gb|AAP42145.1| interferon-inducible protein IFI58 [Carassius auratus]
ENSONIG00000017771	inflammatory cytokines and receptors	IFN induced proteins and relevant		gb|AAP42145.1| interferon-inducible protein IFI58 [Carassius auratus]
ENSONIG00000020855	inflammatory cytokines and receptors	IFN induced proteins and relevant		gb|ABJ98621.1| interferon-inducible protein Gig1 [Scophthalmus maximus]
ENSONIG00000020488	inflammatory cytokines and receptors	IFN induced proteins and relevant		gb|ABJ98621.1| interferon-inducible protein Gig1 [Scophthalmus maximus]
ENSONIG00000002204	inflammatory cytokines and receptors	IFN induced proteins and relevant		gb|ABJ98621.1| interferon-inducible protein Gig1 [Scophthalmus maximus]
ENSONIG00000018460	inflammatory cytokines and receptors	IFN induced proteins and relevant		gb|ABW94983.1| interferon-inducible GTPase_a [Salmo salar]
ENSONIG00000013613	inflammatory cytokines and receptors	IFN induced proteins and relevant		gb|ABY55168.1| interferon-inducible transmembrane protein 1 [Larimichthys crocea]
ENSONIG00000013612	inflammatory cytokines and receptors	IFN induced proteins and relevant		gb|ABY55168.1| interferon-inducible transmembrane protein 1 [Larimichthys crocea]
ENSONIG00000012877	inflammatory cytokines and receptors	IFN induced proteins and relevant		gb|ABY55168.1| interferon-inducible transmembrane protein 1 [Larimichthys crocea]
ENSONIG00000008900	inflammatory cytokines and receptors	IFN induced proteins and relevant		gb|ABY55168.1| interferon-inducible transmembrane protein 1 [Larimichthys crocea]
ENSONIG00000000718	inflammatory cytokines and receptors	IFN induced proteins and relevant		gb|ABY55168.1| interferon-inducible transmembrane protein 1 [Larimichthys crocea]
ENSONIG00000019137	inflammatory cytokines and receptors	IFN induced proteins and relevant		gb|ADE73873.1| interferon-inducible 58 kDa protein [Ctenopharyngodon idella]
ENSONIG00000001120	inflammatory cytokines and receptors	IFN induced proteins and relevant		ref|NP_001133872.1| Interferon-induced protein 44 [Salmo salar] gb|ACI34057.1| Interferon-induced protein 44 [Salmo salar]
ENSONIG00000005494	inflammatory cytokines and receptors	IFN induced proteins and relevant		ref|XP_001344731.2| PREDICTED: interferon-induced very large GTPase 1-like [Danio rerio]
ENSONIG00000017781	inflammatory cytokines and receptors	IFN induced proteins and relevant		ref|XP_001346132.3| PREDICTED: interferon-induced very large GTPase 1-like [Danio rerio]
ENSONIG00000017465	inflammatory cytokines and receptors	IFN induced proteins and relevant		ref|XP_002660417.1| PREDICTED: interferon-induced protein 44 [Danio rerio]
ENSONIG00000013725	inflammatory cytokines and receptors	IFN induced proteins and relevant		ref|XP_002662121.1| PREDICTED: interferon-induced very large GTPase 1-like [Danio rerio]
ENSONIG00000012747	inflammatory cytokines and receptors	IFN induced proteins and relevant		ref|XP_003201189.1| PREDICTED: interferon-induced protein 44-like [Danio rerio]
ENSONIG00000021079	inflammatory cytokines and receptors	IFN induced proteins and relevant		ref|XP_682842.1| PREDICTED: interferon-induced very large GTPase 1-like [Danio rerio]
ENSONIG00000018048	inflammatory cytokines and receptors	IFN induced proteins and relevant		ref|XP_682842.1| PREDICTED: interferon-induced very large GTPase 1-like [Danio rerio]
ENSONIG00000012894	inflammatory cytokines and receptors	IFN induced proteins and relevant		ref|XP_682842.1| PREDICTED: interferon-induced very large GTPase 1-like [Danio rerio]
ENSONIG00000008423	inflammatory cytokines and receptors	IFN induced proteins and relevant		ref|XP_682842.1| PREDICTED: interferon-induced very large GTPase 1-like [Danio rerio]
ENSONIG00000014147	inflammatory cytokines and receptors	IFN induced proteins and relevant		ref|XP_683129.2| PREDICTED: similar to interferon-induced, hepatitis C-associated microtubular aggregat [Danio rerio]
ENSONIG00000021397	inflammatory cytokines and receptors	IFN induced proteins and relevant		ref|XP_684086.4| PREDICTED: interferon-induced very large GTPase 1-like [Danio rerio]
ENSONIG00000021396	inflammatory cytokines and receptors	IFN induced proteins and relevant		ref|XP_684086.4| PREDICTED: interferon-induced very large GTPase 1-like [Danio rerio]
ENSONIG00000020874	inflammatory cytokines and receptors	IFN induced proteins and relevant		ref|XP_684086.4| PREDICTED: interferon-induced very large GTPase 1-like [Danio rerio]
ENSONIG00000020799	inflammatory cytokines and receptors	IFN induced proteins and relevant		ref|XP_684086.4| PREDICTED: interferon-induced very large GTPase 1-like [Danio rerio]
ENSONIG00000020797	inflammatory cytokines and receptors	IFN induced proteins and relevant		ref|XP_684086.4| PREDICTED: interferon-induced very large GTPase 1-like [Danio rerio]
ENSONIG00000020538	inflammatory cytokines and receptors	IFN induced proteins and relevant		ref|XP_684086.4| PREDICTED: interferon-induced very large GTPase 1-like [Danio rerio]
ENSONIG00000020472	inflammatory cytokines and receptors	IFN induced proteins and relevant		ref|XP_684086.4| PREDICTED: interferon-induced very large GTPase 1-like [Danio rerio]
ENSONIG00000020199	inflammatory cytokines and receptors	IFN induced proteins and relevant		ref|XP_684086.4| PREDICTED: interferon-induced very large GTPase 1-like [Danio rerio]
ENSONIG00000019899	inflammatory cytokines and receptors	IFN induced proteins and relevant		ref|XP_684086.4| PREDICTED: interferon-induced very large GTPase 1-like [Danio rerio]
ENSONIG00000015975	inflammatory cytokines and receptors	IFN induced proteins and relevant		ref|XP_684086.4| PREDICTED: interferon-induced very large GTPase 1-like [Danio rerio]
ENSONIG00000006396	inflammatory cytokines and receptors	IFN induced proteins and relevant		ref|XP_684086.4| PREDICTED: interferon-induced very large GTPase 1-like [Danio rerio]
ENSONIG00000006140	inflammatory cytokines and receptors	IFN induced proteins and relevant		ref|XP_684086.4| PREDICTED: interferon-induced very large GTPase 1-like [Danio rerio]
ENSONIG00000006031	inflammatory cytokines and receptors	IFN induced proteins and relevant		ref|XP_684086.4| PREDICTED: interferon-induced very large GTPase 1-like [Danio rerio]
ENSONIG00000005530	inflammatory cytokines and receptors	IFN induced proteins and relevant		ref|XP_684086.4| PREDICTED: interferon-induced very large GTPase 1-like [Danio rerio]
ENSONIG00000003479	inflammatory cytokines and receptors	IFN induced proteins and relevant		ref|XP_684086.4| PREDICTED: interferon-induced very large GTPase 1-like [Danio rerio]
ENSONIG00000000276	inflammatory cytokines and receptors	IFN induced proteins and relevant		ref|XP_684086.4| PREDICTED: interferon-induced very large GTPase 1-like [Danio rerio]
ENSONIG00000012705	inflammatory cytokines and receptors	IFN induced proteins and relevant		ref|XP_693944.2| PREDICTED: gamma-interferon-inducible lysosomal thiol reductase-like [Danio rerio]
ENSONIG00000017591	inflammatory cytokines and receptors	IL and relevant	IL2-inducible T-cell kinase [Source:ZFIN;Acc:ZDB-GENE-990415-261]
ENSONIG00000013957	inflammatory cytokines and receptors	IL and relevant	IL-6 subfamily cytokine M17 [Source:ZFIN;Acc:ZDB-GENE-060526-368]
ENSONIG00000017414	inflammatory cytokines and receptors	IL and relevant	Interleukin [Source:UniProtKB/TrEMBL;Acc:I3KLG7]
ENSONIG00000011230	inflammatory cytokines and receptors	IL and relevant	interleukin 1, beta [Source:ZFIN;Acc:ZDB-GENE-040702-2]
ENSONIG00000008343	inflammatory cytokines and receptors	IL and relevant	interleukin 1, beta [Source:ZFIN;Acc:ZDB-GENE-040702-2]
ENSONIG00000019290	inflammatory cytokines and receptors	IL and relevant	interleukin 10 [Source:ZFIN;Acc:ZDB-GENE-051111-1]
ENSONIG00000007064	inflammatory cytokines and receptors	IL and relevant	interleukin 11b [Source:ZFIN;Acc:ZDB-GENE-051019-2]
ENSONIG00000008618	inflammatory cytokines and receptors	IL and relevant	interleukin 12B, b [Source:ZFIN;Acc:ZDB-GENE-030131-7937]
ENSONIG00000017652	inflammatory cytokines and receptors	IL and relevant	interleukin 12Ba [Source:ZFIN;Acc:ZDB-GENE-050525-3]
ENSONIG00000001118	inflammatory cytokines and receptors	IL and relevant	interleukin 15, like [Source:ZFIN;Acc:ZDB-GENE-041111-173]
ENSONIG00000015044	inflammatory cytokines and receptors	IL and relevant	interleukin 16 [Source:HGNC Symbol;Acc:5980]
ENSONIG00000003356	inflammatory cytokines and receptors	IL and relevant	interleukin 17a/f1 [Source:ZFIN;Acc:ZDB-GENE-061031-3]
ENSONIG00000003355	inflammatory cytokines and receptors	IL and relevant	interleukin 17a/f2 [Source:ZFIN;Acc:ZDB-GENE-061031-2]
ENSONIG00000001294	inflammatory cytokines and receptors	IL and relevant	interleukin 17a/f3 [Source:ZFIN;Acc:ZDB-GENE-041001-192]
ENSONIG00000004190	inflammatory cytokines and receptors	IL and relevant	interleukin 17c [Source:ZFIN;Acc:ZDB-GENE-061031-5]
ENSONIG00000015721	inflammatory cytokines and receptors	IL and relevant	interleukin 17d [Source:ZFIN;Acc:ZDB-GENE-061031-4]
ENSONIG00000019288	inflammatory cytokines and receptors	IL and relevant	interleukin 19 like [Source:ZFIN;Acc:ZDB-GENE-071121-1]
ENSONIG00000011206	inflammatory cytokines and receptors	IL and relevant	interleukin 34 [Source:ZFIN;Acc:ZDB-GENE-050419-150]
ENSONIG00000015210	inflammatory cytokines and receptors	IL and relevant	interleukin 4 induced 1 [Source:HGNC Symbol;Acc:19094]
ENSONIG00000015207	inflammatory cytokines and receptors	IL and relevant	interleukin 4 induced 1 [Source:HGNC Symbol;Acc:19094]
ENSONIG00000014126	inflammatory cytokines and receptors	IL and relevant	interleukin 4 induced 1 [Source:HGNC Symbol;Acc:19094]
ENSONIG00000012419	inflammatory cytokines and receptors	IL and relevant	interleukin 4 induced 1 [Source:HGNC Symbol;Acc:19094]
ENSONIG00000004497	inflammatory cytokines and receptors	IL and relevant	interleukin 4 induced 1 [Source:HGNC Symbol;Acc:19094]
ENSONIG00000011605	inflammatory cytokines and receptors	IL and relevant	interleukin 6 signal transducer [Source:ZFIN;Acc:ZDB-GENE-080104-6]
ENSONIG00000010350	inflammatory cytokines and receptors	IL and relevant	interleukin enhancer binding factor 2 [Source:ZFIN;Acc:ZDB-GENE-040426-2345]
ENSONIG00000018907	inflammatory cytokines and receptors	IL and relevant	interleukin enhancer binding factor 3a [Source:ZFIN;Acc:ZDB-GENE-030131-3151]
ENSONIG00000008081	inflammatory cytokines and receptors	IL and relevant	interleukin enhancer binding factor 3b [Source:ZFIN;Acc:ZDB-GENE-030131-587]
ENSONIG00000021308	inflammatory cytokines and receptors	IL and relevant	nuclear factor, interleukin 3 regulated [Source:ZFIN;Acc:ZDB-GENE-040822-28]
ENSONIG00000008057	inflammatory cytokines and receptors	IL and relevant	nuclear factor, interleukin 3 regulated, member 2 [Source:ZFIN;Acc:ZDB-GENE-110929-1]
ENSONIG00000021359	inflammatory cytokines and receptors	IL and relevant	nuclear factor, interleukin 3 regulated, member 4 [Source:ZFIN;Acc:ZDB-GENE-070424-214]
ENSONIG00000018891	inflammatory cytokines and receptors	IL and relevant	nuclear factor, interleukin 3 regulated, member 5 [Source:ZFIN;Acc:ZDB-GENE-030131-7677]
ENSONIG00000021070	inflammatory cytokines and receptors	IL and relevant	nuclear factor, interleukin 3 regulated, member 6 [Source:ZFIN;Acc:ZDB-GENE-040704-63]
ENSONIG00000003375	inflammatory cytokines and receptors	IL and relevant		dbj|BAI82582.2| interleukin-17C-2 [Takifugu rubripes]
ENSONIG00000018024	inflammatory cytokines and receptors	IL and relevant		emb|CAR63747.1| interleukin-22 [Gadus morhua]
ENSONIG00000014512	inflammatory cytokines and receptors	IL and relevant		emb|CBN81835.1| Interleukin-7 [Dicentrarchus labrax]
ENSONIG00000003602	inflammatory cytokines and receptors	IL and relevant		gb|AAR25701.1| interleukin-12b [Tetraodon nigroviridis]
ENSONIG00000009951	inflammatory cytokines and receptors	IL and relevant		gb|ABD46706.1| interleukin-12 p35 chain [Dicentrarchus labrax] gb|ABD46707.1| interleukin-12 p35 chain [Dicentrarchus labrax]
ENSONIG00000014332	inflammatory cytokines and receptors	IL and relevant		gb|ACY54776.1| interleukin-12 beta [Hippoglossus hippoglossus] gb|ACY54777.1| interleukin-12 beta [Hippoglossus hippoglossus]
ENSONIG00000001406	inflammatory cytokines and receptors	IL and relevant		ref|NP_001033082.1| interleukin-21 [Takifugu rubripes] emb|CAE50922.2| interleukin-21 [Takifugu rubripes] emb|CAH59638.1| Interleukin-21 [Takifugu rubripes]
ENSONIG00000002016	inflammatory cytokines and receptors	IL and relevant		sp|A0S0B0.1|IL6_PAROL RecName: Full=Interleukin-6; Short=IL-6; Flags: Precursor gb|ABB90401.1| interleukin 6 [Paralichthys olivaceus] gb|ABJ53333.1| interleukin-6 [Paralichthys olivaceus]
ENSONIG00000015364	inflammatory cytokines and receptors	IL and relevant		tpg|DAA01562.1| TPA_exp: interleukin-18 [Takifugu rubripes]
ENSONIG00000001175	inflammatory cytokines and receptors	ILR and relevant	interleukin 1 receptor accessory protein [Source:HGNC Symbol;Acc:5995]
ENSONIG00000012110	inflammatory cytokines and receptors	ILR and relevant	interleukin 1 receptor accessory protein-like 1 [Source:HGNC Symbol;Acc:5996]
ENSONIG00000006666	inflammatory cytokines and receptors	ILR and relevant	interleukin 1 receptor accessory protein-like 1a [Source:ZFIN;Acc:ZDB-GENE-061013-249]
ENSONIG00000015862	inflammatory cytokines and receptors	ILR and relevant	interleukin 1 receptor accessory protein-like 2 [Source:ZFIN;Acc:ZDB-GENE-040219-5]
ENSONIG00000017002	inflammatory cytokines and receptors	ILR and relevant	interleukin 1 receptor, type II [Source:HGNC Symbol;Acc:5994]
ENSONIG00000016996	inflammatory cytokines and receptors	ILR and relevant	interleukin 1 receptor-like 1 [Source:HGNC Symbol;Acc:5998]
ENSONIG00000006056	inflammatory cytokines and receptors	ILR and relevant	interleukin 10 receptor, alpha [Source:ZFIN;Acc:ZDB-GENE-070905-4]
ENSONIG00000013117	inflammatory cytokines and receptors	ILR and relevant	interleukin 11 receptor, alpha [Source:ZFIN;Acc:ZDB-GENE-030131-5942]
ENSONIG00000002601	inflammatory cytokines and receptors	ILR and relevant	interleukin 12 receptor, beta 2a [Source:ZFIN;Acc:ZDB-GENE-080107-3]
ENSONIG00000002150	inflammatory cytokines and receptors	ILR and relevant	interleukin 12 receptor, beta 2a, like [Source:ZFIN;Acc:ZDB-GENE-080107-6]
ENSONIG00000018343	inflammatory cytokines and receptors	ILR and relevant	interleukin 13 receptor, alpha 1 [Source:ZFIN;Acc:ZDB-GENE-060503-103]
ENSONIG00000005254	inflammatory cytokines and receptors	ILR and relevant	interleukin 13 receptor, alpha 2 [Source:ZFIN;Acc:ZDB-GENE-030521-10]
ENSONIG00000014154	inflammatory cytokines and receptors	ILR and relevant	interleukin 17 receptor A2 [Source:ZFIN;Acc:ZDB-GENE-060503-869]
ENSONIG00000004323	inflammatory cytokines and receptors	ILR and relevant	interleukin 17 receptor D [Source:ZFIN;Acc:ZDB-GENE-020320-5]
ENSONIG00000008330	inflammatory cytokines and receptors	ILR and relevant	interleukin 18 receptor 1 [Source:HGNC Symbol;Acc:5988]
ENSONIG00000008536	inflammatory cytokines and receptors	ILR and relevant	interleukin 2 receptor, beta [Source:ZFIN;Acc:ZDB-GENE-080108-2]
ENSONIG00000008531	inflammatory cytokines and receptors	ILR and relevant	interleukin 2 receptor, gamma b [Source:ZFIN;Acc:ZDB-GENE-080402-2]
ENSONIG00000008529	inflammatory cytokines and receptors	ILR and relevant	interleukin 2 receptor, gamma b [Source:ZFIN;Acc:ZDB-GENE-080402-2]
ENSONIG00000008593	inflammatory cytokines and receptors	ILR and relevant	interleukin 21 receptor [Source:ZFIN;Acc:ZDB-GENE-080108-6]
ENSONIG00000019956	inflammatory cytokines and receptors	ILR and relevant	interleukin 21 receptor, like [Source:ZFIN;Acc:ZDB-GENE-080108-7]
ENSONIG00000005882	inflammatory cytokines and receptors	ILR and relevant	interleukin 31 receptor A [Source:HGNC Symbol;Acc:18969]
ENSONIG00000017178	inflammatory cytokines and receptors	ILR and relevant	interleukin 4 receptor [Source:ZFIN;Acc:ZDB-GENE-050227-5]
ENSONIG00000013916	inflammatory cytokines and receptors	ILR and relevant	interleukin 7 receptor [Source:ZFIN;Acc:ZDB-GENE-080110-7]
ENSONIG00000011837	inflammatory cytokines and receptors	ILR and relevant		gb|ABM46912.1| IL-15 receptor alpha chain [Tetraodon nigroviridis] gb|ABO15460.1| interleukin 15 receptor alpha [Tetraodon nigroviridis]
ENSONIG00000004572	inflammatory cytokines and receptors	ILR and relevant		ref|NP_001072090.1| interleukin 8 receptor II [Takifugu rubripes] gb|AAY41947.1| interleukin 8 receptor II [Takifugu rubripes]
ENSONIG00000020401	inflammatory cytokines and receptors	ILR and relevant		ref|NP_001072110.1| interleukin 8 receptor I transcript 1 [Takifugu rubripes] ref|NP_001091093.1| interleukin 8 receptor I transcript 2 [Takifugu rubripes] gb|AAY41945.1| interleukin 8 receptor I transcript 1 [Takifugu rubripes] gb|AAY41946.1| interleukin 8 receptor I transcript 2 [Takifugu rubripes]
ENSONIG00000016997	inflammatory cytokines and receptors	ILR and relevant		ref|NP_001117105.1| interleukin-1 receptor-like protein [Salmo salar] emb|CAC83729.1| interleukin-1 receptor-like protein [Salmo salar] gb|ACN10966.1| Interleukin-1 receptor type I precursor [Salmo salar]
ENSONIG00000016999	inflammatory cytokines and receptors	ILR and relevant		ref|XP_001339589.4| PREDICTED: interleukin-1 receptor type 1-like [Danio rerio]
ENSONIG00000007929	inflammatory cytokines and receptors	ILR and relevant		ref|XP_001339589.4| PREDICTED: interleukin-1 receptor type 1-like [Danio rerio]
ENSONIG00000009099	inflammatory cytokines and receptors	ILR and relevant		ref|XP_688141.3| PREDICTED: interleukin-17 receptor D [Danio rerio]
ENSONIG00000006861	inflammatory cytokines and receptors	Integrin alpha	integrin alpha 4 [Source:ZFIN;Acc:ZDB-GENE-110411-108]
ENSONIG00000003144	inflammatory cytokines and receptors	Integrin alpha	integrin alpha FG-GAP repeat containing 1 [Source:HGNC Symbol;Acc:30697]
ENSONIG00000017820	inflammatory cytokines and receptors	Integrin alpha	integrin alpha FG-GAP repeat containing 2 [Source:ZFIN;Acc:ZDB-GENE-041008-161]
ENSONIG00000007572	inflammatory cytokines and receptors	Integrin alpha	integrin, alpha 1 [Source:ZFIN;Acc:ZDB-GENE-091118-115]
ENSONIG00000006374	inflammatory cytokines and receptors	Integrin alpha	integrin, alpha 10 [Source:ZFIN;Acc:ZDB-GENE-100922-54]
ENSONIG00000005664	inflammatory cytokines and receptors	Integrin alpha	integrin, alpha 11a [Source:ZFIN;Acc:ZDB-GENE-050324-1]
ENSONIG00000010581	inflammatory cytokines and receptors	Integrin alpha	integrin, alpha 11b [Source:ZFIN;Acc:ZDB-GENE-071009-4]
ENSONIG00000014276	inflammatory cytokines and receptors	Integrin alpha	integrin, alpha 2 (CD49B, alpha 2 subunit of VLA-2 receptor), duplicate 2 [Source:ZFIN;Acc:ZDB-GENE-091118-70]
ENSONIG00000009206	inflammatory cytokines and receptors	Integrin alpha	integrin, alpha 2b (platelet glycoprotein IIb of IIb/IIIa complex, antigen CD41B) [Source:ZFIN;Acc:ZDB-GENE-051031-1]
ENSONIG00000009224	inflammatory cytokines and receptors	Integrin alpha	integrin, alpha 3a [Source:ZFIN;Acc:ZDB-GENE-090805-3]
ENSONIG00000019898	inflammatory cytokines and receptors	Integrin alpha	integrin, alpha 3b [Source:ZFIN;Acc:ZDB-GENE-050411-55]
ENSONIG00000020239	inflammatory cytokines and receptors	Integrin alpha	integrin, alpha 5 (fibronectin receptor, alpha polypeptide) [Source:HGNC Symbol;Acc:6141]
ENSONIG00000016666	inflammatory cytokines and receptors	Integrin alpha	integrin, alpha 5 (fibronectin receptor, alpha polypeptide) [Source:ZFIN;Acc:ZDB-GENE-031116-52]
ENSONIG00000002344	inflammatory cytokines and receptors	Integrin alpha	integrin, alpha 6, like [Source:ZFIN;Acc:ZDB-GENE-040914-57]
ENSONIG00000008711	inflammatory cytokines and receptors	Integrin alpha	integrin, alpha 6a [Source:ZFIN;Acc:ZDB-GENE-050309-23]
ENSONIG00000010374	inflammatory cytokines and receptors	Integrin alpha	integrin, alpha 6b [Source:ZFIN;Acc:ZDB-GENE-050320-5]
ENSONIG00000005230	inflammatory cytokines and receptors	Integrin alpha	integrin, alpha 7 [Source:ZFIN;Acc:ZDB-GENE-070501-10]
ENSONIG00000003095	inflammatory cytokines and receptors	Integrin alpha	integrin, alpha 8 [Source:ZFIN;Acc:ZDB-GENE-080220-48]
ENSONIG00000009870	inflammatory cytokines and receptors	Integrin alpha	integrin, alpha 9 [Source:ZFIN;Acc:ZDB-GENE-040426-1129]
ENSONIG00000003258	inflammatory cytokines and receptors	Integrin alpha	integrin, alpha L (antigen CD11A (p180), lymphocyte function-associated antigen 1; alpha polypeptide) [Source:HGNC Symbol;Acc:6148]
ENSONIG00000016141	inflammatory cytokines and receptors	Integrin alpha	integrin, alpha V [Source:ZFIN;Acc:ZDB-GENE-060616-382]
ENSONIG00000020091	inflammatory cytokines and receptors	Integrin alpha		emb|CBN81367.1| Integrin alpha-M [Dicentrarchus labrax]
ENSONIG00000020090	inflammatory cytokines and receptors	Integrin alpha		emb|CBN81367.1| Integrin alpha-M [Dicentrarchus labrax]
ENSONIG00000020089	inflammatory cytokines and receptors	Integrin alpha		emb|CBN81367.1| Integrin alpha-M [Dicentrarchus labrax]
ENSONIG00000020087	inflammatory cytokines and receptors	Integrin alpha		emb|CBN81367.1| Integrin alpha-M [Dicentrarchus labrax]
ENSONIG00000020086	inflammatory cytokines and receptors	Integrin alpha		emb|CBN81367.1| Integrin alpha-M [Dicentrarchus labrax]
ENSONIG00000006552	inflammatory cytokines and receptors	Integrin beta	Integrin beta [Source:UniProtKB/TrEMBL;Acc:I3JHC2]
ENSONIG00000000980	inflammatory cytokines and receptors	Integrin beta	integrin beta 3a [Source:ZFIN;Acc:ZDB-GENE-071207-1]
ENSONIG00000016335	inflammatory cytokines and receptors	Integrin beta	integrin beta 3b [Source:ZFIN;Acc:ZDB-GENE-071207-2]
ENSONIG00000003702	inflammatory cytokines and receptors	Integrin beta	integrin, beta 1a [Source:ZFIN;Acc:ZDB-GENE-060803-2]
ENSONIG00000014982	inflammatory cytokines and receptors	Integrin beta	integrin, beta 1b.2 [Source:ZFIN;Acc:ZDB-GENE-040426-2598]
ENSONIG00000013821	inflammatory cytokines and receptors	Integrin beta	integrin, beta 2 [Source:ZFIN;Acc:ZDB-GENE-110411-4]
ENSONIG00000013816	inflammatory cytokines and receptors	Integrin beta	integrin, beta 2 [Source:ZFIN;Acc:ZDB-GENE-110411-4]
ENSONIG00000019600	inflammatory cytokines and receptors	Integrin beta	integrin, beta 4 [Source:ZFIN;Acc:ZDB-GENE-030131-7209]
ENSONIG00000013667	inflammatory cytokines and receptors	Integrin beta	integrin, beta 5 [Source:ZFIN;Acc:ZDB-GENE-030131-6022]
ENSONIG00000003317	inflammatory cytokines and receptors	Integrin beta	integrin, beta 6 [Source:ZFIN;Acc:ZDB-GENE-100812-2]
ENSONIG00000010860	inflammatory cytokines and receptors	Integrin beta	integrin, beta 8 [Source:ZFIN;Acc:ZDB-GENE-071213-3]
ENSONIG00000006806	inflammatory cytokines and receptors	Integrin beta	integrin, beta-like 1 [Source:ZFIN;Acc:ZDB-GENE-050522-410]
ENSONIG00000017148	inflammatory cytokines and receptors	IRF	interferon regulatory factor 10 [Source:ZFIN;Acc:ZDB-GENE-040426-2084]
ENSONIG00000017180	inflammatory cytokines and receptors	IRF	interferon regulatory factor 1a [Source:ZFIN;Acc:ZDB-GENE-060421-4031]
ENSONIG00000017217	inflammatory cytokines and receptors	IRF	interferon regulatory factor 1b [Source:ZFIN;Acc:ZDB-GENE-041114-13]
ENSONIG00000015919	inflammatory cytokines and receptors	IRF	interferon regulatory factor 2 [Source:HGNC Symbol;Acc:6117]
ENSONIG00000020656	inflammatory cytokines and receptors	IRF	interferon regulatory factor 2 binding protein 1 [Source:ZFIN;Acc:ZDB-GENE-050420-389]
ENSONIG00000010096	inflammatory cytokines and receptors	IRF	interferon regulatory factor 2 binding protein 2 [Source:HGNC Symbol;Acc:21729]
ENSONIG00000007666	inflammatory cytokines and receptors	IRF	interferon regulatory factor 2 binding protein 2a [Source:ZFIN;Acc:ZDB-GENE-030131-7809]
ENSONIG00000018120	inflammatory cytokines and receptors	IRF	interferon regulatory factor 2 binding protein 2b [Source:ZFIN;Acc:ZDB-GENE-040426-2574]
ENSONIG00000020071	inflammatory cytokines and receptors	IRF	interferon regulatory factor 3 [Source:ZFIN;Acc:ZDB-GENE-071120-7]
ENSONIG00000009637	inflammatory cytokines and receptors	IRF	interferon regulatory factor 4a [Source:ZFIN;Acc:ZDB-GENE-070912-330]
ENSONIG00000006398	inflammatory cytokines and receptors	IRF	interferon regulatory factor 4b [Source:ZFIN;Acc:ZDB-GENE-041001-131]
ENSONIG00000007600	inflammatory cytokines and receptors	IRF	interferon regulatory factor 5 [Source:ZFIN;Acc:ZDB-GENE-040426-2587]
ENSONIG00000018961	inflammatory cytokines and receptors	IRF	interferon regulatory factor 6 [Source:ZFIN;Acc:ZDB-GENE-040426-1137]
ENSONIG00000014571	inflammatory cytokines and receptors	IRF	interferon regulatory factor 7 [Source:ZFIN;Acc:ZDB-GENE-040426-1518]
ENSONIG00000005631	inflammatory cytokines and receptors	IRF	interferon regulatory factor 8 [Source:ZFIN;Acc:ZDB-GENE-040718-367]
ENSONIG00000006624	inflammatory cytokines and receptors	IRF	interferon regulatory factor 9 [Source:ZFIN;Acc:ZDB-GENE-040912-165]
ENSONIG00000012618	inflammatory cytokines and receptors	LIFR	leukemia inhibitory factor receptor alpha b [Source:ZFIN;Acc:ZDB-GENE-080107-2]
ENSONIG00000014310	inflammatory cytokines and receptors	oncostatin M receptor	oncostatin M receptor [Source:ZFIN;Acc:ZDB-GENE-060526-48]
ENSONIG00000005116	inflammatory cytokines and receptors	other cytokines	cardiotrophin-like cytokine factor 1 [Source:ZFIN;Acc:ZDB-GENE-110411-244]
ENSONIG00000019423	inflammatory cytokines and receptors	other cytokines	cytokine-like 1 [Source:HGNC Symbol;Acc:24435]
ENSONIG00000017825	inflammatory cytokines and receptors	other cytokines	IK cytokine [Source:ZFIN;Acc:ZDB-GENE-030131-960]
ENSONIG00000003874	inflammatory cytokines and receptors	other cytokines	kit ligand a [Source:ZFIN;Acc:ZDB-GENE-070424-1]
ENSONIG00000011774	inflammatory cytokines and receptors	other cytokines	kit ligand b [Source:ZFIN;Acc:ZDB-GENE-070424-2]
ENSONIG00000011773	inflammatory cytokines and receptors	other cytokines	kit ligand b [Source:ZFIN;Acc:ZDB-GENE-070424-2]
ENSONIG00000018572	inflammatory cytokines and receptors	other cytokines		gb|AAO21207.1| small inducible cytokine SCYA105 [Paralabidochromis chilotes]
ENSONIG00000015505	inflammatory cytokines and receptors	other cytokines		gb|AAO21208.1| small inducible cytokine SCYA106 [Paralabidochromis chilotes]
ENSONIG00000014662	inflammatory cytokines and receptors	other cytokines		gb|AAO21208.1| small inducible cytokine SCYA106 [Paralabidochromis chilotes]
ENSONIG00000013870	inflammatory cytokines and receptors	other cytokines		gb|AAR25690.1| class I helical cytokine receptor number 27 [Tetraodon nigroviridis]
ENSONIG00000008411	inflammatory cytokines and receptors	other cytokines		ref|NP_001090577.1| cytokine-like 1 [Xenopus laevis] gb|AAI28943.1| LOC100036817 protein [Xenopus laevis]
ENSONIG00000001569	Inflammatory Cytokines and Receptors	TGF A/B(1-3)	transforming growth factor, beta-induced [Source:ZFIN;Acc:ZDB-GENE-030131-73]
ENSONIG00000013837	inflammatory cytokines and receptors	TGF related	TGF-beta activated kinase 1/MAP3K7 binding protein 1 [Source:ZFIN;Acc:ZDB-GENE-060628-1]
ENSONIG00000011396	inflammatory cytokines and receptors	TGF related	TGF-beta activated kinase 1/MAP3K7 binding protein 2 [Source:ZFIN;Acc:ZDB-GENE-040426-933]
ENSONIG00000001728	inflammatory cytokines and receptors	TGF related	TGF-beta activated kinase 1/MAP3K7 binding protein 3 [Source:ZFIN;Acc:ZDB-GENE-060503-408]
ENSONIG00000008110	inflammatory cytokines and receptors	TGF related		gb|AAA42236.1| type III TGF-beta receptor [Rattus norvegicus]
ENSONIG00000005387	inflammatory cytokines and receptors	TGF related		gb|ACY78405.1| TGF beta 6 precursor [Sparus aurata]
ENSONIG00000016136	inflammatory cytokines and receptors	TGF related		ref|XP_003415762.1| PREDICTED: TGF-beta receptor type-2 isoform 2 [Loxodonta africana]
ENSONIG00000001747	inflammatory cytokines and receptors	TTN/TITIN	obscurin, cytoskeletal calmodulin and titin-interacting RhoGEF [Source:ZFIN;Acc:ZDB-GENE-040812-4]
ENSONIG00000005795	inflammatory cytokines and receptors	TTN/TITIN	titin [Source:HGNC Symbol;Acc:12403]
ENSONIG00000017439	inflammatory cytokines and receptors	TTN/TITIN	titin b [Source:ZFIN;Acc:ZDB-GENE-030616-413]
ENSONIG00000000998	inflammatory cytokines and receptors	TTN/TITIN	titin-cap (telethonin) [Source:ZFIN;Acc:ZDB-GENE-070501-5]
ENSONIG00000021427	inflammatory cytokines and receptors	XCL,XCR	chemokine (C motif) receptor 1 [Source:HGNC Symbol;Acc:1625]
ENSONIG00000002126	inflammatory cytokines and receptors	XCL,XCR	chemokine (C motif) receptor 1 [Source:ZFIN;Acc:ZDB-GENE-070302-6]
ENSONIG00000021122	inflammatory cytokines and receptors	XCL,XCR		ref|XP_001513749.1| PREDICTED: similar to chemokine (C motif) receptor 1 [Ornithorhynchus anatinus]
ENSONIG00000020986	inflammatory cytokines and receptors	XCL,XCR		ref|XP_001513749.1| PREDICTED: similar to chemokine (C motif) receptor 1 [Ornithorhynchus anatinus]
ENSONIG00000020552	inflammatory cytokines and receptors	XCL,XCR		ref|XP_001513749.1| PREDICTED: similar to chemokine (C motif) receptor 1 [Ornithorhynchus anatinus]
ENSONIG00000021417	inflammatory cytokines and receptors	XCL,XCR		ref|XP_002196670.1| PREDICTED: XC chemokine receptor 1 [Taeniopygia guttata]
ENSONIG00000009264	inflammatory cytokines and receptors	XCL,XCR		ref|XP_002667429.1| PREDICTED: chemokine XC receptor 1-like [Danio rerio]
ENSONIG00000015149	innate immune cells related	CD244		ref|XP_002667919.1| PREDICTED: natural killer cell receptor 2B4-like [Danio rerio]		NK-like cell related
ENSONIG00000020200	innate immune cells related	chymase	chymase 1, mast cell [Source:HGNC Symbol;Acc:2097]			mast cell related
ENSONIG00000018173	innate immune cells related	chymase	chymase 1, mast cell [Source:HGNC Symbol;Acc:2097]			mast cell related
ENSONIG00000010574	innate immune cells related	chymase	chymase 1, mast cell [Source:HGNC Symbol;Acc:2097]			mast cell related
ENSONIG00000008287	innate immune cells related	chymase	chymase 1, mast cell [Source:HGNC Symbol;Acc:2097]			mast cell related
ENSONIG00000005292	innate immune cells related	chymase	chymase 1, mast cell [Source:HGNC Symbol;Acc:2097]			mast cell related
ENSONIG00000005289	innate immune cells related	chymase	chymase 1, mast cell [Source:HGNC Symbol;Acc:2097]			mast cell related
ENSONIG00000005287	innate immune cells related	chymase	chymase 1, mast cell [Source:HGNC Symbol;Acc:2097]			mast cell related
ENSONIG00000005280	innate immune cells related	chymase	chymase 1, mast cell [Source:HGNC Symbol;Acc:2097]			mast cell related
ENSONIG00000005276	innate immune cells related	chymase	chymase 1, mast cell [Source:HGNC Symbol;Acc:2097]			mast cell related
ENSONIG00000005268	innate immune cells related	chymase	chymase 1, mast cell [Source:HGNC Symbol;Acc:2097]			mast cell related
ENSONIG00000004445	innate immune cells related	chymase	chymase 1, mast cell [Source:HGNC Symbol;Acc:2097]			mast cell related
ENSONIG00000004277	innate immune cells related	chymase	chymase 1, mast cell [Source:HGNC Symbol;Acc:2097]			mast cell related
ENSONIG00000004274	innate immune cells related	chymase	chymase 1, mast cell [Source:HGNC Symbol;Acc:2097]			mast cell related
ENSONIG00000002397	innate immune cells related	chymase	chymase 1, mast cell [Source:HGNC Symbol;Acc:2097]			mast cell related
ENSONIG00000002396	innate immune cells related	chymase	chymase 1, mast cell [Source:HGNC Symbol;Acc:2097]			mast cell related
ENSONIG00000002393	innate immune cells related	chymase	chymase 1, mast cell [Source:HGNC Symbol;Acc:2097]			mast cell related
ENSONIG00000002390	innate immune cells related	chymase	chymase 1, mast cell [Source:HGNC Symbol;Acc:2097]			mast cell related
ENSONIG00000002381	innate immune cells related	chymase	chymase 1, mast cell [Source:HGNC Symbol;Acc:2097]			mast cell related
ENSONIG00000002378	innate immune cells related	chymase	chymase 1, mast cell [Source:HGNC Symbol;Acc:2097]			mast cell related
ENSONIG00000002375	innate immune cells related	chymase	chymase 1, mast cell [Source:HGNC Symbol;Acc:2097]			mast cell related
ENSONIG00000001054	innate immune cells related	MAEA	macrophage erythroblast attacher [Source:ZFIN;Acc:ZDB-GENE-030131-294]			macrophage related
ENSONIG00000002437	innate immune cells related	MCP		gb|EDL36218.1| mast cell protease 4, isoform CRA_b [Mus musculus]		mast cell related
ENSONIG00000007040	innate immune cells related	mkl1a	megakaryoblastic leukemia (translocation) 1a [Source:ZFIN;Acc:ZDB-GENE-121205-3]			macrophage related
ENSONIG00000019711	innate immune cells related	mkl2a	megakaryoblastic leukemia (translocation) 1b [Source:ZFIN;Acc:ZDB-GENE-030131-681]			macrophage related
ENSONIG00000009561	innate immune cells related	MMD	monocyte to macrophage differentiation-associated [Source:ZFIN;Acc:ZDB-GENE-051120-39]			macrophage related
ENSONIG00000008524	innate immune cells related	MMD	monocyte to macrophage differentiation-associated 2a [Source:ZFIN;Acc:ZDB-GENE-081104-52]			macrophage related
ENSONIG00000003998	innate immune cells related	MST1	macrophage stimulating 1 (hepatocyte growth factor-like) [Source:ZFIN;Acc:ZDB-GENE-020806-3]			macrophage related
ENSONIG00000004085	innate immune cells related	MST1R	macrophage stimulating 1 receptor (c-met-related tyrosine kinase), a [Source:ZFIN;Acc:ZDB-GENE-071218-2]			macrophage related
ENSONIG00000020282	innate immune cells related	MST2R	macrophage stimulating 1 receptor (c-met-related tyrosine kinase), b [Source:ZFIN;Acc:ZDB-GENE-071218-3]			macrophage related
ENSONIG00000009496	innate immune cells related	NCAM	neural cell adhesion molecule 1a [Source:ZFIN;Acc:ZDB-GENE-990415-31]			NK-like cell related
ENSONIG00000011106	innate immune cells related	NCAM	neural cell adhesion molecule 1b [Source:ZFIN;Acc:ZDB-GENE-010822-2]			NK-like cell related
ENSONIG00000016826	innate immune cells related	NCAM	neuronal cell adhesion molecule a [Source:ZFIN;Acc:ZDB-GENE-041210-235]			NK-like cell related
ENSONIG00000001866	innate immune cells related	NCAM		ref|NP_571905.1| neural cell adhesion molecule 2 [Danio rerio] gb|AAK38468.1| cell adhesion molecule OCAM [Danio rerio] emb|CAQ15687.1| neural cell adhesion molecule 2 [Danio rerio] emb|CAQ13261.1| neural cell adhesion molecule 2 [Danio rerio] emb|CAQ15596.1| neural cell adhesion molecule 2 [Danio rerio] gb|AAI62324.1| Neural cell adhesion molecule 2 [Danio rerio]		NK-like cell related
ENSONIG00000007253	innate immune cells related	NCAM		ref|NP_001134287.1| Neural cell adhesion molecule 1-A [Salmo salar] gb|ACI66925.1| Neural cell adhesion molecule 1-A precursor [Salmo salar]		NK-like cell related
ENSONIG00000015838	innate immune cells related	NCCRP-1	nonspecific cytotoxic cell receptor protein 1 [Source:ZFIN;Acc:ZDB-GENE-000210-13]			NK-like cell related
ENSONIG00000000357	innate immune cells related	NCF	neutrophil cytosolic factor 1 [Source:ZFIN;Acc:ZDB-GENE-031006-6]			neutrophil related
ENSONIG00000004902	innate immune cells related	NCF	neutrophil cytosolic factor 2 [Source:ZFIN;Acc:ZDB-GENE-070209-29]			neutrophil related
ENSONIG00000013093	innate immune cells related	NCF	neutrophil cytosolic factor 4 [Source:ZFIN;Acc:ZDB-GENE-041124-1]			neutrophil related
ENSONIG00000005793	innate immune cells related	NKTR	natural killer-tumor recognition sequence [Source:ZFIN;Acc:ZDB-GENE-030131-1725]			NK-like cell related
ENSONIG00000002442	innate immune cells related	RNKP-1 (Granzyme B)		gb|ACQ58918.1| Natural killer cell protease 1 precursor [Anoplopoma fimbria]		NK-like cell related
ENSONIG00000002441	innate immune cells related	RNKP-2 (Granzyme B)		gb|ACQ58918.1| Natural killer cell protease 1 precursor [Anoplopoma fimbria]		NK-like cell related
ENSONIG00000002439	innate immune cells related	RNKP-3 (Granzyme B)		gb|ACQ58918.1| Natural killer cell protease 1 precursor [Anoplopoma fimbria]		NK-like cell related
ENSONIG00000002433	innate immune cells related	RNKP-4 (Granzyme B)		gb|ACQ58918.1| Natural killer cell protease 1 precursor [Anoplopoma fimbria]		NK-like cell related
ENSONIG00000021328	other genes related to immune response	Adenosine receptor A		emb|CBN80742.1| Adenosine receptor A1 [Dicentrarchus labrax]
ENSONIG00000014695	other genes related to immune response	Adenosine receptor A		emb|CBN80742.1| Adenosine receptor A1 [Dicentrarchus labrax]
ENSONIG00000014641	other genes related to immune response	Adenosine receptor A		emb|CBN80742.1| Adenosine receptor A1 [Dicentrarchus labrax]
ENSONIG00000014694	other genes related to immune response	Adenosine receptor A		emb|CBN80743.1| Adenosine receptor A1 [Dicentrarchus labrax]
ENSONIG00000012328	other genes related to immune response	Adenosine receptor A		ref|XP_002667700.1| PREDICTED: adenosine receptor A3-like [Danio rerio]
ENSONIG00000002483	other genes related to immune response	ADNP	ADNP homeobox 2b [Source:ZFIN;Acc:ZDB-GENE-030131-5930]
ENSONIG00000013610	other genes related to immune response	ALCAM/CD166	activated leukocyte cell adhesion molecule a [Source:ZFIN;Acc:ZDB-GENE-990415-30]
ENSONIG00000011158	other genes related to immune response	ALCAM/CD166	activated leukocyte cell adhesion molecule b [Source:ZFIN;Acc:ZDB-GENE-030131-1768]
ENSONIG00000013784	other genes related to immune response	Apolipoprotein A	apolipoprotein A-I binding protein [Source:ZFIN;Acc:ZDB-GENE-040718-362]
ENSONIG00000016677	other genes related to immune response	Apolipoprotein A	apolipoprotein A-Ib [Source:ZFIN;Acc:ZDB-GENE-050302-172]
ENSONIG00000016150	other genes related to immune response	Apolipoprotein A	apolipoprotein A-IV [Source:HGNC Symbol;Acc:602]
ENSONIG00000013741	other genes related to immune response	Apolipoprotein A	Putative apolipoprotein A4a; Uncharacterized protein [Source:UniProtKB/TrEMBL;Acc:I3K841]
ENSONIG00000016151	other genes related to immune response	Apolipoprotein A	Putative apolipoprotein A4b; Uncharacterized protein [Source:UniProtKB/TrEMBL;Acc:I3KGU7]
ENSONIG00000009888	other genes related to immune response	autoimmune regulator	autoimmune regulator [Source:ZFIN;Acc:ZDB-GENE-071008-4]
ENSONIG00000008580	other genes related to immune response	autoimmune regulator		ref|XP_001337239.1| PREDICTED: autoimmune regulator-like [Danio rerio]
ENSONIG00000004875	other genes related to immune response	azurocidin	azurocidin 1 [Source:HGNC Symbol;Acc:913]
ENSONIG00000008528	other genes related to immune response	CARD	caspase recruitment domain family, member 11 [Source:ZFIN;Acc:ZDB-GENE-100219-1]			apoptosis related
ENSONIG00000003444	other genes related to immune response	CARD	caspase recruitment domain family, member 14 [Source:ZFIN;Acc:ZDB-GENE-090310-1]			apoptosis related
ENSONIG00000011944	other genes related to immune response	CARD	caspase recruitment domain family, member 9 [Source:ZFIN;Acc:ZDB-GENE-060531-94]			apoptosis related
ENSONIG00000012874	other genes related to immune response	Caspase	caspase 2, apoptosis-related cysteine protease [Source:ZFIN;Acc:ZDB-GENE-030825-3]			apoptosis related
ENSONIG00000010144	other genes related to immune response	Caspase	caspase 3, apoptosis-related cysteine protease a [Source:ZFIN;Acc:ZDB-GENE-011210-1]			apoptosis related
ENSONIG00000015916	other genes related to immune response	Caspase	caspase 3, apoptosis-related cysteine protease b [Source:ZFIN;Acc:ZDB-GENE-070607-1]			apoptosis related
ENSONIG00000017494	other genes related to immune response	Caspase	caspase 6, apoptosis-related cysteine peptidase [Source:HGNC Symbol;Acc:1507]			apoptosis related
ENSONIG00000017493	other genes related to immune response	Caspase	caspase 6, apoptosis-related cysteine peptidase [Source:HGNC Symbol;Acc:1507]			apoptosis related
ENSONIG00000017492	other genes related to immune response	Caspase	caspase 6, apoptosis-related cysteine peptidase [Source:HGNC Symbol;Acc:1507]			apoptosis related
ENSONIG00000016363	other genes related to immune response	Caspase	caspase 7, apoptosis-related cysteine peptidase [Source:ZFIN;Acc:ZDB-GENE-050522-506]			apoptosis related
ENSONIG00000015679	other genes related to immune response	Caspase	caspase 8, apoptosis-related cysteine peptidase [Source:ZFIN;Acc:ZDB-GENE-000713-1]			apoptosis related
ENSONIG00000008575	other genes related to immune response	Caspase	caspase 8, apoptosis-related cysteine peptidase, like 2 [Source:ZFIN;Acc:ZDB-GENE-070608-2]			apoptosis related
ENSONIG00000006629	other genes related to immune response	Caspase	caspase 9, apoptosis-related cysteine protease [Source:ZFIN;Acc:ZDB-GENE-030825-5]			apoptosis related
ENSONIG00000008329	other genes related to immune response	Caspase	caspase a [Source:ZFIN;Acc:ZDB-GENE-000616-3]			apoptosis related
ENSONIG00000008024	other genes related to immune response	Caspase	caspase a [Source:ZFIN;Acc:ZDB-GENE-000616-3]			apoptosis related
ENSONIG00000005487	other genes related to immune response	Caspase	caspase a [Source:ZFIN;Acc:ZDB-GENE-000616-3]			apoptosis related
ENSONIG00000005025	other genes related to immune response	Caspase	caspase a [Source:ZFIN;Acc:ZDB-GENE-000616-3]			apoptosis related
ENSONIG00000003988	other genes related to immune response	Caspase	caspase a [Source:ZFIN;Acc:ZDB-GENE-000616-3]			apoptosis related
ENSONIG00000003818	other genes related to immune response	Caspase	caspase a [Source:ZFIN;Acc:ZDB-GENE-000616-3]			apoptosis related
ENSONIG00000003672	other genes related to immune response	Caspase	caspase a [Source:ZFIN;Acc:ZDB-GENE-000616-3]			apoptosis related
ENSONIG00000007556	other genes related to immune response	Caspase	caspase activity and apoptosis inhibitor 1 [Source:HGNC Symbol;Acc:25834]			apoptosis related
ENSONIG00000012587	other genes related to immune response	Caspase		ref|XP_001338890.2| PREDICTED: caspase-3-like [Danio rerio]		apoptosis related
ENSONIG00000012584	other genes related to immune response	Caspase		ref|XP_001338890.2| PREDICTED: caspase-3-like [Danio rerio]		apoptosis related
ENSONIG00000019478	other genes related to immune response	cathepsin	cathepsin A [Source:ZFIN;Acc:ZDB-GENE-030131-537]			AMP and candidates
ENSONIG00000005125	other genes related to immune response	cathepsin	cathepsin C [Source:ZFIN;Acc:ZDB-GENE-030619-9]			AMP and candidates
ENSONIG00000015766	other genes related to immune response	cathepsin	cathepsin F [Source:ZFIN;Acc:ZDB-GENE-030131-9831]			AMP and candidates
ENSONIG00000015188	other genes related to immune response	cathepsin	cathepsin H [Source:ZFIN;Acc:ZDB-GENE-030131-3539]			AMP and candidates
ENSONIG00000003478	other genes related to immune response	cathepsin	cathepsin L.1 [Source:ZFIN;Acc:ZDB-GENE-040718-61]			AMP and candidates
ENSONIG00000003475	other genes related to immune response	cathepsin	cathepsin L.1 [Source:ZFIN;Acc:ZDB-GENE-040718-61]			AMP and candidates
ENSONIG00000003469	other genes related to immune response	cathepsin	cathepsin L.1 [Source:ZFIN;Acc:ZDB-GENE-040718-61]			AMP and candidates
ENSONIG00000014226	other genes related to immune response	cathepsin	cathepsin La [Source:ZFIN;Acc:ZDB-GENE-030131-106]			AMP and candidates
ENSONIG00000006671	other genes related to immune response	cathepsin	cathepsin S [Source:HGNC Symbol;Acc:2545]			AMP and candidates
ENSONIG00000008083	other genes related to immune response	CD 109	CD109 molecule [Source:HGNC Symbol;Acc:21685]
ENSONIG00000018735	other genes related to immune response	CD 109		ref|XP_002937196.1| PREDICTED: CD109 antigen-like [Xenopus (Silurana) tropicalis]
ENSONIG00000005822	other genes related to immune response	CD 151	CD151 antigen, like [Source:ZFIN;Acc:ZDB-GENE-040426-1868]
ENSONIG00000015519	other genes related to immune response	CD 151	CD151 molecule [Source:ZFIN;Acc:ZDB-GENE-041010-137]
ENSONIG00000017725	other genes related to immune response	CD 200		gb|ADV36649.1| CD200 [Oncorhynchus mykiss]
ENSONIG00000014381	other genes related to immune response	CD 200		ref|XP_003199235.1| PREDICTED: cell surface glycoprotein CD200 receptor 1 [Danio rerio]
ENSONIG00000010397	other genes related to immune response	CD 201		gb|ADV36649.1| CD200 [Oncorhynchus mykiss]
ENSONIG00000006631	other genes related to immune response	CD 202		gb|ADV36649.1| CD200 [Oncorhynchus mykiss]
ENSONIG00000006630	other genes related to immune response	CD 203		gb|ADV36649.1| CD200 [Oncorhynchus mykiss]
ENSONIG00000001910	other genes related to immune response	CD 204		gb|ADV36649.1| CD200 [Oncorhynchus mykiss]
ENSONIG00000001909	other genes related to immune response	CD 205		gb|ADV36649.1| CD200 [Oncorhynchus mykiss]
ENSONIG00000001908	other genes related to immune response	CD 206		gb|ADV36649.1| CD200 [Oncorhynchus mykiss]
ENSONIG00000001010	other genes related to immune response	CD 207		gb|ADV36649.1| CD200 [Oncorhynchus mykiss]
ENSONIG00000001009	other genes related to immune response	CD 208		gb|ADV36649.1| CD200 [Oncorhynchus mykiss]
ENSONIG00000019878	other genes related to immune response	CD 209		gb|ACI68298.1| CD209 antigen-like protein D [Salmo salar]
ENSONIG00000011325	other genes related to immune response	CD 209		gb|ACI68298.1| CD209 antigen-like protein D [Salmo salar]
ENSONIG00000019880	other genes related to immune response	CD 209		gb|ACO14261.1| CD209 antigen-like protein A [Esox lucius]
ENSONIG00000007331	other genes related to immune response	CD 209		gb|ADB55614.1| CD209 [Oryzias latipes]
ENSONIG00000006435	other genes related to immune response	CD 209		gb|ADB55614.1| CD209 [Oryzias latipes]
ENSONIG00000006434	other genes related to immune response	CD 209		gb|ADB55614.1| CD209 [Oryzias latipes]
ENSONIG00000001008	other genes related to immune response	CD 209		gb|ADV36649.1| CD200 [Oncorhynchus mykiss]
ENSONIG00000007616	other genes related to immune response	CD 209		ref|NP_001117983.1| CD36 antigen [Oncorhynchus mykiss] gb|AAU14871.1| CD36 antigen [Oncorhynchus mykiss]
ENSONIG00000017102	other genes related to immune response	CD 209		ref|NP_001134518.1| CD209 antigen-like protein D [Salmo salar] gb|ACI67844.1| CD209 antigen-like protein D [Salmo salar]
ENSONIG00000015665	other genes related to immune response	CD 209		ref|NP_001134518.1| CD209 antigen-like protein D [Salmo salar] gb|ACI67844.1| CD209 antigen-like protein D [Salmo salar]
ENSONIG00000013222	other genes related to immune response	CD 209		ref|NP_001134518.1| CD209 antigen-like protein D [Salmo salar] gb|ACI67844.1| CD209 antigen-like protein D [Salmo salar]
ENSONIG00000001007	other genes related to immune response	CD 210		gb|ADV36649.1| CD200 [Oncorhynchus mykiss]
ENSONIG00000009006	other genes related to immune response	CD 247	CD247 antigen like [Source:ZFIN;Acc:ZDB-GENE-070508-2]
ENSONIG00000008562	other genes related to immune response	CD 248	CD248 molecule, endosialin [Source:HGNC Symbol;Acc:18219]
ENSONIG00000002076	other genes related to immune response	CD 248	CD248 molecule, endosialin a [Source:ZFIN;Acc:ZDB-GENE-030131-2084]
ENSONIG00000016489	other genes related to immune response	CD 276		ref|XP_692447.4| PREDICTED: CD276 antigen-like [Danio rerio]
ENSONIG00000008938	other genes related to immune response	CD 302	CD302 molecule [Source:HGNC Symbol;Acc:30843]
ENSONIG00000000090	other genes related to immune response	CD 36	CD36 antigen [Source:ZFIN;Acc:ZDB-GENE-040718-55]
ENSONIG00000009089	other genes related to immune response	CD 36		gb|AEA39683.1| CD163-like protein [Epinephelus coioides]
ENSONIG00000014587	other genes related to immune response	CD 44	CD44 molecule (Indian blood group) b [Source:ZFIN;Acc:ZDB-GENE-110429-2]
ENSONIG00000021008	other genes related to immune response	CD 48		gb|ACQ58805.1| CD48 antigen precursor [Anoplopoma fimbria]
ENSONIG00000011954	other genes related to immune response	CD 53	CD53 molecule [Source:HGNC Symbol;Acc:1686]
ENSONIG00000010427	other genes related to immune response	CD 53		gb|ACT34982.1| leukocyte surface antigen CD53 [Larimichthys crocea]
ENSONIG00000016724	other genes related to immune response	CD 63	Cd63 antigen [Source:ZFIN;Acc:ZDB-GENE-030131-180]
ENSONIG00000018009	other genes related to immune response	CD 63		gb|ABJ98699.1| CD63-like protein [Scophthalmus maximus]
ENSONIG00000018757	other genes related to immune response	CD 73	5'-nucleotidase, ecto (CD73) [Source:ZFIN;Acc:ZDB-GENE-040426-1261]
ENSONIG00000003636	other genes related to immune response	CD 73	5'-nucleotidase, ecto (CD73) [Source:ZFIN;Acc:ZDB-GENE-040426-1261]
ENSONIG00000015057	other genes related to immune response	CD 82	CD82 antigen, a [Source:ZFIN;Acc:ZDB-GENE-030131-2818]
ENSONIG00000008462	other genes related to immune response	CD 82	CD82 molecule [Source:HGNC Symbol;Acc:6210]
ENSONIG00000001512	other genes related to immune response	CD 83		gb|ABM67085.1| CD83 [Sparus aurata]
ENSONIG00000008266	other genes related to immune response	CD 93	CD93 molecule [Source:HGNC Symbol;Acc:15855]
ENSONIG00000007343	other genes related to immune response	CD 99	CD99 molecule [Source:ZFIN;Acc:ZDB-GENE-061103-391]
ENSONIG00000008105	other genes related to immune response	CEBP	CCAAT/enhancer binding protein (C/EBP) 1 [Source:ZFIN;Acc:ZDB-GENE-010611-1]
ENSONIG00000003300	other genes related to immune response	CEBP	CCAAT/enhancer binding protein (C/EBP), alpha [Source:ZFIN;Acc:ZDB-GENE-020111-2]
ENSONIG00000021137	other genes related to immune response	CEBP	CCAAT/enhancer binding protein (C/EBP), beta [Source:ZFIN;Acc:ZDB-GENE-020111-3]
ENSONIG00000021429	other genes related to immune response	CEBP	CCAAT/enhancer binding protein (C/EBP), delta [Source:ZFIN;Acc:ZDB-GENE-020111-4]
ENSONIG00000020606	other genes related to immune response	CEBP	CCAAT/enhancer binding protein (C/EBP), gamma [Source:ZFIN;Acc:ZDB-GENE-020111-5]
ENSONIG00000018713	other genes related to immune response	CEBP	CCAAT/enhancer binding protein (C/EBP), zeta [Source:ZFIN;Acc:ZDB-GENE-050417-261]
ENSONIG00000003655	other genes related to immune response	CYBB	cytochrome b-245, beta polypeptide (chronic granulomatous disease) [Source:ZFIN;Acc:ZDB-GENE-040426-1380]
ENSONIG00000010110	other genes related to immune response	DMBT		ref|NP_001075502.1| deleted in malignant brain tumors 1 protein precursor [Oryctolagus cuniculus] sp|Q95218.2|DMBT1_RABIT RecName: Full=Deleted in malignant brain tumors 1 protein; AltName: Full=Hensin; Flags: Precursor gb|AAD02242.1| hensin [Oryctolagus cuniculus]
ENSONIG00000006902	other genes related to immune response	DMBT		ref|NP_001075502.1| deleted in malignant brain tumors 1 protein precursor [Oryctolagus cuniculus] sp|Q95218.2|DMBT1_RABIT RecName: Full=Deleted in malignant brain tumors 1 protein; AltName: Full=Hensin; Flags: Precursor gb|AAD02242.1| hensin [Oryctolagus cuniculus]
ENSONIG00000000320	other genes related to immune response	DMBT		ref|NP_001075502.1| deleted in malignant brain tumors 1 protein precursor [Oryctolagus cuniculus] sp|Q95218.2|DMBT1_RABIT RecName: Full=Deleted in malignant brain tumors 1 protein; AltName: Full=Hensin; Flags: Precursor gb|AAD02242.1| hensin [Oryctolagus cuniculus]
ENSONIG00000011889	other genes related to immune response	DMBT		ref|NP_060049.2| deleted in malignant brain tumors 1 protein isoform c precursor [Homo sapiens] emb|CAI14492.1| deleted in malignant brain tumors 1 [Homo sapiens]
ENSONIG00000000324	other genes related to immune response	DMBT		ref|NP_060049.2| deleted in malignant brain tumors 1 protein isoform c precursor [Homo sapiens] emb|CAI14492.1| deleted in malignant brain tumors 1 [Homo sapiens]
ENSONIG00000012963	other genes related to immune response	EGR	early growth response 1 [Source:ZFIN;Acc:ZDB-GENE-980526-320]
ENSONIG00000015461	other genes related to immune response	EGR	early growth response 2a [Source:ZFIN;Acc:ZDB-GENE-030723-6]
ENSONIG00000007232	other genes related to immune response	EGR	early growth response 2b [Source:ZFIN;Acc:ZDB-GENE-980526-283]
ENSONIG00000011752	other genes related to immune response	EGR	early growth response 3 [Source:ZFIN;Acc:ZDB-GENE-040718-394]
ENSONIG00000017555	other genes related to immune response	EGR	early growth response 4 [Source:HGNC Symbol;Acc:3241]
ENSONIG00000003304	other genes related to immune response	ELK4	ELK4, ETS-domain protein [Source:ZFIN;Acc:ZDB-GENE-030716-1]
ENSONIG00000012661	other genes related to immune response	GIAMP		ref|NP_997651.1| GTPase IMAP family member 8 [Mus musculus] ref|NP_001070878.1| GTPase IMAP family member 8 [Mus musculus] sp|Q75N62.1|GIMA8_MOUSE RecName: Full=GTPase IMAP family member 8; Short=mGIMAP8; AltName: Full=Immune-associated nucleotide-binding protein 9; Short=IAN-9; AltName: Full=Immunity-associated protein 8 dbj|BAD16741.1| immune-associated nucleotide-binding protein 9 [Mus musculu…
ENSONIG00000005027	other genes related to immune response	GIAMP		ref|NP_997651.1| GTPase IMAP family member 8 [Mus musculus] ref|NP_001070878.1| GTPase IMAP family member 8 [Mus musculus] sp|Q75N62.1|GIMA8_MOUSE RecName: Full=GTPase IMAP family member 8; Short=mGIMAP8; AltName: Full=Immune-associated nucleotide-binding protein 9; Short=IAN-9; AltName: Full=Immunity-associated protein 8 dbj|BAD16741.1| immune-associated nucleotide-binding protein 9 [Mus musculu…
ENSONIG00000012461	other genes related to immune response	GRP		gb|ABG56392.1| glucose-regulated protein 78 [Paralichthys olivaceus]
ENSONIG00000012434	other genes related to immune response	GRP		gb|ABG56392.1| glucose-regulated protein 78 [Paralichthys olivaceus]
ENSONIG00000000045	other genes related to immune response	hepcidin		dbj|BAH03287.1| hepcidin antimicrobial peptide 3 [Pagrus auriga] dbj|BAH03291.1| hepcidin antimicrobial peptide 3 [Pagrus auriga]		AMP and candidates
ENSONIG00000016359	other genes related to immune response	hepcidin		gb|ABC18307.1| hepcidin [Larimichthys crocea] emb|CAO00820.1| hepcidin [Larimichthys crocea]		AMP and candidates
ENSONIG00000000044	other genes related to immune response	hepcidin		gb|ADN22956.1| hepcidin precursor [Oreochromis niloticus]		AMP and candidates
ENSONIG00000013770	other genes related to immune response	HSP	heat shock 10 protein 1 (chaperonin 10) [Source:ZFIN;Acc:ZDB-GENE-000906-2]
ENSONIG00000009140	other genes related to immune response	HSP	heat shock protein 12A [Source:ZFIN;Acc:ZDB-GENE-031001-1]
ENSONIG00000013570	other genes related to immune response	HSP	heat shock protein 12B [Source:ZFIN;Acc:ZDB-GENE-070226-1]
ENSONIG00000005214	other genes related to immune response	HSP	heat shock protein 13 [Source:ZFIN;Acc:ZDB-GENE-070410-58]
ENSONIG00000014177	other genes related to immune response	HSP	heat shock protein 14 [Source:ZFIN;Acc:ZDB-GENE-041210-73]
ENSONIG00000008454	other genes related to immune response	HSP	heat shock protein 4a [Source:ZFIN;Acc:ZDB-GENE-040426-2832]
ENSONIG00000012895	other genes related to immune response	HSP	heat shock protein 4b [Source:ZFIN;Acc:ZDB-GENE-030131-6018]
ENSONIG00000012462	other genes related to immune response	HSP	heat shock protein 5 [Source:ZFIN;Acc:ZDB-GENE-031001-11]
ENSONIG00000012454	other genes related to immune response	HSP	heat shock protein 5 [Source:ZFIN;Acc:ZDB-GENE-031001-11]
ENSONIG00000012446	other genes related to immune response	HSP	heat shock protein 5 [Source:ZFIN;Acc:ZDB-GENE-031001-11]
ENSONIG00000012430	other genes related to immune response	HSP	heat shock protein 5 [Source:ZFIN;Acc:ZDB-GENE-031001-11]
ENSONIG00000001651	other genes related to immune response	HSP	heat shock protein 5 [Source:ZFIN;Acc:ZDB-GENE-031001-11]
ENSONIG00000000362	other genes related to immune response	HSP	heat shock protein 5 [Source:ZFIN;Acc:ZDB-GENE-031001-11]
ENSONIG00000004081	other genes related to immune response	HSP	heat shock protein 9 [Source:ZFIN;Acc:ZDB-GENE-030828-12]
ENSONIG00000000819	other genes related to immune response	HSP	heat shock protein 90, alpha (cytosolic), class A member 1, tandem duplicate 1 [Source:ZFIN;Acc:ZDB-GENE-990415-94]
ENSONIG00000000805	other genes related to immune response	HSP	heat shock protein 90, alpha (cytosolic), class A member 1, tandem duplicate 2 [Source:ZFIN;Acc:ZDB-GENE-031001-3]
ENSONIG00000005936	other genes related to immune response	HSP	heat shock protein 90, alpha (cytosolic), class B member 1 [Source:ZFIN;Acc:ZDB-GENE-990415-95]
ENSONIG00000008526	other genes related to immune response	HSP	heat shock protein 90, beta (grp94), member 1 [Source:ZFIN;Acc:ZDB-GENE-031002-1]
ENSONIG00000006308	other genes related to immune response	HSP	heat shock protein, alpha-crystallin-related, 9 [Source:ZFIN;Acc:ZDB-GENE-080214-6]
ENSONIG00000021218	other genes related to immune response	HSP	heat shock protein, alpha-crystallin-related, b11 [Source:ZFIN;Acc:ZDB-GENE-030131-5148]
ENSONIG00000010800	other genes related to immune response	HSP	heat shock protein, alpha-crystallin-related, b12 [Source:ZFIN;Acc:ZDB-GENE-030131-2741]
ENSONIG00000013955	other genes related to immune response	HSP	heat shock protein, alpha-crystallin-related, b15 [Source:ZFIN;Acc:ZDB-GENE-080214-5]
ENSONIG00000002750	other genes related to immune response	HSP	heat shock protein, alpha-crystallin-related, b6 [Source:ZFIN;Acc:ZDB-GENE-080214-7]
ENSONIG00000010551	other genes related to immune response	HSP	heat shock protein, alpha-crystallin-related, b8 [Source:ZFIN;Acc:ZDB-GENE-030131-2480]
ENSONIG00000006137	other genes related to immune response	HSP		emb|CAK04769.1| novel protein similar to vertebrate heat shock 70kDa protein 12A (HSPA12A) [Danio rerio]
ENSONIG00000020545	other genes related to immune response	HSP		gb|ACI42865.1| heat shock protein 70 [Oreochromis niloticus]
ENSONIG00000000533	other genes related to immune response	IKAROS	IKAROS family zinc finger 5 [Source:ZFIN;Acc:ZDB-GENE-040801-209]
ENSONIG00000009627	other genes related to immune response	IKKA/CHUK, IKKB	conserved helix-loop-helix ubiquitous kinase [Source:HGNC Symbol;Acc:1974]
ENSONIG00000018146	other genes related to immune response	IKKA/CHUK, IKKB	conserved helix-loop-helix ubiquitous kinase [Source:ZFIN;Acc:ZDB-GENE-040426-1069]
ENSONIG00000019559	other genes related to immune response	immunity related GTPase	immunity-related GTPase family, cinema [Source:HGNC Symbol;Acc:28835]
ENSONIG00000013604	other genes related to immune response	immunity related GTPase	immunity-related GTPase family, cinema [Source:HGNC Symbol;Acc:28835]
ENSONIG00000011736	other genes related to immune response	immunity related GTPase	immunity-related GTPase family, cinema [Source:HGNC Symbol;Acc:28835]
ENSONIG00000011735	other genes related to immune response	immunity related GTPase	immunity-related GTPase family, cinema [Source:HGNC Symbol;Acc:28835]
ENSONIG00000011733	other genes related to immune response	immunity related GTPase	immunity-related GTPase family, cinema [Source:HGNC Symbol;Acc:28835]
ENSONIG00000011280	other genes related to immune response	immunity related GTPase	immunity-related GTPase family, cinema [Source:HGNC Symbol;Acc:28835]
ENSONIG00000006747	other genes related to immune response	IRG1	immunoresponsive gene 1 [Source:ZFIN;Acc:ZDB-GENE-081104-428]
ENSONIG00000017876	other genes related to immune response	IRG1	immunoresponsive gene 1, like [Source:ZFIN;Acc:ZDB-GENE-061103-301]
ENSONIG00000003957	other genes related to immune response	JAK (1,2)	Janus kinase 2a [Source:ZFIN;Acc:ZDB-GENE-980526-481]
ENSONIG00000016948	other genes related to immune response	JAK (1,2)	Janus kinase 2b [Source:ZFIN;Acc:ZDB-GENE-980526-123]
ENSONIG00000012612	other genes related to immune response	JAK (1,2)	Janus kinase 3 (a protein tyrosine kinase, leukocyte) [Source:ZFIN;Acc:ZDB-GENE-070725-4]
ENSONIG00000008393	other genes related to immune response	JAK (1,2)	janus kinase and microtubule interacting protein 2 [Source:ZFIN;Acc:ZDB-GENE-091204-293]
ENSONIG00000019145	other genes related to immune response	JAK (1,2)	Janus kinase and microtubule interacting protein 3 [Source:HGNC Symbol;Acc:23523]
ENSONIG00000003215	other genes related to immune response	Kruppel-like factor	Kruppel-like factor 15 [Source:HGNC Symbol;Acc:14536]
ENSONIG00000009164	other genes related to immune response	Kruppel-like factor	Kruppel-like factor 15 [Source:ZFIN;Acc:ZDB-GENE-030131-7844]
ENSONIG00000006766	other genes related to immune response	Kruppel-like factor	Kruppel-like factor 5b [Source:ZFIN;Acc:ZDB-GENE-080424-4]
ENSONIG00000018889	other genes related to immune response	Kruppel-like factor	Kruppel-like factor d [Source:ZFIN;Acc:ZDB-GENE-980526-55]
ENSONIG00000017729	other genes related to immune response	Lectin receptor		gb|AAI24081.1| Immune-related, lectin-like receptor 4 [Danio rerio]
ENSONIG00000005039	other genes related to immune response	Lectin receptor		gb|AAI24081.1| Immune-related, lectin-like receptor 4 [Danio rerio]
ENSONIG00000005036	other genes related to immune response	Lectin receptor		gb|AAI24081.1| Immune-related, lectin-like receptor 4 [Danio rerio]
ENSONIG00000005034	other genes related to immune response	Lectin receptor		gb|AAI24081.1| Immune-related, lectin-like receptor 4 [Danio rerio]
ENSONIG00000005031	other genes related to immune response	Lectin receptor		gb|AAI24081.1| Immune-related, lectin-like receptor 4 [Danio rerio]
ENSONIG00000005038	other genes related to immune response	Lectin receptor		ref|NP_001035129.1| immune-related, lectin-like receptor 4 [Danio rerio] gb|AAY43092.1| immune-related lectin-like receptor-like [Danio rerio]
ENSONIG00000005029	other genes related to immune response	Lectin receptor		ref|NP_001035139.1| immune-related, lectin-like receptor 1 [Danio rerio] gb|AAY43089.1| immune-related lectin-like receptor 1 [Danio rerio] emb|CAQ14692.1| immune-related, lectin-like receptor 1 [Danio rerio]
ENSONIG00000017733	other genes related to immune response	Lectin receptor		ref|NP_001121843.1| immune-related, lectin-like receptor 2 [Danio rerio] emb|CAQ14687.1| immune-related, lectin-like receptor 2 [Danio rerio]
ENSONIG00000017730	other genes related to immune response	Lectin receptor		ref|NP_001121843.1| immune-related, lectin-like receptor 2 [Danio rerio] emb|CAQ14687.1| immune-related, lectin-like receptor 2 [Danio rerio]
ENSONIG00000017728	other genes related to immune response	Lectin receptor		ref|NP_001121843.1| immune-related, lectin-like receptor 2 [Danio rerio] emb|CAQ14687.1| immune-related, lectin-like receptor 2 [Danio rerio]
ENSONIG00000006886	other genes related to immune response	Lectin receptor		ref|NP_001121843.1| immune-related, lectin-like receptor 2 [Danio rerio] emb|CAQ14687.1| immune-related, lectin-like receptor 2 [Danio rerio]
ENSONIG00000006580	other genes related to immune response	Leukocyte related	leukocyte receptor cluster (LRC) member 1 [Source:ZFIN;Acc:ZDB-GENE-040912-159]
ENSONIG00000012767	other genes related to immune response	Leukocyte related	leukocyte receptor cluster (LRC) member 9 [Source:ZFIN;Acc:ZDB-GENE-061013-607]
ENSONIG00000020096	other genes related to immune response	Leukocyte related	leukocyte tyrosine kinase [Source:ZFIN;Acc:ZDB-GENE-030616-115]
ENSONIG00000003572	other genes related to immune response	Leukocyte related		emb|CBN81772.1| Leukocyte elastase inhibitor [Dicentrarchus labrax]
ENSONIG00000017964	other genes related to immune response	Leukocyte related		emb|CBN81773.1| Leukocyte elastase inhibitor [Dicentrarchus labrax]
ENSONIG00000004813	other genes related to immune response	Leukocyte related		gb|ACI34221.1| Leukocyte elastase inhibitor [Salmo salar] gb|ACI70060.1| Leukocyte elastase inhibitor [Salmo salar] gb|ADM16269.1| Leukocyte elastase inhibitor [Salmo salar]
ENSONIG00000012756	other genes related to immune response	Leukocyte related		ref|NP_001082988.1| leukocyte receptor cluster member 8 homolog [Danio rerio] sp|A4QNR8.1|LENG8_DANRE RecName: Full=Leukocyte receptor cluster member 8 homolog gb|AAI39489.1| Zgc:158262 protein [Danio rerio]
ENSONIG00000016393	other genes related to immune response	Leukocyte related		tpe|CAR82065.1| TPA: putative NILT1 leukocyte receptor precursor [Danio rerio]
ENSONIG00000012291	other genes related to immune response	LITRs		gb|AEA39734.1| leukocyte immune-type receptor TS32.15 L1.2b1 [Epinephelus coioides]
ENSONIG00000019811	other genes related to immune response	LITRs		gb|AEA39735.1| leukocyte immune-type receptor TS32.15 L2.1a [Epinephelus coioides]
ENSONIG00000018715	other genes related to immune response	LITRs		gb|AEA39735.1| leukocyte immune-type receptor TS32.15 L2.1a [Epinephelus coioides]
ENSONIG00000018190	other genes related to immune response	LITRs		gb|AEA39735.1| leukocyte immune-type receptor TS32.15 L2.1a [Epinephelus coioides]
ENSONIG00000017930	other genes related to immune response	LITRs		gb|AEA39735.1| leukocyte immune-type receptor TS32.15 L2.1a [Epinephelus coioides]
ENSONIG00000017782	other genes related to immune response	LITRs		gb|AEA39735.1| leukocyte immune-type receptor TS32.15 L2.1a [Epinephelus coioides]
ENSONIG00000017773	other genes related to immune response	LITRs		gb|AEA39735.1| leukocyte immune-type receptor TS32.15 L2.1a [Epinephelus coioides]
ENSONIG00000017501	other genes related to immune response	LITRs		gb|AEA39735.1| leukocyte immune-type receptor TS32.15 L2.1a [Epinephelus coioides]
ENSONIG00000016079	other genes related to immune response	LITRs		gb|AEA39735.1| leukocyte immune-type receptor TS32.15 L2.1a [Epinephelus coioides]
ENSONIG00000015375	other genes related to immune response	LITRs		gb|AEA39735.1| leukocyte immune-type receptor TS32.15 L2.1a [Epinephelus coioides]
ENSONIG00000015227	other genes related to immune response	LITRs		gb|AEA39735.1| leukocyte immune-type receptor TS32.15 L2.1a [Epinephelus coioides]
ENSONIG00000015213	other genes related to immune response	LITRs		gb|AEA39735.1| leukocyte immune-type receptor TS32.15 L2.1a [Epinephelus coioides]
ENSONIG00000015011	other genes related to immune response	LITRs		gb|AEA39735.1| leukocyte immune-type receptor TS32.15 L2.1a [Epinephelus coioides]
ENSONIG00000013718	other genes related to immune response	LITRs		gb|AEA39735.1| leukocyte immune-type receptor TS32.15 L2.1a [Epinephelus coioides]
ENSONIG00000013714	other genes related to immune response	LITRs		gb|AEA39735.1| leukocyte immune-type receptor TS32.15 L2.1a [Epinephelus coioides]
ENSONIG00000013217	other genes related to immune response	LITRs		gb|AEA39735.1| leukocyte immune-type receptor TS32.15 L2.1a [Epinephelus coioides]
ENSONIG00000013210	other genes related to immune response	LITRs		gb|AEA39735.1| leukocyte immune-type receptor TS32.15 L2.1a [Epinephelus coioides]
ENSONIG00000012427	other genes related to immune response	LITRs		gb|AEA39735.1| leukocyte immune-type receptor TS32.15 L2.1a [Epinephelus coioides]
ENSONIG00000012421	other genes related to immune response	LITRs		gb|AEA39735.1| leukocyte immune-type receptor TS32.15 L2.1a [Epinephelus coioides]
ENSONIG00000011632	other genes related to immune response	LITRs		gb|AEA39735.1| leukocyte immune-type receptor TS32.15 L2.1a [Epinephelus coioides]
ENSONIG00000011076	other genes related to immune response	LITRs		gb|AEA39735.1| leukocyte immune-type receptor TS32.15 L2.1a [Epinephelus coioides]
ENSONIG00000011010	other genes related to immune response	LITRs		gb|AEA39735.1| leukocyte immune-type receptor TS32.15 L2.1a [Epinephelus coioides]
ENSONIG00000009609	other genes related to immune response	LITRs		gb|AEA39735.1| leukocyte immune-type receptor TS32.15 L2.1a [Epinephelus coioides]
ENSONIG00000009603	other genes related to immune response	LITRs		gb|AEA39735.1| leukocyte immune-type receptor TS32.15 L2.1a [Epinephelus coioides]
ENSONIG00000009197	other genes related to immune response	LITRs		gb|AEA39735.1| leukocyte immune-type receptor TS32.15 L2.1a [Epinephelus coioides]
ENSONIG00000009073	other genes related to immune response	LITRs		gb|AEA39735.1| leukocyte immune-type receptor TS32.15 L2.1a [Epinephelus coioides]
ENSONIG00000008913	other genes related to immune response	LITRs		gb|AEA39735.1| leukocyte immune-type receptor TS32.15 L2.1a [Epinephelus coioides]
ENSONIG00000008294	other genes related to immune response	LITRs		gb|AEA39735.1| leukocyte immune-type receptor TS32.15 L2.1a [Epinephelus coioides]
ENSONIG00000008293	other genes related to immune response	LITRs		gb|AEA39735.1| leukocyte immune-type receptor TS32.15 L2.1a [Epinephelus coioides]
ENSONIG00000007979	other genes related to immune response	LITRs		gb|AEA39735.1| leukocyte immune-type receptor TS32.15 L2.1a [Epinephelus coioides]
ENSONIG00000007934	other genes related to immune response	LITRs		gb|AEA39735.1| leukocyte immune-type receptor TS32.15 L2.1a [Epinephelus coioides]
ENSONIG00000007530	other genes related to immune response	LITRs		gb|AEA39735.1| leukocyte immune-type receptor TS32.15 L2.1a [Epinephelus coioides]
ENSONIG00000007004	other genes related to immune response	LITRs		gb|AEA39735.1| leukocyte immune-type receptor TS32.15 L2.1a [Epinephelus coioides]
ENSONIG00000006944	other genes related to immune response	LITRs		gb|AEA39735.1| leukocyte immune-type receptor TS32.15 L2.1a [Epinephelus coioides]
ENSONIG00000006928	other genes related to immune response	LITRs		gb|AEA39735.1| leukocyte immune-type receptor TS32.15 L2.1a [Epinephelus coioides]
ENSONIG00000006650	other genes related to immune response	LITRs		gb|AEA39735.1| leukocyte immune-type receptor TS32.15 L2.1a [Epinephelus coioides]
ENSONIG00000006627	other genes related to immune response	LITRs		gb|AEA39735.1| leukocyte immune-type receptor TS32.15 L2.1a [Epinephelus coioides]
ENSONIG00000006510	other genes related to immune response	LITRs		gb|AEA39735.1| leukocyte immune-type receptor TS32.15 L2.1a [Epinephelus coioides]
ENSONIG00000006261	other genes related to immune response	LITRs		gb|AEA39735.1| leukocyte immune-type receptor TS32.15 L2.1a [Epinephelus coioides]
ENSONIG00000006136	other genes related to immune response	LITRs		gb|AEA39735.1| leukocyte immune-type receptor TS32.15 L2.1a [Epinephelus coioides]
ENSONIG00000005478	other genes related to immune response	LITRs		gb|AEA39735.1| leukocyte immune-type receptor TS32.15 L2.1a [Epinephelus coioides]
ENSONIG00000005475	other genes related to immune response	LITRs		gb|AEA39735.1| leukocyte immune-type receptor TS32.15 L2.1a [Epinephelus coioides]
ENSONIG00000004485	other genes related to immune response	LITRs		gb|AEA39735.1| leukocyte immune-type receptor TS32.15 L2.1a [Epinephelus coioides]
ENSONIG00000004024	other genes related to immune response	LITRs		gb|AEA39735.1| leukocyte immune-type receptor TS32.15 L2.1a [Epinephelus coioides]
ENSONIG00000003562	other genes related to immune response	LITRs		gb|AEA39735.1| leukocyte immune-type receptor TS32.15 L2.1a [Epinephelus coioides]
ENSONIG00000002864	other genes related to immune response	LITRs		gb|AEA39735.1| leukocyte immune-type receptor TS32.15 L2.1a [Epinephelus coioides]
ENSONIG00000000030	other genes related to immune response	LITRs		gb|AEA39735.1| leukocyte immune-type receptor TS32.15 L2.1a [Epinephelus coioides]
ENSONIG00000018732	other genes related to immune response	LITRs		ref|NP_001187136.1| leukocyte immune-type receptor 3 [Ictalurus punctatus] gb|AAW82354.1| leukocyte immune-type receptor 3 [Ictalurus punctatus]
ENSONIG00000012995	other genes related to immune response	LITRs		ref|NP_001187136.1| leukocyte immune-type receptor 3 [Ictalurus punctatus] gb|AAW82354.1| leukocyte immune-type receptor 3 [Ictalurus punctatus]
ENSONIG00000012993	other genes related to immune response	LITRs		ref|NP_001187136.1| leukocyte immune-type receptor 3 [Ictalurus punctatus] gb|AAW82354.1| leukocyte immune-type receptor 3 [Ictalurus punctatus]
ENSONIG00000012989	other genes related to immune response	LITRs		ref|NP_001187136.1| leukocyte immune-type receptor 3 [Ictalurus punctatus] gb|AAW82354.1| leukocyte immune-type receptor 3 [Ictalurus punctatus]
ENSONIG00000009608	other genes related to immune response	LITRs		ref|NP_001187136.1| leukocyte immune-type receptor 3 [Ictalurus punctatus] gb|AAW82354.1| leukocyte immune-type receptor 3 [Ictalurus punctatus]
ENSONIG00000009366	other genes related to immune response	LITRs		ref|NP_001187136.1| leukocyte immune-type receptor 3 [Ictalurus punctatus] gb|AAW82354.1| leukocyte immune-type receptor 3 [Ictalurus punctatus]
ENSONIG00000009360	other genes related to immune response	LITRs		ref|NP_001187136.1| leukocyte immune-type receptor 3 [Ictalurus punctatus] gb|AAW82354.1| leukocyte immune-type receptor 3 [Ictalurus punctatus]
ENSONIG00000007827	other genes related to immune response	LITRs		ref|NP_001187136.1| leukocyte immune-type receptor 3 [Ictalurus punctatus] gb|AAW82354.1| leukocyte immune-type receptor 3 [Ictalurus punctatus]
ENSONIG00000007152	other genes related to immune response	LITRs		ref|NP_001187136.1| leukocyte immune-type receptor 3 [Ictalurus punctatus] gb|AAW82354.1| leukocyte immune-type receptor 3 [Ictalurus punctatus]
ENSONIG00000006915	other genes related to immune response	LITRs		ref|NP_001187136.1| leukocyte immune-type receptor 3 [Ictalurus punctatus] gb|AAW82354.1| leukocyte immune-type receptor 3 [Ictalurus punctatus]
ENSONIG00000004487	other genes related to immune response	LITRs		ref|NP_001187136.1| leukocyte immune-type receptor 3 [Ictalurus punctatus] gb|AAW82354.1| leukocyte immune-type receptor 3 [Ictalurus punctatus]
ENSONIG00000012988	other genes related to immune response	LITRs		ref|NP_001187229.1| leukocyte immune-type receptor 2 [Ictalurus punctatus] gb|AAW82353.1| leukocyte immune-type receptor 2 [Ictalurus punctatus]
ENSONIG00000012519	other genes related to immune response	LITRs		ref|NP_001187229.1| leukocyte immune-type receptor 2 [Ictalurus punctatus] gb|AAW82353.1| leukocyte immune-type receptor 2 [Ictalurus punctatus]
ENSONIG00000003287	other genes related to immune response	lymphocyte antigen	lymphocyte antigen 75 [Source:ZFIN;Acc:ZDB-GENE-050309-166]
ENSONIG00000016594	other genes related to immune response	lymphocyte antigen		gb|AEA39768.1| lymphocyte antigen 108 isoform s [Epinephelus coioides]
ENSONIG00000013095	other genes related to immune response	lymphocyte antigen		gb|AEA39768.1| lymphocyte antigen 108 isoform s [Epinephelus coioides]
ENSONIG00000012412	other genes related to immune response	lymphocyte antigen		gb|AEA39768.1| lymphocyte antigen 108 isoform s [Epinephelus coioides]
ENSONIG00000004926	other genes related to immune response	lymphocyte antigen		gb|AEA39768.1| lymphocyte antigen 108 isoform s [Epinephelus coioides]
ENSONIG00000000230	other genes related to immune response	lymphocyte antigen		gb|AEA39768.1| lymphocyte antigen 108 isoform s [Epinephelus coioides]
ENSONIG00000010790	other genes related to immune response	lymphocyte antigen		ref|NP_001121261.1| lymphocyte-specific protein 1 [Xenopus laevis] gb|AAI24868.1| LOC100158343 protein [Xenopus laevis]
ENSONIG00000001998	other genes related to immune response	lymphocyte antigen		ref|XP_001919257.3| PREDICTED: lymphocyte antigen 75-like [Danio rerio]
ENSONIG00000020900	other genes related to immune response	lymphocyte antigen		ref|XP_002662830.1| PREDICTED: lymphocyte antigen 75 [Danio rerio] emb|CAI21223.1| novel protein similar to lectins [Danio rerio]
ENSONIG00000020899	other genes related to immune response	lymphocyte antigen		ref|XP_002662830.1| PREDICTED: lymphocyte antigen 75 [Danio rerio] emb|CAI21223.1| novel protein similar to lectins [Danio rerio]
ENSONIG00000009403	other genes related to immune response	lymphocyte antigen		ref|XP_002662830.1| PREDICTED: lymphocyte antigen 75 [Danio rerio] emb|CAI21223.1| novel protein similar to lectins [Danio rerio]
ENSONIG00000016878	other genes related to immune response	lymphocyte antigen		ref|XP_002667584.1| PREDICTED: lymphocyte antigen 75 [Danio rerio]
ENSONIG00000016164	other genes related to immune response	lymphocyte related	lymphocyte cytosolic plastin 1 [Source:ZFIN;Acc:ZDB-GENE-991213-5]
ENSONIG00000017868	other genes related to immune response	lymphocyte related	lymphocyte cytosolic protein 2a [Source:ZFIN;Acc:ZDB-GENE-041114-97]
ENSONIG00000017617	other genes related to immune response	lymphocyte related	lymphocyte cytosolic protein 2b [Source:ZFIN;Acc:ZDB-GENE-081107-21]
ENSONIG00000017499	other genes related to immune response	lymphocyte related	lymphocyte enhancer binding factor 1 [Source:ZFIN;Acc:ZDB-GENE-990714-26]
ENSONIG00000008194	other genes related to immune response	lymphocyte related	lymphocyte-specific protein tyrosine kinase [Source:ZFIN;Acc:ZDB-GENE-040617-1]
ENSONIG00000015989	other genes related to immune response	lymphocyte related		gb|ACI67936.1| Myelin and lymphocyte protein [Salmo salar] gb|ACO10251.1| Myelin and lymphocyte protein [Caligus rogercresseyi] gb|ADM16166.1| Myelin and lymphocyte protein [Salmo salar]
ENSONIG00000011308	other genes related to immune response	Lysozyme	lysozyme [Source:HGNC Symbol;Acc:6740]
ENSONIG00000012636	other genes related to immune response	Lysozyme	lysozyme [Source:ZFIN;Acc:ZDB-GENE-020515-2]
ENSONIG00000002314	other genes related to immune response	MALT1	mucosa associated lymphoid tissue lymphoma translocation gene 1a [Source:ZFIN;Acc:ZDB-GENE-020801-2]
ENSONIG00000016928	other genes related to immune response	MALT1	mucosa associated lymphoid tissue lymphoma translocation gene 1b [Source:ZFIN;Acc:ZDB-GENE-070705-156]
ENSONIG00000015206	other genes related to immune response	MALT1		ref|XP_699905.4| PREDICTED: mucosa-associated lymphoid tissue lymphoma translocation protein 1 [Danio rerio]
ENSONIG00000009201	other genes related to immune response	Microtubule-associated	Microtubule-associated protein [Source:UniProtKB/TrEMBL;Acc:I3JRS4]
ENSONIG00000018567	other genes related to immune response	Microtubule-associated	microtubule-associated protein 1 light chain 3 alpha [Source:ZFIN;Acc:ZDB-GENE-040426-2232]
ENSONIG00000011101	other genes related to immune response	Microtubule-associated	microtubule-associated protein 1 light chain 3 beta [Source:ZFIN;Acc:ZDB-GENE-030131-1145]
ENSONIG00000006756	other genes related to immune response	Microtubule-associated	microtubule-associated protein 1 light chain 3 gamma [Source:ZFIN;Acc:ZDB-GENE-040426-1080]
ENSONIG00000007018	other genes related to immune response	Microtubule-associated	microtubule-associated protein 1Aa [Source:ZFIN;Acc:ZDB-GENE-100426-2]
ENSONIG00000015643	other genes related to immune response	Microtubule-associated	microtubule-associated protein 1Ab [Source:ZFIN;Acc:ZDB-GENE-100426-3]
ENSONIG00000011268	other genes related to immune response	Microtubule-associated	microtubule-associated protein 1B [Source:HGNC Symbol;Acc:6836]
ENSONIG00000013417	other genes related to immune response	Microtubule-associated	microtubule-associated protein 2 [Source:HGNC Symbol;Acc:6839]
ENSONIG00000004229	other genes related to immune response	Microtubule-associated	microtubule-associated protein 2 [Source:ZFIN;Acc:ZDB-GENE-041010-118]
ENSONIG00000007908	other genes related to immune response	Microtubule-associated	microtubule-associated protein 4 [Source:HGNC Symbol;Acc:6862]
ENSONIG00000011340	other genes related to immune response	Microtubule-associated	microtubule-associated protein 6a [Source:ZFIN;Acc:ZDB-GENE-050208-42]
ENSONIG00000016283	other genes related to immune response	Microtubule-associated	microtubule-associated protein 7 domain containing 1a [Source:ZFIN;Acc:ZDB-GENE-060503-22]
ENSONIG00000013670	other genes related to immune response	Microtubule-associated	microtubule-associated protein 7 domain containing 1b [Source:ZFIN;Acc:ZDB-GENE-080215-23]
ENSONIG00000009009	other genes related to immune response	Microtubule-associated	microtubule-associated protein 9 [Source:ZFIN;Acc:ZDB-GENE-080225-36]
ENSONIG00000018136	other genes related to immune response	Microtubule-associated	microtubule-associated protein tau a [Source:ZFIN;Acc:ZDB-GENE-081027-1]
ENSONIG00000014835	other genes related to immune response	Microtubule-associated	microtubule-associated protein, RP/EB family, member 1b [Source:ZFIN;Acc:ZDB-GENE-040426-2256]
ENSONIG00000001072	other genes related to immune response	Microtubule-associated	microtubule-associated protein, RP/EB family, member 3a [Source:ZFIN;Acc:ZDB-GENE-050913-88]
ENSONIG00000005534	other genes related to immune response	Microtubule-associated	microtubule-associated protein, RP/EB family, member 3b [Source:ZFIN;Acc:ZDB-GENE-040704-6]
ENSONIG00000017975	other genes related to immune response	Microtubule-associated	TPX2, microtubule-associated, homolog (Xenopus laevis) [Source:ZFIN;Acc:ZDB-GENE-030131-9652]
ENSONIG00000003595	other genes related to immune response	NF-kappa-B inhibitor		ref|NP_001104618.1| tonsoku-like protein [Danio rerio] sp|A9JR78.1|TONSL_DANRE RecName: Full=Tonsoku-like protein; AltName: Full=NF-kappa-B inhibitor-like protein 2; AltName: Full=Nuclear factor of kappa light polypeptide gene enhancer in B-cells inhibitor-like 2 gb|AAI55548.1| Zgc:171416 protein [Danio rerio]
ENSONIG00000014769	other genes related to immune response	NF-kappa-B inhibitor		ref|XP_001502075.2| PREDICTED: NF-kappa-B inhibitor zeta [Equus caballus]
ENSONIG00000010591	other genes related to immune response	Nitric oxide synthase and related	nitric oxide synthase 1 (neuronal) [Source:ZFIN;Acc:ZDB-GENE-001101-1]
ENSONIG00000010991	other genes related to immune response	Nitric oxide synthase and related	nitric oxide synthase 1 (neuronal) adaptor protein a [Source:ZFIN;Acc:ZDB-GENE-081024-1]
ENSONIG00000018589	other genes related to immune response	Nitric oxide synthase and related	nitric oxide synthase 1 (neuronal) adaptor protein b [Source:ZFIN;Acc:ZDB-GENE-100824-1]
ENSONIG00000012559	other genes related to immune response	Nitric oxide synthase and related	nitric oxide synthase interacting protein [Source:ZFIN;Acc:ZDB-GENE-041114-146]
ENSONIG00000008840	other genes related to immune response	Nitric oxide synthase and related	nitric oxide synthase trafficker [Source:ZFIN;Acc:ZDB-GENE-070522-2]
ENSONIG00000019894	other genes related to immune response	NITRs	novel immune-type receptor 13 [Source:ZFIN;Acc:ZDB-GENE-070108-2]
ENSONIG00000019892	other genes related to immune response	NITRs	novel immune-type receptor 13 [Source:ZFIN;Acc:ZDB-GENE-070108-2]
ENSONIG00000019891	other genes related to immune response	NITRs	novel immune-type receptor 13 [Source:ZFIN;Acc:ZDB-GENE-070108-2]
ENSONIG00000019890	other genes related to immune response	NITRs	novel immune-type receptor 13 [Source:ZFIN;Acc:ZDB-GENE-070108-2]
ENSONIG00000019889	other genes related to immune response	NITRs	novel immune-type receptor 13 [Source:ZFIN;Acc:ZDB-GENE-070108-2]
ENSONIG00000019888	other genes related to immune response	NITRs	novel immune-type receptor 13 [Source:ZFIN;Acc:ZDB-GENE-070108-2]
ENSONIG00000019887	other genes related to immune response	NITRs	novel immune-type receptor 13 [Source:ZFIN;Acc:ZDB-GENE-070108-2]
ENSONIG00000019886	other genes related to immune response	NITRs	novel immune-type receptor 13 [Source:ZFIN;Acc:ZDB-GENE-070108-2]
ENSONIG00000019885	other genes related to immune response	NITRs	novel immune-type receptor 13 [Source:ZFIN;Acc:ZDB-GENE-070108-2]
ENSONIG00000019884	other genes related to immune response	NITRs	novel immune-type receptor 13 [Source:ZFIN;Acc:ZDB-GENE-070108-2]
ENSONIG00000019883	other genes related to immune response	NITRs	novel immune-type receptor 13 [Source:ZFIN;Acc:ZDB-GENE-070108-2]
ENSONIG00000019882	other genes related to immune response	NITRs	novel immune-type receptor 13 [Source:ZFIN;Acc:ZDB-GENE-070108-2]
ENSONIG00000015236	other genes related to immune response	NITRs	novel immune-type receptor 13 [Source:ZFIN;Acc:ZDB-GENE-070108-2]
ENSONIG00000015233	other genes related to immune response	NITRs	novel immune-type receptor 13 [Source:ZFIN;Acc:ZDB-GENE-070108-2]
ENSONIG00000015232	other genes related to immune response	NITRs	novel immune-type receptor 13 [Source:ZFIN;Acc:ZDB-GENE-070108-2]
ENSONIG00000013228	other genes related to immune response	NITRs	novel immune-type receptor 13 [Source:ZFIN;Acc:ZDB-GENE-070108-2]
ENSONIG00000002343	other genes related to immune response	NITRs	novel immune-type receptor 13 [Source:ZFIN;Acc:ZDB-GENE-070108-2]
ENSONIG00000002342	other genes related to immune response	NITRs	novel immune-type receptor 13 [Source:ZFIN;Acc:ZDB-GENE-070108-2]
ENSONIG00000002341	other genes related to immune response	NITRs	novel immune-type receptor 13 [Source:ZFIN;Acc:ZDB-GENE-070108-2]
ENSONIG00000002340	other genes related to immune response	NITRs	novel immune-type receptor 13 [Source:ZFIN;Acc:ZDB-GENE-070108-2]
ENSONIG00000002339	other genes related to immune response	NITRs	novel immune-type receptor 13 [Source:ZFIN;Acc:ZDB-GENE-070108-2]
ENSONIG00000002338	other genes related to immune response	NITRs	novel immune-type receptor 13 [Source:ZFIN;Acc:ZDB-GENE-070108-2]
ENSONIG00000002335	other genes related to immune response	NITRs	novel immune-type receptor 13 [Source:ZFIN;Acc:ZDB-GENE-070108-2]
ENSONIG00000002334	other genes related to immune response	NITRs	novel immune-type receptor 13 [Source:ZFIN;Acc:ZDB-GENE-070108-2]
ENSONIG00000002333	other genes related to immune response	NITRs	novel immune-type receptor 13 [Source:ZFIN;Acc:ZDB-GENE-070108-2]
ENSONIG00000000987	other genes related to immune response	NITRs	novel immune-type receptor 13 [Source:ZFIN;Acc:ZDB-GENE-070108-2]
ENSONIG00000000986	other genes related to immune response	NITRs	novel immune-type receptor 13 [Source:ZFIN;Acc:ZDB-GENE-070108-2]
ENSONIG00000000982	other genes related to immune response	NITRs	novel immune-type receptor 13 [Source:ZFIN;Acc:ZDB-GENE-070108-2]
ENSONIG00000000981	other genes related to immune response	NITRs	novel immune-type receptor 13 [Source:ZFIN;Acc:ZDB-GENE-070108-2]
ENSONIG00000000979	other genes related to immune response	NITRs	novel immune-type receptor 13 [Source:ZFIN;Acc:ZDB-GENE-070108-2]
ENSONIG00000000976	other genes related to immune response	NITRs	novel immune-type receptor 13 [Source:ZFIN;Acc:ZDB-GENE-070108-2]
ENSONIG00000000972	other genes related to immune response	NITRs	novel immune-type receptor 13 [Source:ZFIN;Acc:ZDB-GENE-070108-2]
ENSONIG00000000970	other genes related to immune response	NITRs	novel immune-type receptor 13 [Source:ZFIN;Acc:ZDB-GENE-070108-2]
ENSONIG00000000965	other genes related to immune response	NITRs	novel immune-type receptor 13 [Source:ZFIN;Acc:ZDB-GENE-070108-2]
ENSONIG00000000964	other genes related to immune response	NITRs	novel immune-type receptor 13 [Source:ZFIN;Acc:ZDB-GENE-070108-2]
ENSONIG00000000962	other genes related to immune response	NITRs	novel immune-type receptor 13 [Source:ZFIN;Acc:ZDB-GENE-070108-2]
ENSONIG00000000956	other genes related to immune response	NITRs	novel immune-type receptor 13 [Source:ZFIN;Acc:ZDB-GENE-070108-2]
ENSONIG00000000954	other genes related to immune response	NITRs	novel immune-type receptor 13 [Source:ZFIN;Acc:ZDB-GENE-070108-2]
ENSONIG00000000953	other genes related to immune response	NITRs	novel immune-type receptor 13 [Source:ZFIN;Acc:ZDB-GENE-070108-2]
ENSONIG00000000950	other genes related to immune response	NITRs	novel immune-type receptor 13 [Source:ZFIN;Acc:ZDB-GENE-070108-2]
ENSONIG00000000946	other genes related to immune response	NITRs	novel immune-type receptor 13 [Source:ZFIN;Acc:ZDB-GENE-070108-2]
ENSONIG00000000944	other genes related to immune response	NITRs	novel immune-type receptor 13 [Source:ZFIN;Acc:ZDB-GENE-070108-2]
ENSONIG00000000943	other genes related to immune response	NITRs	novel immune-type receptor 13 [Source:ZFIN;Acc:ZDB-GENE-070108-2]
ENSONIG00000000942	other genes related to immune response	NITRs	novel immune-type receptor 13 [Source:ZFIN;Acc:ZDB-GENE-070108-2]
ENSONIG00000020208	other genes related to immune response	NITRs		dbj|BAC45234.1| novel immune type receptor [Cyprinus carpio]
ENSONIG00000000508	other genes related to immune response	NITRs		dbj|BAC45234.1| novel immune type receptor [Cyprinus carpio]
ENSONIG00000001270	other genes related to immune response	NITRs		emb|CAK04174.1| novel immune type receptor protein [Danio rerio]
ENSONIG00000018417	other genes related to immune response	NITRs		gb|ACU27010.1| novel immune-type receptor 8 [Dicentrarchus labrax]
ENSONIG00000018383	other genes related to immune response	NITRs		gb|ACU27013.1| novel immune-type receptor 11 [Dicentrarchus labrax]
ENSONIG00000018391	other genes related to immune response	NITRs		gb|ACU27014.1| novel immune-type receptor 12 [Dicentrarchus labrax]
ENSONIG00000018389	other genes related to immune response	NITRs		gb|ACU27014.1| novel immune-type receptor 12 [Dicentrarchus labrax]
ENSONIG00000018388	other genes related to immune response	NITRs		gb|ACU27014.1| novel immune-type receptor 12 [Dicentrarchus labrax]
ENSONIG00000018387	other genes related to immune response	NITRs		gb|ACU27014.1| novel immune-type receptor 12 [Dicentrarchus labrax]
ENSONIG00000018384	other genes related to immune response	NITRs		gb|ACU27014.1| novel immune-type receptor 12 [Dicentrarchus labrax]
ENSONIG00000018385	other genes related to immune response	NITRs		gb|ACU27015.1| novel immune-type receptor 13 [Dicentrarchus labrax]
ENSONIG00000001447	other genes related to immune response	NITRs		gb|ACU27015.1| novel immune-type receptor 13 [Dicentrarchus labrax]
ENSONIG00000018386	other genes related to immune response	NITRs		gb|ACU27016.1| novel immune-type receptor 14 [Dicentrarchus labrax]
ENSONIG00000018415	other genes related to immune response	NITRs		gb|ACU27018.1| novel immune-type receptor 17 [Dicentrarchus labrax]
ENSONIG00000018412	other genes related to immune response	NITRs		gb|ACU27018.1| novel immune-type receptor 17 [Dicentrarchus labrax]
ENSONIG00000018411	other genes related to immune response	NITRs		gb|ACU27018.1| novel immune-type receptor 17 [Dicentrarchus labrax]
ENSONIG00000018410	other genes related to immune response	NITRs		gb|ACU27018.1| novel immune-type receptor 17 [Dicentrarchus labrax]
ENSONIG00000018402	other genes related to immune response	NITRs		gb|ACU27018.1| novel immune-type receptor 17 [Dicentrarchus labrax]
ENSONIG00000018407	other genes related to immune response	NITRs		gb|ACU27022.1| novel immune-type receptor 22 [Dicentrarchus labrax]
ENSONIG00000018406	other genes related to immune response	NITRs		gb|ACU27022.1| novel immune-type receptor 22 [Dicentrarchus labrax]
ENSONIG00000018401	other genes related to immune response	NITRs		gb|ACU27023.1| novel immune-type receptor 23 [Dicentrarchus labrax]
ENSONIG00000018398	other genes related to immune response	NITRs		gb|ACU27024.1| novel immune-type receptor 24 [Dicentrarchus labrax]
ENSONIG00000018399	other genes related to immune response	NITRs		gb|ACU27025.1| novel immune-type receptor 25 [Dicentrarchus labrax]
ENSONIG00000001449	other genes related to immune response	NITRs		gb|ACU27027.1| novel immune-type receptor 28 [Dicentrarchus labrax]
ENSONIG00000018395	other genes related to immune response	NITRs		gb|ACU27029.1| novel immune-type receptor 30 [Dicentrarchus labrax]
ENSONIG00000018394	other genes related to immune response	NITRs		gb|ACU27029.1| novel immune-type receptor 30 [Dicentrarchus labrax]
ENSONIG00000018393	other genes related to immune response	NITRs		gb|ACU27029.1| novel immune-type receptor 30 [Dicentrarchus labrax]
ENSONIG00000018392	other genes related to immune response	NITRs		gb|ACU27029.1| novel immune-type receptor 30 [Dicentrarchus labrax]
ENSONIG00000018423	other genes related to immune response	NITRs		gb|ACU27030.1| novel immune-type receptor 1 [Dicentrarchus labrax]
ENSONIG00000018422	other genes related to immune response	NITRs		gb|ACU27031.1| novel immune-type receptor 2 [Dicentrarchus labrax]
ENSONIG00000018405	other genes related to immune response	NITRs		gb|ACU27031.1| novel immune-type receptor 2 [Dicentrarchus labrax]
ENSONIG00000018421	other genes related to immune response	NITRs		gb|ACU27032.1| novel immune-type receptor 3 [Dicentrarchus labrax]
ENSONIG00000018420	other genes related to immune response	NITRs		gb|ACU27033.1| novel immune-type receptor 4 [Dicentrarchus labrax]
ENSONIG00000018409	other genes related to immune response	NITRs		gb|ACU27033.1| novel immune-type receptor 4 [Dicentrarchus labrax]
ENSONIG00000018408	other genes related to immune response	NITRs		gb|ACU27033.1| novel immune-type receptor 4 [Dicentrarchus labrax]
ENSONIG00000018404	other genes related to immune response	NITRs		gb|ACU27033.1| novel immune-type receptor 4 [Dicentrarchus labrax]
ENSONIG00000018390	other genes related to immune response	NITRs		gb|ACU27035.1| novel immune-type receptor 15 [Dicentrarchus labrax]
ENSONIG00000018397	other genes related to immune response	NITRs		ref|NP_001131068.1| novel immune-type receptor 9 [Oryzias latipes] gb|ACB86919.1| novel immune-type receptor 9 isoform 1 [Oryzias latipes]
ENSONIG00000003594	other genes related to immune response	NK-lysin		ref|NP_001134582.1| Antimicrobial peptide NK-lysin [Salmo salar] gb|ACI68092.1| Antimicrobial peptide NK-lysin precursor [Salmo salar]		AMP and candidates
ENSONIG00000014436	other genes related to immune response	oncogene	B lymphoma Mo-MLV insertion region 1a [Source:ZFIN;Acc:ZDB-GENE-030131-224]			B cell related
ENSONIG00000009766	other genes related to immune response	Oncogene		ref|NP_001025424.1| Bcl2 [Danio rerio] gb|AAW21970.1| Bcl2 [Danio rerio] gb|AAI33849.1| B-cell leukemia/lymphoma 2 [Danio rerio]		BCL and relevant
ENSONIG00000020823	other genes related to immune response	oncogene	jun proto-oncogene [Source:HGNC Symbol;Acc:6204]
ENSONIG00000021256	other genes related to immune response	oncogene	jun proto-oncogene [Source:ZFIN;Acc:ZDB-GENE-030131-7859]
ENSONIG00000009458	other genes related to immune response	oncogene	Cbl proto-oncogene, E3 ubiquitin protein ligase [Source:HGNC Symbol;Acc:1541]			apoptosis related
ENSONIG00000019003	other genes related to immune response	oncogene	ubiquitin specific protease 4 (proto-oncogene) [Source:ZFIN;Acc:ZDB-GENE-041008-187]			apoptosis related
ENSONIG00000000550	other genes related to immune response	PIBF1	progesterone immunomodulatory binding factor 1 [Source:ZFIN;Acc:ZDB-GENE-040801-94]
ENSONIG00000000923	other genes related to immune response	Prohibitin	prohibitin [Source:ZFIN;Acc:ZDB-GENE-030131-6577]
ENSONIG00000013979	other genes related to immune response	Prohibitin	prohibitin 2 [Source:HGNC Symbol;Acc:30306]
ENSONIG00000007728	other genes related to immune response	Prohibitin	prohibitin 2b [Source:ZFIN;Acc:ZDB-GENE-040718-430]
ENSONIG00000004332	other genes related to immune response	Proteolipid protein	proteolipid protein 1b [Source:ZFIN;Acc:ZDB-GENE-030710-6]
ENSONIG00000016820	other genes related to immune response	Proteolipid protein	proteolipid protein 2 [Source:ZFIN;Acc:ZDB-GENE-030710-11]
ENSONIG00000021381	other genes related to immune response	PTAFR		gb|ACO08910.1| Platelet-activating factor receptor [Osmerus mordax]
ENSONIG00000005056	other genes related to immune response	PTAFR		gb|ACO08910.1| Platelet-activating factor receptor [Osmerus mordax]
ENSONIG00000005055	other genes related to immune response	PTAFR		gb|ACO08910.1| Platelet-activating factor receptor [Osmerus mordax]
ENSONIG00000005054	other genes related to immune response	PTAFR		gb|ACO08910.1| Platelet-activating factor receptor [Osmerus mordax]
ENSONIG00000004906	other genes related to immune response	PTAFR		gb|ACO08910.1| Platelet-activating factor receptor [Osmerus mordax]
ENSONIG00000010673	other genes related to immune response	RIPK (1-3,5)	receptor-interacting serine-threonine kinase 2 [Source:ZFIN;Acc:ZDB-GENE-030902-3]
ENSONIG00000014914	other genes related to immune response	RIPK (1-3,5)	receptor-interacting serine-threonine kinase 3 [Source:HGNC Symbol;Acc:10021]
ENSONIG00000000311	other genes related to immune response	RIPK (1-3,5)	receptor-interacting serine-threonine kinase 3 like [Source:ZFIN;Acc:ZDB-GENE-071115-4]
ENSONIG00000013876	other genes related to immune response	RIPK (1-3,5)	receptor-interacting serine-threonine kinase 4 [Source:ZFIN;Acc:ZDB-GENE-040426-2042]
ENSONIG00000019607	other genes related to immune response	Selenoprotein	selenoprotein H [Source:ZFIN;Acc:ZDB-GENE-030411-2]
ENSONIG00000001846	other genes related to immune response	Selenoprotein	selenoprotein K [Source:ZFIN;Acc:ZDB-GENE-040912-131]
ENSONIG00000013322	other genes related to immune response	Selenoprotein	selenoprotein M [Source:ZFIN;Acc:ZDB-GENE-030410-4]
ENSONIG00000003575	other genes related to immune response	Selenoprotein	selenoprotein N, 1 [Source:ZFIN;Acc:ZDB-GENE-030327-7]
ENSONIG00000010436	other genes related to immune response	Selenoprotein	selenoprotein O [Source:ZFIN;Acc:ZDB-GENE-030131-4485]
ENSONIG00000015186	other genes related to immune response	Selenoprotein	selenoprotein P, plasma, 1a [Source:ZFIN;Acc:ZDB-GENE-030311-1]
ENSONIG00000009050	other genes related to immune response	Selenoprotein	selenoprotein P, plasma, 1b [Source:ZFIN;Acc:ZDB-GENE-030311-2]
ENSONIG00000000101	other genes related to immune response	Selenoprotein	selenoprotein T, 2 [Source:ZFIN;Acc:ZDB-GENE-030411-4]
ENSONIG00000001992	other genes related to immune response	SIGLEC		ref|NP_001095865.1| sialic acid-binding Ig-like lectin 15 [Danio rerio] gb|ABF14473.1| siglec-like protein 1 [Danio rerio]		immunoglobulin superfamily
ENSONIG00000014083	other genes related to immune response	SIGLEC		ref|XP_002660651.1| PREDICTED: sialic acid-binding Ig-like lectin 14-like [Danio rerio]		immunoglobulin superfamily
ENSONIG00000013640	other genes related to immune response	SIGLEC		ref|XP_002664716.1| PREDICTED: sialic acid-binding Ig-like lectin 14-like [Danio rerio]		immunoglobulin superfamily
ENSONIG00000007491	other genes related to immune response	SIGLEC		ref|XP_002801416.1| PREDICTED: sialic acid-binding Ig-like lectin 11-like isoform 4 [Macaca mulatta]		immunoglobulin superfamily
ENSONIG00000001475	other genes related to immune response	SIGLEC		ref|XP_002801416.1| PREDICTED: sialic acid-binding Ig-like lectin 11-like isoform 4 [Macaca mulatta]		immunoglobulin superfamily
ENSONIG00000011771	other genes related to immune response	SIGLEC		ref|XP_002942611.1| PREDICTED: sialic acid-binding Ig-like lectin 12-like [Xenopus (Silurana) tropicalis]		immunoglobulin superfamily
ENSONIG00000001472	other genes related to immune response	SIGLEC		ref|XP_002942611.1| PREDICTED: sialic acid-binding Ig-like lectin 12-like [Xenopus (Silurana) tropicalis]		immunoglobulin superfamily
ENSONIG00000019011	other genes related to immune response	SIGLEC		gb|ACQ58565.1| Myeloid cell surface antigen CD33 precursor [Anoplopoma fimbria]
ENSONIG00000013634	other genes related to immune response	SIGLEC		gb|ACQ58565.1| Myeloid cell surface antigen CD33 precursor [Anoplopoma fimbria]
ENSONIG00000013633	other genes related to immune response	SIGLEC		gb|ACQ58565.1| Myeloid cell surface antigen CD33 precursor [Anoplopoma fimbria]
ENSONIG00000013631	other genes related to immune response	SIGLEC		gb|ACQ58565.1| Myeloid cell surface antigen CD33 precursor [Anoplopoma fimbria]
ENSONIG00000007957	other genes related to immune response	SIGLEC		gb|ACQ58565.1| Myeloid cell surface antigen CD33 precursor [Anoplopoma fimbria]
ENSONIG00000007955	other genes related to immune response	SIGLEC		gb|ACQ58565.1| Myeloid cell surface antigen CD33 precursor [Anoplopoma fimbria]
ENSONIG00000002731	other genes related to immune response	SIGLEC		gb|AEA39671.1| myeloid cell surface antigen CD33 precursor [Epinephelus coioides]
ENSONIG00000009845	other genes related to immune response	transferrin and receptor	transferrin-a [Source:ZFIN;Acc:ZDB-GENE-980526-35]
ENSONIG00000006480	other genes related to immune response	transferrin and receptor	transferrin receptor 1b [Source:ZFIN;Acc:ZDB-GENE-041220-2]
ENSONIG00000018665	other genes related to immune response	transferrin and receptor	transferrin receptor 1a [Source:ZFIN;Acc:ZDB-GENE-041220-1]
ENSONIG00000009904	other genes related to immune response	TANK-binding kinase	TANK-binding kinase 1 [Source:ZFIN;Acc:ZDB-GENE-060512-359]
ENSONIG00000017783	other genes related to immune response	TBX related	thromboxane A synthase 1 (platelet, cytochrome P450, family 5, subfamily A) [Source:ZFIN;Acc:ZDB-GENE-030131-8805]
ENSONIG00000010385	other genes related to immune response	TBX related	thromboxane A synthase 1 (platelet, cytochrome P450, family 5, subfamily A) [Source:ZFIN;Acc:ZDB-GENE-030131-8805]
ENSONIG00000001931	other genes related to immune response	TMED (1-5,7-9,A)	transmembrane emp24 protein transport domain containing 1a [Source:ZFIN;Acc:ZDB-GENE-040801-229]
ENSONIG00000016377	other genes related to immune response	TMED (1-5,7-9,A)	transmembrane emp24 protein transport domain containing 1b [Source:ZFIN;Acc:ZDB-GENE-070112-1112]
ENSONIG00000002572	other genes related to immune response	TMED (1-5,7-9,A)	transmembrane emp24 protein transport domain containing 3 [Source:ZFIN;Acc:ZDB-GENE-030131-8335]
ENSONIG00000000518	other genes related to immune response	TMED (1-5,7-9,A)	transmembrane emp24 protein transport domain containing 4 [Source:ZFIN;Acc:ZDB-GENE-040625-140]
ENSONIG00000002781	other genes related to immune response	TMED (1-5,7-9,A)	transmembrane emp24 protein transport domain containing 5 [Source:ZFIN;Acc:ZDB-GENE-040426-1302]
ENSONIG00000015039	other genes related to immune response	TMED (1-5,7-9,A)	transmembrane emp24 protein transport domain containing 7 [Source:ZFIN;Acc:ZDB-GENE-040426-2570]
ENSONIG00000020170	other genes related to immune response	TMED (1-5,7-9,A)	transmembrane emp24 protein transport domain containing 8 [Source:ZFIN;Acc:ZDB-GENE-050522-283]
ENSONIG00000004305	other genes related to immune response	TMED (1-5,7-9,A)	transmembrane emp24 protein transport domain containing 9 [Source:ZFIN;Acc:ZDB-GENE-050417-434]
ENSONIG00000012024	other genes related to immune response	ubiquitin related	apoptosis resistant E3 ubiquitin protein ligase 1 [Source:HGNC Symbol;Acc:20363]			apoptosis related
ENSONIG00000014472	other genes related to immune response	ubiquitin related	BRCA1 associated protein-1 (ubiquitin carboxy-terminal hydrolase) [Source:ZFIN;Acc:ZDB-GENE-050208-492]			apoptosis related
ENSONIG00000011102	other genes related to immune response	ubiquitin related	checkpoint with forkhead and ring finger domains, E3 ubiquitin protein ligase [Source:ZFIN;Acc:ZDB-GENE-030131-3522]			apoptosis related
ENSONIG00000001857	other genes related to immune response	ubiquitin related	G2/M-phase specific E3 ubiquitin ligase [Source:ZFIN;Acc:ZDB-GENE-030616-400]			apoptosis related
ENSONIG00000010256	other genes related to immune response	ubiquitin related	HECT and RLD domain containing E3 ubiquitin protein ligase 4 [Source:HGNC Symbol;Acc:24521]			apoptosis related
ENSONIG00000015060	other genes related to immune response	ubiquitin related	HECT and RLD domain containing E3 ubiquitin protein ligase family member 1 [Source:HGNC Symbol;Acc:4867]			apoptosis related
ENSONIG00000005018	other genes related to immune response	ubiquitin related	HECT and RLD domain containing E3 ubiquitin protein ligase family member 6 [Source:HGNC Symbol;Acc:26072]			apoptosis related
ENSONIG00000016512	other genes related to immune response	ubiquitin related	HECT domain and ankyrin repeat containing E3 ubiquitin protein ligase 1 [Source:ZFIN;Acc:ZDB-GENE-110411-52]			apoptosis related
ENSONIG00000010676	other genes related to immune response	ubiquitin related	HECT domain containing E3 ubiquitin protein ligase 4 [Source:HGNC Symbol;Acc:26611]			apoptosis related
ENSONIG00000015132	other genes related to immune response	ubiquitin related	HECT, C2 and WW domain containing E3 ubiquitin protein ligase 1 [Source:HGNC Symbol;Acc:22195]			apoptosis related
ENSONIG00000003777	other genes related to immune response	ubiquitin related	HECT, C2 and WW domain containing E3 ubiquitin protein ligase 2 [Source:HGNC Symbol;Acc:29853]			apoptosis related
ENSONIG00000016784	other genes related to immune response	ubiquitin related	HECT, C2 and WW domain containing E3 ubiquitin protein ligase 2a [Source:ZFIN;Acc:ZDB-GENE-090311-22]			apoptosis related
ENSONIG00000010662	other genes related to immune response	ubiquitin related	homocysteine-inducible, endoplasmic reticulum stress-inducible, ubiquitin-like domain member 1 [Source:ZFIN;Acc:ZDB-GENE-050913-47]			apoptosis related
ENSONIG00000005484	other genes related to immune response	ubiquitin related	IQ motif and ubiquitin domain containing [Source:ZFIN;Acc:ZDB-GENE-110421-1]			apoptosis related
ENSONIG00000020885	other genes related to immune response	ubiquitin related	ISG15 ubiquitin-like modifier [Source:ZFIN;Acc:ZDB-GENE-021211-1]			apoptosis related
ENSONIG00000006525	other genes related to immune response	ubiquitin related	mindbomb E3 ubiquitin protein ligase 2 [Source:HGNC Symbol;Acc:30577]			apoptosis related
ENSONIG00000010074	other genes related to immune response	ubiquitin related	mitochondrial E3 ubiquitin ligase 1a [Source:ZFIN;Acc:ZDB-GENE-050102-5]			apoptosis related
ENSONIG00000016609	other genes related to immune response	ubiquitin related	mitochondrial E3 ubiquitin ligase 1b [Source:ZFIN;Acc:ZDB-GENE-050208-236]			apoptosis related
ENSONIG00000017343	other genes related to immune response	ubiquitin related	negative regulator of ubiquitin-like proteins 1 [Source:ZFIN;Acc:ZDB-GENE-080212-11]			apoptosis related
ENSONIG00000005755	other genes related to immune response	ubiquitin related	neural precursor cell expressed, developmentally down-regulated 4, E3 ubiquitin protein ligase [Source:HGNC Symbol;Acc:7727]			apoptosis related
ENSONIG00000000409	other genes related to immune response	ubiquitin related	neuralized E3 ubiquitin protein ligase 1 [Source:HGNC Symbol;Acc:7761]			apoptosis related
ENSONIG00000020611	other genes related to immune response	ubiquitin related	NHL repeat containing E3 ubiquitin protein ligase 1 [Source:HGNC Symbol;Acc:21576]			apoptosis related
ENSONIG00000010070	other genes related to immune response	ubiquitin related	Oreochromis niloticus ubiquitin C-terminal hydrolase (uch), mRNA. [Source:RefSeq mRNA;Acc:NM_001279698]			apoptosis related
ENSONIG00000018335	other genes related to immune response	ubiquitin related	OTU domain, ubiquitin aldehyde binding 1b [Source:ZFIN;Acc:ZDB-GENE-040718-204]			apoptosis related
ENSONIG00000020142	other genes related to immune response	ubiquitin related	OTU domain, ubiquitin aldehyde binding 2 [Source:HGNC Symbol;Acc:20351]			apoptosis related
ENSONIG00000015994	other genes related to immune response	ubiquitin related	pellino E3 ubiquitin protein ligase 1 [Source:HGNC Symbol;Acc:8827]			apoptosis related
ENSONIG00000002069	other genes related to immune response	ubiquitin related	pellino E3 ubiquitin protein ligase family member 3 [Source:HGNC Symbol;Acc:30010]			apoptosis related
ENSONIG00000006869	other genes related to immune response	ubiquitin related	ring finger protein 19A, RBR E3 ubiquitin protein ligase [Source:HGNC Symbol;Acc:13432]			apoptosis related
ENSONIG00000002691	other genes related to immune response	ubiquitin related	ring finger protein 19A, RBR E3 ubiquitin protein ligase [Source:HGNC Symbol;Acc:13432]			apoptosis related
ENSONIG00000004872	other genes related to immune response	ubiquitin related	ring finger protein 20, E3 ubiquitin protein ligase [Source:ZFIN;Acc:ZDB-GENE-130404-2]			apoptosis related
ENSONIG00000013523	other genes related to immune response	ubiquitin related	ring finger protein 5, E3 ubiquitin protein ligase [Source:HGNC Symbol;Acc:10068]			apoptosis related
ENSONIG00000005949	other genes related to immune response	ubiquitin related	ring finger protein 8, E3 ubiquitin protein ligase [Source:ZFIN;Acc:ZDB-GENE-040426-849]			apoptosis related
ENSONIG00000008464	other genes related to immune response	ubiquitin related	ring-box 1, E3 ubiquitin protein ligase [Source:ZFIN;Acc:ZDB-GENE-041008-106]			apoptosis related
ENSONIG00000008515	other genes related to immune response	ubiquitin related	SMAD specific E3 ubiquitin protein ligase 1 [Source:ZFIN;Acc:ZDB-GENE-040426-2744]			apoptosis related
ENSONIG00000008278	other genes related to immune response	ubiquitin related	SMAD specific E3 ubiquitin protein ligase 2 [Source:ZFIN;Acc:ZDB-GENE-030131-1830]			apoptosis related
ENSONIG00000006441	other genes related to immune response	ubiquitin related	SMAD specific E3 ubiquitin protein ligase 2 [Source:ZFIN;Acc:ZDB-GENE-030131-1830]			apoptosis related
ENSONIG00000009413	other genes related to immune response	ubiquitin related	STIP1 homology and U-box containing protein 1, E3 ubiquitin protein ligase [Source:HGNC Symbol;Acc:11427]			apoptosis related
ENSONIG00000009974	other genes related to immune response	ubiquitin related	transmembrane and ubiquitin-like domain containing 1 [Source:ZFIN;Acc:ZDB-GENE-040426-2504]			apoptosis related
ENSONIG00000000814	other genes related to immune response	ubiquitin related	transmembrane and ubiquitin-like domain containing 2 [Source:ZFIN;Acc:ZDB-GENE-030616-254]			apoptosis related
ENSONIG00000012741	other genes related to immune response	ubiquitin related	ubiquitin A-52 residue ribosomal protein fusion product 1 [Source:HGNC Symbol;Acc:12458]			apoptosis related
ENSONIG00000020385	other genes related to immune response	ubiquitin related	ubiquitin associated protein 1 [Source:ZFIN;Acc:ZDB-GENE-040426-950]			apoptosis related
ENSONIG00000020387	other genes related to immune response	ubiquitin related	ubiquitin associated protein 2 [Source:ZFIN;Acc:ZDB-GENE-070424-16]			apoptosis related
ENSONIG00000019743	other genes related to immune response	ubiquitin related	ubiquitin associated protein 2-like [Source:ZFIN;Acc:ZDB-GENE-060503-244]			apoptosis related
ENSONIG00000006758	other genes related to immune response	ubiquitin related	ubiquitin carboxyl-terminal esterase L3 (ubiquitin thiolesterase) [Source:ZFIN;Acc:ZDB-GENE-050522-158]			apoptosis related
ENSONIG00000019644	other genes related to immune response	ubiquitin related	Ubiquitin carboxyl-terminal hydrolase [Source:UniProtKB/TrEMBL;Acc:I3KUD4]			apoptosis related
ENSONIG00000010950	other genes related to immune response	ubiquitin related	ubiquitin carboxyl-terminal hydrolase L5 [Source:ZFIN;Acc:ZDB-GENE-040426-2051]			apoptosis related
ENSONIG00000009526	other genes related to immune response	ubiquitin related	ubiquitin domain containing 1 [Source:HGNC Symbol;Acc:25683]			apoptosis related
ENSONIG00000019734	other genes related to immune response	ubiquitin related	ubiquitin domain containing 1a [Source:ZFIN;Acc:ZDB-GENE-070424-93]			apoptosis related
ENSONIG00000008615	other genes related to immune response	ubiquitin related	ubiquitin domain containing 2 [Source:ZFIN;Acc:ZDB-GENE-040718-473]			apoptosis related
ENSONIG00000001381	other genes related to immune response	ubiquitin related	ubiquitin family domain containing 1 [Source:ZFIN;Acc:ZDB-GENE-050506-90]			apoptosis related
ENSONIG00000014395	other genes related to immune response	ubiquitin related	ubiquitin fusion degradation 1-like [Source:ZFIN;Acc:ZDB-GENE-040718-150]			apoptosis related
ENSONIG00000016399	other genes related to immune response	ubiquitin related	ubiquitin interaction motif containing 1 [Source:HGNC Symbol;Acc:30298]			apoptosis related
ENSONIG00000020146	other genes related to immune response	ubiquitin related	ubiquitin protein ligase E3 component n-recognin 1 [Source:ZFIN;Acc:ZDB-GENE-091110-2]			apoptosis related
ENSONIG00000007141	other genes related to immune response	ubiquitin related	ubiquitin protein ligase E3 component n-recognin 2 [Source:ZFIN;Acc:ZDB-GENE-081107-29]			apoptosis related
ENSONIG00000008771	other genes related to immune response	ubiquitin related	ubiquitin protein ligase E3 component n-recognin 3 [Source:ZFIN;Acc:ZDB-GENE-030131-1473]			apoptosis related
ENSONIG00000002035	other genes related to immune response	ubiquitin related	ubiquitin protein ligase E3 component n-recognin 4 [Source:ZFIN;Acc:ZDB-GENE-090313-341]			apoptosis related
ENSONIG00000016431	other genes related to immune response	ubiquitin related	ubiquitin protein ligase E3 component n-recognin 5 [Source:ZFIN;Acc:ZDB-GENE-030131-6559]			apoptosis related
ENSONIG00000000227	other genes related to immune response	ubiquitin related	ubiquitin protein ligase E3 component n-recognin 7 [Source:ZFIN;Acc:ZDB-GENE-030131-1535]			apoptosis related
ENSONIG00000003746	other genes related to immune response	ubiquitin related	ubiquitin protein ligase E3A [Source:ZFIN;Acc:ZDB-GENE-041114-190]			apoptosis related
ENSONIG00000013487	other genes related to immune response	ubiquitin related	ubiquitin protein ligase E3B [Source:ZFIN;Acc:ZDB-GENE-060526-231]			apoptosis related
ENSONIG00000005968	other genes related to immune response	ubiquitin related	ubiquitin protein ligase E3C [Source:ZFIN;Acc:ZDB-GENE-040426-1211]			apoptosis related
ENSONIG00000000071	other genes related to immune response	ubiquitin related	ubiquitin protein ligase E3D [Source:ZFIN;Acc:ZDB-GENE-091218-3]			apoptosis related
ENSONIG00000003910	other genes related to immune response	ubiquitin related	ubiquitin related modifier 1 [Source:ZFIN;Acc:ZDB-GENE-091204-300]			apoptosis related
ENSONIG00000005896	other genes related to immune response	ubiquitin related	ubiquitin specific peptidase 10 [Source:ZFIN;Acc:ZDB-GENE-030219-132]			apoptosis related
ENSONIG00000014753	other genes related to immune response	ubiquitin related	ubiquitin specific peptidase 11 [Source:ZFIN;Acc:ZDB-GENE-081104-421]			apoptosis related
ENSONIG00000011862	other genes related to immune response	ubiquitin related	ubiquitin specific peptidase 12 [Source:HGNC Symbol;Acc:20485]			apoptosis related
ENSONIG00000014128	other genes related to immune response	ubiquitin related	ubiquitin specific peptidase 12a [Source:ZFIN;Acc:ZDB-GENE-060228-3]			apoptosis related
ENSONIG00000001692	other genes related to immune response	ubiquitin related	ubiquitin specific peptidase 13 (isopeptidase T-3) [Source:ZFIN;Acc:ZDB-GENE-080724-7]			apoptosis related
ENSONIG00000009776	other genes related to immune response	ubiquitin related	ubiquitin specific peptidase 15 [Source:HGNC Symbol;Acc:12613]			apoptosis related
ENSONIG00000001579	other genes related to immune response	ubiquitin related	ubiquitin specific peptidase 19 [Source:ZFIN;Acc:ZDB-GENE-030131-3055]			apoptosis related
ENSONIG00000009511	other genes related to immune response	ubiquitin related	ubiquitin specific peptidase 2 [Source:HGNC Symbol;Acc:12618]			apoptosis related
ENSONIG00000005266	other genes related to immune response	ubiquitin related	ubiquitin specific peptidase 22 [Source:ZFIN;Acc:ZDB-GENE-060512-211]			apoptosis related
ENSONIG00000002812	other genes related to immune response	ubiquitin related	ubiquitin specific peptidase 24 [Source:ZFIN;Acc:ZDB-GENE-030131-4356]			apoptosis related
ENSONIG00000009476	other genes related to immune response	ubiquitin related	ubiquitin specific peptidase 28 [Source:ZFIN;Acc:ZDB-GENE-041008-142]			apoptosis related
ENSONIG00000016095	other genes related to immune response	ubiquitin related	ubiquitin specific peptidase 2a [Source:ZFIN;Acc:ZDB-GENE-041212-59]			apoptosis related
ENSONIG00000015351	other genes related to immune response	ubiquitin related	ubiquitin specific peptidase 3 [Source:ZFIN;Acc:ZDB-GENE-030131-5142]			apoptosis related
ENSONIG00000013433	other genes related to immune response	ubiquitin related	ubiquitin specific peptidase 30 [Source:ZFIN;Acc:ZDB-GENE-060526-335]			apoptosis related
ENSONIG00000020034	other genes related to immune response	ubiquitin related	ubiquitin specific peptidase 31 [Source:HGNC Symbol;Acc:20060]			apoptosis related
ENSONIG00000001392	other genes related to immune response	ubiquitin related	ubiquitin specific peptidase 31 [Source:HGNC Symbol;Acc:20060]			apoptosis related
ENSONIG00000010475	other genes related to immune response	ubiquitin related	ubiquitin specific peptidase 32 [Source:ZFIN;Acc:ZDB-GENE-100210-5]			apoptosis related
ENSONIG00000018371	other genes related to immune response	ubiquitin related	ubiquitin specific peptidase 33 [Source:ZFIN;Acc:ZDB-GENE-040426-2323]			apoptosis related
ENSONIG00000012445	other genes related to immune response	ubiquitin related	ubiquitin specific peptidase 34 [Source:ZFIN;Acc:ZDB-GENE-100210-6]			apoptosis related
ENSONIG00000005314	other genes related to immune response	ubiquitin related	ubiquitin specific peptidase 36 [Source:ZFIN;Acc:ZDB-GENE-030131-5450]			apoptosis related
ENSONIG00000016831	other genes related to immune response	ubiquitin related	ubiquitin specific peptidase 37 [Source:ZFIN;Acc:ZDB-GENE-061013-802]			apoptosis related
ENSONIG00000009989	other genes related to immune response	ubiquitin related	ubiquitin specific peptidase 38 [Source:HGNC Symbol;Acc:20067]			apoptosis related
ENSONIG00000013330	other genes related to immune response	ubiquitin related	ubiquitin specific peptidase 39 [Source:ZFIN;Acc:ZDB-GENE-030131-966]			apoptosis related
ENSONIG00000001318	other genes related to immune response	ubiquitin related	ubiquitin specific peptidase 40 [Source:ZFIN;Acc:ZDB-GENE-060518-5]			apoptosis related
ENSONIG00000019843	other genes related to immune response	ubiquitin related	ubiquitin specific peptidase 42 [Source:ZFIN;Acc:ZDB-GENE-030131-5739]			apoptosis related
ENSONIG00000018141	other genes related to immune response	ubiquitin related	ubiquitin specific peptidase 43a [Source:ZFIN;Acc:ZDB-GENE-100211-1]			apoptosis related
ENSONIG00000017839	other genes related to immune response	ubiquitin related	ubiquitin specific peptidase 44 [Source:ZFIN;Acc:ZDB-GENE-040426-774]			apoptosis related
ENSONIG00000000116	other genes related to immune response	ubiquitin related	ubiquitin specific peptidase 45 [Source:ZFIN;Acc:ZDB-GENE-100211-2]			apoptosis related
ENSONIG00000003033	other genes related to immune response	ubiquitin related	ubiquitin specific peptidase 46 [Source:ZFIN;Acc:ZDB-GENE-070705-213]			apoptosis related
ENSONIG00000008708	other genes related to immune response	ubiquitin related	ubiquitin specific peptidase 48 [Source:ZFIN;Acc:ZDB-GENE-050522-197]			apoptosis related
ENSONIG00000018934	other genes related to immune response	ubiquitin related	ubiquitin specific peptidase 49 [Source:ZFIN;Acc:ZDB-GENE-050208-484]			apoptosis related
ENSONIG00000000183	other genes related to immune response	ubiquitin related	ubiquitin specific peptidase 50 [Source:HGNC Symbol;Acc:20079]			apoptosis related
ENSONIG00000007612	other genes related to immune response	ubiquitin related	ubiquitin specific peptidase 53 [Source:HGNC Symbol;Acc:29255]			apoptosis related
ENSONIG00000017609	other genes related to immune response	ubiquitin related	ubiquitin specific peptidase 53b [Source:ZFIN;Acc:ZDB-GENE-090312-168]			apoptosis related
ENSONIG00000015863	other genes related to immune response	ubiquitin related	ubiquitin specific peptidase 54 [Source:HGNC Symbol;Acc:23513]			apoptosis related
ENSONIG00000015689	other genes related to immune response	ubiquitin related	ubiquitin specific peptidase 7 (herpes virus-associated) [Source:ZFIN;Acc:ZDB-GENE-030131-3656]			apoptosis related
ENSONIG00000006851	other genes related to immune response	ubiquitin related	ubiquitin specific peptidase 9 [Source:ZFIN;Acc:ZDB-GENE-061019-1]			apoptosis related
ENSONIG00000012703	other genes related to immune response	ubiquitin related	ubiquitin specific peptidase like 1 [Source:ZFIN;Acc:ZDB-GENE-040930-7]			apoptosis related
ENSONIG00000008834	other genes related to immune response	ubiquitin related	ubiquitin specific protease 1 [Source:ZFIN;Acc:ZDB-GENE-030131-726]			apoptosis related
ENSONIG00000009436	other genes related to immune response	ubiquitin related	ubiquitin specific protease 14 (tRNA-guanine transglycosylase) [Source:ZFIN;Acc:ZDB-GENE-030131-7676]			apoptosis related
ENSONIG00000005639	other genes related to immune response	ubiquitin related	ubiquitin specific protease 16 [Source:ZFIN;Acc:ZDB-GENE-030131-4153]			apoptosis related
ENSONIG00000011281	other genes related to immune response	ubiquitin related	ubiquitin specific protease 20 [Source:ZFIN;Acc:ZDB-GENE-040426-1219]			apoptosis related
ENSONIG00000015857	other genes related to immune response	ubiquitin related	ubiquitin specific protease 25 [Source:ZFIN;Acc:ZDB-GENE-040426-2847]			apoptosis related
ENSONIG00000013010	other genes related to immune response	ubiquitin related	ubiquitin specific protease 5 [Source:ZFIN;Acc:ZDB-GENE-040426-2584]			apoptosis related
ENSONIG00000006254	other genes related to immune response	ubiquitin related	ubiquitination factor E4A (UFD2 homolog, yeast) [Source:ZFIN;Acc:ZDB-GENE-070410-21]			apoptosis related
ENSONIG00000002362	other genes related to immune response	ubiquitin related	ubiquitination factor E4B, UFD2 homolog (S. cerevisiae) [Source:ZFIN;Acc:ZDB-GENE-020205-1]			apoptosis related
ENSONIG00000021048	other genes related to immune response	ubiquitin related	ubiquitin-fold modifier conjugating enzyme 1 [Source:ZFIN;Acc:ZDB-GENE-040801-268]			apoptosis related
ENSONIG00000012714	other genes related to immune response	ubiquitin related	ubiquitin-like 3a [Source:ZFIN;Acc:ZDB-GENE-030131-3431]			apoptosis related
ENSONIG00000005450	other genes related to immune response	ubiquitin related	ubiquitin-like 3b [Source:ZFIN;Acc:ZDB-GENE-040630-4]			apoptosis related
ENSONIG00000000251	other genes related to immune response	ubiquitin related	ubiquitin-like 5 [Source:HGNC Symbol;Acc:13736]			apoptosis related
ENSONIG00000002684	other genes related to immune response	ubiquitin related	ubiquitin-like 7b (bone marrow stromal cell-derived) [Source:ZFIN;Acc:ZDB-GENE-040426-1334]			apoptosis related
ENSONIG00000008623	other genes related to immune response	ubiquitin related	ubiquitin-like domain containing CTD phosphatase 1 [Source:ZFIN;Acc:ZDB-GENE-040718-3]			apoptosis related
ENSONIG00000012360	other genes related to immune response	ubiquitin related	ubiquitin-like modifier activating enzyme 1 [Source:ZFIN;Acc:ZDB-GENE-040426-2009]			apoptosis related
ENSONIG00000011073	other genes related to immune response	ubiquitin related	ubiquitin-like modifier activating enzyme 2 [Source:ZFIN;Acc:ZDB-GENE-040426-2681]			apoptosis related
ENSONIG00000016941	other genes related to immune response	ubiquitin related	ubiquitin-like modifier activating enzyme 3 [Source:HGNC Symbol;Acc:12470]			apoptosis related
ENSONIG00000020345	other genes related to immune response	ubiquitin related	ubiquitin-like modifier activating enzyme 3 [Source:ZFIN;Acc:ZDB-GENE-040426-2825]			apoptosis related
ENSONIG00000005917	other genes related to immune response	ubiquitin related	ubiquitin-like modifier activating enzyme 5 [Source:ZFIN;Acc:ZDB-GENE-031112-2]			apoptosis related
ENSONIG00000004089	other genes related to immune response	ubiquitin related	ubiquitin-like modifier activating enzyme 7 [Source:ZFIN;Acc:ZDB-GENE-121120-4]			apoptosis related
ENSONIG00000014061	other genes related to immune response	ubiquitin related	ubiquitin-like with PHD and ring finger domains 2, E3 ubiquitin protein ligase [Source:HGNC Symbol;Acc:12557]			apoptosis related
ENSONIG00000012585	other genes related to immune response	ubiquitin related	ubiquitin-like, containing PHD and RING finger domains, 1 [Source:ZFIN;Acc:ZDB-GENE-040426-2039]			apoptosis related
ENSONIG00000010919	other genes related to immune response	ubiquitin related	WW domain containing E3 ubiquitin protein ligase 2 [Source:ZFIN;Acc:ZDB-GENE-000607-82]			apoptosis related
ENSONIG00000016016	other genes related to immune response	ubiquitin related		emb|CBN81558.1| Ubiquitin thioesterase ZRANB1 [Dicentrarchus labrax]		apoptosis related
ENSONIG00000000013	other genes related to immune response	ubiquitin related		gb|ABC86864.1| ubiquitin specific protease 18 [Carassius auratus]		apoptosis related
ENSONIG00000009356	other genes related to immune response	ubiquitin related		gb|ACI69232.1| Probable E3 ubiquitin-protein ligase RNF144A-A [Salmo salar]		apoptosis related
ENSONIG00000009355	other genes related to immune response	ubiquitin related		gb|ACI69232.1| Probable E3 ubiquitin-protein ligase RNF144A-A [Salmo salar]		apoptosis related
ENSONIG00000011966	other genes related to immune response	ubiquitin related		gb|ACO13251.1| Probable E3 ubiquitin-protein ligase RNF144A-A [Esox lucius]		apoptosis related
ENSONIG00000011653	other genes related to immune response	ubiquitin related		ref|NP_001134285.1| E3 ubiquitin-protein ligase LINCR [Salmo salar] gb|ACI66913.1| E3 ubiquitin-protein ligase LINCR [Salmo salar]		apoptosis related
ENSONIG00000011652	other genes related to immune response	ubiquitin related		ref|NP_001134285.1| E3 ubiquitin-protein ligase LINCR [Salmo salar] gb|ACI66913.1| E3 ubiquitin-protein ligase LINCR [Salmo salar]		apoptosis related
ENSONIG00000009357	other genes related to immune response	ubiquitin related		ref|NP_001134826.1| Probable E3 ubiquitin-protein ligase RNF144A-A [Salmo salar] gb|ACI69057.1| Probable E3 ubiquitin-protein ligase RNF144A-A [Salmo salar]		apoptosis related
ENSONIG00000008076	other genes related to immune response	ubiquitin related		ref|NP_001134826.1| Probable E3 ubiquitin-protein ligase RNF144A-A [Salmo salar] gb|ACI69057.1| Probable E3 ubiquitin-protein ligase RNF144A-A [Salmo salar]		apoptosis related
ENSONIG00000000163	other genes related to immune response	ubiquitin related		ref|NP_957431.1| E3 ubiquitin-protein ligase RNF144B [Danio rerio] gb|AAH53142.1| Zgc:63907 [Danio rerio]		apoptosis related
ENSONIG00000000250	other genes related to immune response	ubiquitin related		ref|XP_001337479.1| PREDICTED: e3 ubiquitin-protein ligase RNF182-like [Danio rerio]		apoptosis related
ENSONIG00000013609	other genes related to immune response	ubiquitin related		ref|XP_001921961.3| PREDICTED: e3 ubiquitin-protein ligase CBL-B [Danio rerio]		apoptosis related
ENSONIG00000014789	other genes related to immune response	ubiquitin related		ref|XP_001923885.2| PREDICTED: ubiquitin-associated and SH3 domain-containing protein B [Danio rerio] emb|CAM14251.1| novel protein [Danio rerio] emb|CAM14412.1| novel protein [Danio rerio]		apoptosis related
ENSONIG00000005427	other genes related to immune response	ubiquitin related		ref|XP_001923885.2| PREDICTED: ubiquitin-associated and SH3 domain-containing protein B [Danio rerio] emb|CAM14251.1| novel protein [Danio rerio] emb|CAM14412.1| novel protein [Danio rerio]		apoptosis related
ENSONIG00000019159	other genes related to immune response	ubiquitin related		ref|XP_002663728.1| PREDICTED: e3 ubiquitin-protein ligase DTX3L [Danio rerio]		apoptosis related
ENSONIG00000000300	other genes related to immune response	ubiquitin related		ref|XP_002934368.1| PREDICTED: probable ubiquitin carboxyl-terminal hydrolase CYLD-like [Xenopus (Silurana) tropicalis]		apoptosis related
ENSONIG00000015201	other genes related to immune response	ubiquitin related		ref|XP_002937897.1| PREDICTED: e3 ubiquitin-protein ligase ZNRF2-like [Xenopus (Silurana) tropicalis]		apoptosis related
ENSONIG00000013231	other genes related to immune response	ubiquitin related		ref|XP_002940610.1| PREDICTED: ubiquitin-associated protein 2 [Xenopus (Silurana) tropicalis]		apoptosis related
ENSONIG00000009183	other genes related to immune response	ubiquitin related		ref|XP_002941273.1| PREDICTED: e3 ubiquitin/ISG15 ligase TRIM25-like [Xenopus (Silurana) tropicalis]		apoptosis related
ENSONIG00000010887	other genes related to immune response	ubiquitin related		ref|XP_003197701.1| PREDICTED: g2/M phase-specific E3 ubiquitin-protein ligase-like [Danio rerio]		apoptosis related
ENSONIG00000015577	other genes related to immune response	ubiquitin related		ref|XP_003197963.1| PREDICTED: e3 ubiquitin/ISG15 ligase TRIM25-like [Danio rerio]		apoptosis related
ENSONIG00000019425	other genes related to immune response	ubiquitin related		ref|XP_003198243.1| PREDICTED: e3 ubiquitin-protein ligase TRIM21-like [Danio rerio]		apoptosis related
ENSONIG00000010177	other genes related to immune response	ubiquitin related		ref|XP_003199774.1| PREDICTED: probable E3 ubiquitin-protein ligase TRIM8-like [Danio rerio]		apoptosis related
ENSONIG00000007675	other genes related to immune response	ubiquitin related		ref|XP_003200872.1| PREDICTED: probable E3 ubiquitin-protein ligase HERC1-like [Danio rerio]		apoptosis related
ENSONIG00000005461	other genes related to immune response	ubiquitin related		ref|XP_003223268.1| PREDICTED: e3 ubiquitin/ISG15 ligase TRIM25-like [Anolis carolinensis]		apoptosis related
ENSONIG00000011419	other genes related to immune response	ubiquitin related		ref|XP_003253544.1| PREDICTED: e3 ubiquitin-protein ligase CBL [Nomascus leucogenys]		apoptosis related
ENSONIG00000008998	other genes related to immune response	ubiquitin related		ref|XP_003417317.1| PREDICTED: small ubiquitin-related modifier 2-like isoform 2 [Loxodonta africana]		apoptosis related
ENSONIG00000017883	other genes related to immune response	ubiquitin related		ref|XP_686027.3| PREDICTED: e3 ubiquitin-protein ligase RNF12-A-like isoform 1 [Danio rerio]		apoptosis related
ENSONIG00000008930	other genes related to immune response	ubiquitin related		ref|XP_695755.3| PREDICTED: ubiquitin-like modifier-activating enzyme 6-like [Danio rerio]		apoptosis related
ENSONIG00000015068	other genes related to immune response	ubiquitin related		ref|XP_698091.2| PREDICTED: probable E3 ubiquitin-protein ligase HERC1-like [Danio rerio]		apoptosis related
ENSONIG00000008469	other genes related to immune response	ubiquitin related		ref|XP_700212.1| PREDICTED: e3 ubiquitin/ISG15 ligase TRIM25 [Danio rerio] emb|CAM47005.1| novel protein similar to vertebrate tripartite motif-containing family [Danio rerio]		apoptosis related
ENSONIG00000007770	other genes related to immune response	VCAM	vascular cell adhesion molecule 1 [Source:ZFIN;Acc:ZDB-GENE-070209-238]
ENSONIG00000013409	other genes related to immune response	WSC (1,2,4)	WSC domain containing 2 [Source:ZFIN;Acc:ZDB-GENE-060526-124]
ENSONIG00000022187	other genes related to immune response	myeloid cell related	HOX antisense intergenic RNA myeloid 1 conserved region 2 [Source:RFAM;Acc:RF01976]
ENSONIG00000020506	other genes related to immune response	myeloid cell related	myeloid cell leukemia sequence 1b [Source:ZFIN;Acc:ZDB-GENE-030825-1]
ENSONIG00000006658	other genes related to immune response	myeloid cell related	myeloid cell leukemia sequence 1b [Source:ZFIN;Acc:ZDB-GENE-030825-1]
ENSONIG00000001236	other genes related to immune response	myeloid cell related	myeloid ecotropic viral integration 1 [Source:ZFIN;Acc:ZDB-GENE-020122-1]
ENSONIG00000001403	other genes related to immune response	myeloid cell related	myeloid ecotropic viral integration site 2a [Source:ZFIN;Acc:ZDB-GENE-020122-2]
ENSONIG00000001639	other genes related to immune response	myeloid cell related	myeloid ecotropic viral integration site 2b [Source:ZFIN;Acc:ZDB-GENE-000210-23]
ENSONIG00000016615	other genes related to immune response	myeloid cell related	myeloid ecotropic viral integration site 3 [Source:ZFIN;Acc:ZDB-GENE-010406-2]
ENSONIG00000006107	other genes related to immune response	myeloid cell related	myeloid leukemia factor 1 [Source:ZFIN;Acc:ZDB-GENE-080917-7]
ENSONIG00000018999	other genes related to immune response	myeloid cell related	myeloid/lymphoid or mixed lineage-leukemia translocation to 3 homolog (Drosophila) [Source:ZFIN;Acc:ZDB-GENE-050417-356]
ENSONIG00000010050	other genes related to immune response	myeloid cell related	myeloid/lymphoid or mixed-lineage leukemia (trithorax homolog, Drosophila); translocated to, 1 [Source:ZFIN;Acc:ZDB-GENE-081105-45]
ENSONIG00000014431	other genes related to immune response	myeloid cell related	myeloid/lymphoid or mixed-lineage leukemia (trithorax homolog, Drosophila); translocated to, 10 [Source:ZFIN;Acc:ZDB-GENE-041114-176]
ENSONIG00000015733	other genes related to immune response	myeloid cell related	myeloid/lymphoid or mixed-lineage leukemia (trithorax homolog, Drosophila); translocated to, 4 [Source:ZFIN;Acc:ZDB-GENE-050419-52]
ENSONIG00000009012	other genes related to immune response	myeloid cell related	myeloid/lymphoid or mixed-lineage leukemia (trithorax homolog, Drosophila); translocated to, 6 [Source:HGNC Symbol;Acc:7138]
ENSONIG00000021385	other genes related to immune response	myeloid cell related	myeloid-associated differentiation marker-like 2 [Source:HGNC Symbol;Acc:34548]
ENSONIG00000018777	other genes related to immune response	myeloid cell related	myeloid-associated differentiation marker-like 2 [Source:HGNC Symbol;Acc:34548]
ENSONIG00000003558	other genes related to immune response	myeloid cell related	myeloid-specific peroxidase [Source:ZFIN;Acc:ZDB-GENE-030131-9460]
ENSONIG00000021211	other genes related to immune response	myeloid cell related		emb|CBN81325.1| Myeloid-associated differentiation marker-like protein 2 [Dicentrarchus labrax]
ENSONIG00000020622	other genes related to immune response	myeloid cell related		gb|AAI07559.1| Myadm protein [Rattus norvegicus] gb|AAH87054.1| Myeloid-associated differentiation marker [Rattus norvegicus] gb|AAI28720.1| Myadm protein [Rattus norvegicus] gb|EDL84949.1| myeloid-associated differentiation marker, isoform CRA_a [Rattus norvegicus] gb|EDL84950.1| myeloid-associated differentiation marker, isoform CRA_a [Rattus norvegicus]
ENSONIG00000021163	other genes related to immune response	myeloid cell related		gb|ACI32949.1| Myeloid-associated differentiation marker [Salmo salar]
ENSONIG00000020989	other genes related to immune response	myeloid cell related		gb|ACI32949.1| Myeloid-associated differentiation marker [Salmo salar]
ENSONIG00000016916	other genes related to immune response	myeloid cell related		ref|XP_001789011.1| PREDICTED: immune receptor expressed on myeloid cells splice-like [Bos taurus]
ENSONIG00000002136	other genes related to immune response	myeloid cell related		ref|XP_003198039.1| PREDICTED: myeloid-associated differentiation marker homolog [Danio rerio]
ENSONIG00000009706	other genes related to immune response	other genes involved	canopy1 [Source:ZFIN;Acc:ZDB-GENE-060315-3]
ENSONIG00000002817	other genes related to immune response	other genes involved	caudal type homeo box transcription factor 4 [Source:ZFIN;Acc:ZDB-GENE-980526-330]
ENSONIG00000013073	other genes related to immune response	other genes involved	caudal type homeobox 1 [Source:HGNC Symbol;Acc:1805]
ENSONIG00000007198	other genes related to immune response	other genes involved	ectonucleotide pyrophosphatase/phosphodiesterase 2 [Source:HGNC Symbol;Acc:3357]
ENSONIG00000003637	other genes related to immune response	other genes involved	epoxide hydrolase 2, cytoplasmic [Source:ZFIN;Acc:ZDB-GENE-041212-70]
ENSONIG00000008754	other genes related to immune response	other genes involved	ethanolamine-phosphate phospho-lyase [Source:ZFIN;Acc:ZDB-GENE-040426-1133]
ENSONIG00000012695	other genes related to immune response	other genes involved	ferrochelatase [Source:ZFIN;Acc:ZDB-GENE-000928-1]
ENSONIG00000001250	other genes related to immune response	other genes involved	pellino homolog 1b (Drosophila) [Source:ZFIN;Acc:ZDB-GENE-061027-372]
ENSONIG00000008712	other genes related to immune response	other genes involved	prickle-like 1 (Drosophila) a [Source:ZFIN;Acc:ZDB-GENE-030724-5]
ENSONIG00000007270	other genes related to immune response	other genes involved	protein tyrosine phosphatase, receptor type, f, a [Source:ZFIN;Acc:ZDB-GENE-020107-2]
ENSONIG00000010033	other genes related to immune response	other genes involved	proteoglycan 4b [Source:ZFIN;Acc:ZDB-GENE-041014-324]
ENSONIG00000008210	other genes related to immune response	other genes involved	runt-related transcription factor 3 [Source:ZFIN;Acc:ZDB-GENE-000605-2]
ENSONIG00000019557	other genes related to immune response	other genes involved		ref|NP_001005772.2| V-type proton ATPase subunit C 1-B [Danio rerio] sp|Q5XIY6.1|VTC1B_DANRE RecName: Full=V-type proton ATPase subunit C 1-B; Short=V-ATPase subunit C 1-B; AltName: Full=Vacuolar proton pump subunit C 1-B gb|AAH83532.1| Atp6v1c1l protein [Danio rerio] emb|CAD87802.2| ATPase, H+ transporting, lysosomal, V1 subunit C, isoform 1, like [Danio rerio]
ENSONIG00000000865	other genes related to immune response	other genes involved		ref|XP_002665865.2| PREDICTED: protein pellino homolog 2-like, partial [Danio rerio]
ENSONIG00000005157	other genes related to immune response	Platelet related	platelet derived growth factor alpha b [Source:ZFIN;Acc:ZDB-GENE-060929-124]
ENSONIG00000002264	other genes related to immune response	Platelet related	platelet endothelial aggregation receptor 1 [Source:ZFIN;Acc:ZDB-GENE-091230-1]
ENSONIG00000008989	other genes related to immune response	Platelet related		emb|CCA64452.1| coagulation factor X [Plecoglossus altivelis]
ENSONIG00000001706	other genes related to immune response	Platelet related		ref|XP_002937891.1| PREDICTED: platelet glycoprotein V-like [Xenopus (Silurana) tropicalis]
ENSONIG00000009330	other genes related to immune response	B-cell CLL/lymphoma	B-cell CLL/lymphoma 10 [Source:ZFIN;Acc:ZDB-GENE-100219-2]
ENSONIG00000002906	other genes related to immune response	B-cell CLL/lymphoma	B-cell CLL/lymphoma 11Aa [Source:ZFIN;Acc:ZDB-GENE-060421-4643]
ENSONIG00000018855	other genes related to immune response	B-cell CLL/lymphoma	B-cell CLL/lymphoma 11Ab [Source:ZFIN;Acc:ZDB-GENE-061009-4]
ENSONIG00000001067	other genes related to immune response	B-cell CLL/lymphoma	B-cell CLL/lymphoma 11B (zinc finger protein) [Source:HGNC Symbol;Acc:13222]
ENSONIG00000011060	other genes related to immune response	B-cell CLL/lymphoma	B-cell CLL/lymphoma 11Ba (zinc finger protein) [Source:ZFIN;Acc:ZDB-GENE-061207-62]
ENSONIG00000017372	other genes related to immune response	B-cell CLL/lymphoma	B-cell CLL/lymphoma 2 [Source:HGNC Symbol;Acc:990]
ENSONIG00000004819	other genes related to immune response	B-cell CLL/lymphoma	B-cell CLL/lymphoma 6, member B [Source:HGNC Symbol;Acc:1002]
ENSONIG00000019322	other genes related to immune response	B-cell CLL/lymphoma	B-cell CLL/lymphoma 6a (zinc finger protein 51) [Source:ZFIN;Acc:ZDB-GENE-040426-1696]
ENSONIG00000010655	other genes related to immune response	B-cell CLL/lymphoma	B-cell CLL/lymphoma 6a, genome duplicate b [Source:ZFIN;Acc:ZDB-GENE-030131-7523]
ENSONIG00000015318	other genes related to immune response	B-cell CLL/lymphoma	B-cell CLL/lymphoma 7A [Source:ZFIN;Acc:ZDB-GENE-000607-16]
ENSONIG00000005689	other genes related to immune response	B-cell CLL/lymphoma	B-cell CLL/lymphoma 7B, a [Source:ZFIN;Acc:ZDB-GENE-040426-2193]
ENSONIG00000015978	other genes related to immune response	B-cell CLL/lymphoma	B-cell CLL/lymphoma 9 [Source:ZFIN;Acc:ZDB-GENE-090313-135]
ENSONIG00000005760	other genes related to immune response	B-cell CLL/lymphoma	B-cell CLL/lymphoma 9-like [Source:ZFIN;Acc:ZDB-GENE-040927-29]
ENSONIG00000002479	pattern recognition	BTK	Bruton agammaglobulinemia tyrosine kinase [Source:ZFIN;Acc:ZDB-GENE-070531-1]
ENSONIG00000006077	pattern recognition	Collectin-12	collectin sub-family member 12 [Source:HGNC Symbol;Acc:16016]			lectin
ENSONIG00000009194	pattern recognition	Collectin-12	collectin sub-family member 12 [Source:ZFIN;Acc:ZDB-GENE-030131-9807]			lectin
ENSONIG00000018314	pattern recognition	C-type lectin	C-type lectin domain family 11, member A [Source:HGNC Symbol;Acc:10576]			lectin
ENSONIG00000020536	pattern recognition	C-type lectin	C-type lectin domain family 14, member A [Source:ZFIN;Acc:ZDB-GENE-030131-5536]			lectin
ENSONIG00000015725	pattern recognition	C-type lectin	C-type lectin domain family 16, member A [Source:ZFIN;Acc:ZDB-GENE-040426-951]			lectin
ENSONIG00000005669	pattern recognition	C-type lectin	C-type lectin domain family 18, member B [Source:HGNC Symbol;Acc:33849]			lectin
ENSONIG00000021380	pattern recognition	C-type lectin	C-type lectin domain family 19, member A [Source:HGNC Symbol;Acc:34522]			lectin
ENSONIG00000021372	pattern recognition	C-type lectin	C-type lectin domain family 19, member A [Source:HGNC Symbol;Acc:34522]			lectin
ENSONIG00000020786	pattern recognition	C-type lectin	C-type lectin domain family 19, member A [Source:HGNC Symbol;Acc:34522]			lectin
ENSONIG00000020756	pattern recognition	C-type lectin	C-type lectin domain family 19, member A [Source:HGNC Symbol;Acc:34522]			lectin
ENSONIG00000020503	pattern recognition	C-type lectin	C-type lectin domain family 19, member A [Source:HGNC Symbol;Acc:34522]			lectin
ENSONIG00000016896	pattern recognition	C-type lectin	C-type lectin domain family 19, member A [Source:HGNC Symbol;Acc:34522]			lectin
ENSONIG00000016379	pattern recognition	C-type lectin	C-type lectin domain family 19, member A [Source:HGNC Symbol;Acc:34522]			lectin
ENSONIG00000014826	pattern recognition	C-type lectin	C-type lectin domain family 19, member A [Source:HGNC Symbol;Acc:34522]			lectin
ENSONIG00000014822	pattern recognition	C-type lectin	C-type lectin domain family 19, member A [Source:HGNC Symbol;Acc:34522]			lectin
ENSONIG00000014821	pattern recognition	C-type lectin	C-type lectin domain family 19, member A [Source:HGNC Symbol;Acc:34522]			lectin
ENSONIG00000014820	pattern recognition	C-type lectin	C-type lectin domain family 19, member A [Source:HGNC Symbol;Acc:34522]			lectin
ENSONIG00000014112	pattern recognition	C-type lectin	C-type lectin domain family 19, member A [Source:HGNC Symbol;Acc:34522]			lectin
ENSONIG00000014111	pattern recognition	C-type lectin	C-type lectin domain family 19, member A [Source:HGNC Symbol;Acc:34522]			lectin
ENSONIG00000014110	pattern recognition	C-type lectin	C-type lectin domain family 19, member A [Source:HGNC Symbol;Acc:34522]			lectin
ENSONIG00000014109	pattern recognition	C-type lectin	C-type lectin domain family 19, member A [Source:HGNC Symbol;Acc:34522]			lectin
ENSONIG00000013212	pattern recognition	C-type lectin	C-type lectin domain family 19, member A [Source:HGNC Symbol;Acc:34522]			lectin
ENSONIG00000013207	pattern recognition	C-type lectin	C-type lectin domain family 19, member A [Source:HGNC Symbol;Acc:34522]			lectin
ENSONIG00000013206	pattern recognition	C-type lectin	C-type lectin domain family 19, member A [Source:HGNC Symbol;Acc:34522]			lectin
ENSONIG00000011293	pattern recognition	C-type lectin	C-type lectin domain family 19, member A [Source:HGNC Symbol;Acc:34522]			lectin
ENSONIG00000010886	pattern recognition	C-type lectin	C-type lectin domain family 19, member A [Source:HGNC Symbol;Acc:34522]			lectin
ENSONIG00000010885	pattern recognition	C-type lectin	C-type lectin domain family 19, member A [Source:HGNC Symbol;Acc:34522]			lectin
ENSONIG00000010882	pattern recognition	C-type lectin	C-type lectin domain family 19, member A [Source:HGNC Symbol;Acc:34522]			lectin
ENSONIG00000009629	pattern recognition	C-type lectin	C-type lectin domain family 19, member A [Source:HGNC Symbol;Acc:34522]			lectin
ENSONIG00000009625	pattern recognition	C-type lectin	C-type lectin domain family 19, member A [Source:HGNC Symbol;Acc:34522]			lectin
ENSONIG00000009624	pattern recognition	C-type lectin	C-type lectin domain family 19, member A [Source:HGNC Symbol;Acc:34522]			lectin
ENSONIG00000009622	pattern recognition	C-type lectin	C-type lectin domain family 19, member A [Source:HGNC Symbol;Acc:34522]			lectin
ENSONIG00000009621	pattern recognition	C-type lectin	C-type lectin domain family 19, member A [Source:HGNC Symbol;Acc:34522]			lectin
ENSONIG00000009616	pattern recognition	C-type lectin	C-type lectin domain family 19, member A [Source:HGNC Symbol;Acc:34522]			lectin
ENSONIG00000009615	pattern recognition	C-type lectin	C-type lectin domain family 19, member A [Source:HGNC Symbol;Acc:34522]			lectin
ENSONIG00000009614	pattern recognition	C-type lectin	C-type lectin domain family 19, member A [Source:HGNC Symbol;Acc:34522]			lectin
ENSONIG00000009610	pattern recognition	C-type lectin	C-type lectin domain family 19, member A [Source:HGNC Symbol;Acc:34522]			lectin
ENSONIG00000009101	pattern recognition	C-type lectin	C-type lectin domain family 19, member A [Source:HGNC Symbol;Acc:34522]			lectin
ENSONIG00000009100	pattern recognition	C-type lectin	C-type lectin domain family 19, member A [Source:HGNC Symbol;Acc:34522]			lectin
ENSONIG00000008735	pattern recognition	C-type lectin	C-type lectin domain family 19, member A [Source:HGNC Symbol;Acc:34522]			lectin
ENSONIG00000004924	pattern recognition	C-type lectin	C-type lectin domain family 19, member A [Source:HGNC Symbol;Acc:34522]			lectin
ENSONIG00000004922	pattern recognition	C-type lectin	C-type lectin domain family 19, member A [Source:HGNC Symbol;Acc:34522]			lectin
ENSONIG00000004921	pattern recognition	C-type lectin	C-type lectin domain family 19, member A [Source:HGNC Symbol;Acc:34522]			lectin
ENSONIG00000004811	pattern recognition	C-type lectin	C-type lectin domain family 19, member A [Source:HGNC Symbol;Acc:34522]			lectin
ENSONIG00000004808	pattern recognition	C-type lectin	C-type lectin domain family 19, member A [Source:HGNC Symbol;Acc:34522]			lectin
ENSONIG00000004806	pattern recognition	C-type lectin	C-type lectin domain family 19, member A [Source:HGNC Symbol;Acc:34522]			lectin
ENSONIG00000002004	pattern recognition	C-type lectin	C-type lectin domain family 19, member A [Source:HGNC Symbol;Acc:34522]			lectin
ENSONIG00000002003	pattern recognition	C-type lectin	C-type lectin domain family 19, member A [Source:HGNC Symbol;Acc:34522]			lectin
ENSONIG00000002002	pattern recognition	C-type lectin	C-type lectin domain family 19, member A [Source:HGNC Symbol;Acc:34522]			lectin
ENSONIG00000002001	pattern recognition	C-type lectin	C-type lectin domain family 19, member A [Source:HGNC Symbol;Acc:34522]			lectin
ENSONIG00000002000	pattern recognition	C-type lectin	C-type lectin domain family 19, member A [Source:HGNC Symbol;Acc:34522]			lectin
ENSONIG00000001999	pattern recognition	C-type lectin	C-type lectin domain family 19, member A [Source:HGNC Symbol;Acc:34522]			lectin
ENSONIG00000001594	pattern recognition	C-type lectin	C-type lectin domain family 19, member A [Source:HGNC Symbol;Acc:34522]			lectin
ENSONIG00000000123	pattern recognition	C-type lectin	C-type lectin domain family 19, member A [Source:HGNC Symbol;Acc:34522]			lectin
ENSONIG00000005967	pattern recognition	C-type lectin	C-type lectin domain family 3, member A [Source:HGNC Symbol;Acc:2052]			lectin
ENSONIG00000019663	pattern recognition	C-type lectin	C-type lectin domain family 3, member B [Source:HGNC Symbol;Acc:11891]			lectin
ENSONIG00000006798	pattern recognition	C-type lectin	C-type lectin domain family 3, member Ba [Source:ZFIN;Acc:ZDB-GENE-110411-71]			lectin
ENSONIG00000002172	pattern recognition	C-type lectin	selectin P [Source:ZFIN;Acc:ZDB-GENE-110107-2]			lectin
ENSONIG00000006418	pattern recognition	C-type lectin		emb|CAI11981.1| novel lectin C-type domain containing protein [Danio rerio]		lectin
ENSONIG00000011921	pattern recognition	C-type lectin		emb|CAK05038.1| novel protein with lectin C-type domains [Danio rerio]		lectin
ENSONIG00000009981	pattern recognition	C-type lectin		emb|CAK05038.1| novel protein with lectin C-type domains [Danio rerio]		lectin
ENSONIG00000007874	pattern recognition	C-type lectin		emb|CAK05038.1| novel protein with lectin C-type domains [Danio rerio]		lectin
ENSONIG00000007873	pattern recognition	C-type lectin		emb|CAK05038.1| novel protein with lectin C-type domains [Danio rerio]		lectin
ENSONIG00000007872	pattern recognition	C-type lectin		emb|CAK05038.1| novel protein with lectin C-type domains [Danio rerio]		lectin
ENSONIG00000001836	pattern recognition	C-type lectin		emb|CAN88340.1| novel protein containing lectin C-type domains [Danio rerio]		lectin
ENSONIG00000012435	pattern recognition	C-type lectin		emb|CAN88344.1| novel protein containing lectin C-type domains [Danio rerio]		lectin
ENSONIG00000020062	pattern recognition	C-type lectin		emb|CAN88356.1| novel protein containing lectin C-type domains [Danio rerio]		lectin
ENSONIG00000011615	pattern recognition	C-type lectin		emb|CAN88359.1| novel protein containing lectin C-type domains [Danio rerio]		lectin
ENSONIG00000017393	pattern recognition	C-type lectin		emb|CAO78622.1| E-selectin [Sparus aurata]		lectin
ENSONIG00000007003	pattern recognition	C-type lectin		emb|CAO78622.1| E-selectin [Sparus aurata]		lectin
ENSONIG00000007394	pattern recognition	C-type lectin		gb|AAP58737.1| C-type lectin receptor [Paralabidochromis chilotes]		lectin
ENSONIG00000006732	pattern recognition	C-type lectin		gb|AAP58737.1| C-type lectin receptor [Paralabidochromis chilotes]		lectin
ENSONIG00000005132	pattern recognition	C-type lectin		gb|AAP58737.1| C-type lectin receptor [Paralabidochromis chilotes]		lectin
ENSONIG00000002258	pattern recognition	C-type lectin		gb|AAP58737.1| C-type lectin receptor [Paralabidochromis chilotes]		lectin
ENSONIG00000001560	pattern recognition	C-type lectin		gb|AAP58737.1| C-type lectin receptor [Paralabidochromis chilotes]		lectin
ENSONIG00000002260	pattern recognition	C-type lectin		gb|AAP58738.1| C-type lectin receptor [Paralabidochromis chilotes]		lectin
ENSONIG00000013029	pattern recognition	C-type lectin		gb|AAU50548.1| C-type lectin [Fundulus heteroclitus]		lectin
ENSONIG00000002157	pattern recognition	C-type lectin		gb|AAV65046.1| selectin P [Siniperca chuatsi]		lectin
ENSONIG00000002169	pattern recognition	C-type lectin		gb|ACI33329.1| P-selectin precursor [Salmo salar]		lectin
ENSONIG00000013034	pattern recognition	C-type lectin		gb|ACI67923.1| C-type lectin domain family 4 member E [Salmo salar]		lectin
ENSONIG00000018276	pattern recognition	C-type lectin		gb|ACI68944.1| C-type lectin domain family 4 member E [Salmo salar]		lectin
ENSONIG00000006721	pattern recognition	C-type lectin		gb|ACI68944.1| C-type lectin domain family 4 member E [Salmo salar]		lectin
ENSONIG00000007197	pattern recognition	C-type lectin		gb|ACO13632.1| C-type lectin domain family 4 member E [Esox lucius]		lectin
ENSONIG00000004986	pattern recognition	C-type lectin		gb|ACO82044.1| C-type lectin 11 [Perca flavescens]		lectin
ENSONIG00000007092	pattern recognition	C-type lectin		gb|ACY66646.1| C-type lectin A [Oplegnathus fasciatus]		lectin
ENSONIG00000003461	pattern recognition	C-type lectin		gb|ACY66646.1| C-type lectin A [Oplegnathus fasciatus]		lectin
ENSONIG00000006977	pattern recognition	C-type lectin		gb|ACY71743.1| C-type lectin domain family 4 member E [Paralichthys olivaceus]		lectin
ENSONIG00000020179	pattern recognition	C-type lectin		gb|ADX97047.1| c-type lectin domain family 4 member m [Perca flavescens]		lectin
ENSONIG00000020177	pattern recognition	C-type lectin		gb|ADX97047.1| c-type lectin domain family 4 member m [Perca flavescens]		lectin
ENSONIG00000013220	pattern recognition	C-type lectin		gb|EDK99716.1| C-type lectin domain family 4, member e, isoform CRA_b [Mus musculus]		lectin
ENSONIG00000012537	pattern recognition	C-type lectin		gb|EDK99716.1| C-type lectin domain family 4, member e, isoform CRA_b [Mus musculus]		lectin
ENSONIG00000007835	pattern recognition	C-type lectin		ref|NP_001020650.1| lectin C-type domain containing [Danio rerio] emb|CAI21259.1| novel protein with Lectin C-type domains [Danio rerio]		lectin
ENSONIG00000014908	pattern recognition	C-type lectin		ref|XP_001339584.3| PREDICTED: c-type lectin domain family 4 member F [Danio rerio]		lectin
ENSONIG00000014906	pattern recognition	C-type lectin		ref|XP_001503069.2| PREDICTED: c-type lectin domain family 10 member A-like [Equus caballus]		lectin
ENSONIG00000020180	pattern recognition	C-type lectin		ref|XP_002660625.1| PREDICTED: c-type lectin domain family 4 member E [Danio rerio] emb|CAX13589.1| novel lectin C-type domain containing protein [Danio rerio]		lectin
ENSONIG00000014904	pattern recognition	C-type lectin		ref|XP_002924494.1| PREDICTED: c-type lectin domain family 10 member A-like [Ailuropoda melanoleuca]		lectin
ENSONIG00000018277	pattern recognition	C-type lectin		ref|XP_003199386.1| PREDICTED: c-type lectin domain family 4 member M-like [Danio rerio]		lectin
ENSONIG00000013989	pattern recognition	C-type lectin		ref|XP_856984.1| PREDICTED: similar to C-type lectin, superfamily member 14 isoform 2 isoform 4 [Canis familiaris]		lectin
ENSONIG00000012073	pattern recognition	Fish-egg lectin		gb|ACN10420.1| Fish-egg lectin [Salmo salar] gb|ACN12786.1| Fish-egg lectin [Salmo salar]		lectin
ENSONIG00000009426	pattern recognition	Fish-egg lectin		gb|ACN10420.1| Fish-egg lectin [Salmo salar] gb|ACN12786.1| Fish-egg lectin [Salmo salar]		lectin
ENSONIG00000001217	pattern recognition	Fish-egg lectin		gb|ACN10420.1| Fish-egg lectin [Salmo salar] gb|ACN12786.1| Fish-egg lectin [Salmo salar]		lectin
ENSONIG00000006602	pattern recognition	F-type lectin		dbj|BAK38714.1| F-type lectin [Oplegnathus fasciatus]		lectin
ENSONIG00000007852	pattern recognition	F-type lectin		dbj|BAK38715.1| F-type lectin 2 [Oplegnathus fasciatus]		lectin
ENSONIG00000007077	pattern recognition	F-type lectin		dbj|BAK38715.1| F-type lectin 2 [Oplegnathus fasciatus]		lectin
ENSONIG00000006599	pattern recognition	F-type lectin		dbj|BAK38715.1| F-type lectin 2 [Oplegnathus fasciatus]		lectin
ENSONIG00000002103	pattern recognition	galectin	lectin, galactoside-binding, soluble, 1 [Source:HGNC Symbol;Acc:6561]			lectin
ENSONIG00000002102	pattern recognition	galectin	lectin, galactoside-binding, soluble, 1 [Source:HGNC Symbol;Acc:6561]			lectin
ENSONIG00000002099	pattern recognition	galectin	lectin, galactoside-binding, soluble, 1 [Source:HGNC Symbol;Acc:6561]			lectin
ENSONIG00000002098	pattern recognition	galectin	lectin, galactoside-binding, soluble, 1 [Source:HGNC Symbol;Acc:6561]			lectin
ENSONIG00000008425	pattern recognition	galectin	lectin, galactoside-binding, soluble, 2 [Source:HGNC Symbol;Acc:6562]			lectin
ENSONIG00000016915	pattern recognition	galectin	lectin, galactoside-binding, soluble, 2b [Source:ZFIN;Acc:ZDB-GENE-040426-1590]			lectin
ENSONIG00000005308	pattern recognition	galectin	lectin, galactoside-binding, soluble, 3 binding protein a [Source:ZFIN;Acc:ZDB-GENE-060331-57]			lectin
ENSONIG00000003890	pattern recognition	galectin	lectin, galactoside-binding, soluble, 4 [Source:HGNC Symbol;Acc:6565]			lectin
ENSONIG00000014805	pattern recognition	galectin	lectin, galactoside-binding, soluble, 9 (galectin 9)-like 1 [Source:ZFIN;Acc:ZDB-GENE-030131-9543]			lectin
ENSONIG00000015991	pattern recognition	galectin	lectin, galactoside-binding-like a [Source:ZFIN;Acc:ZDB-GENE-060616-24]			lectin
ENSONIG00000001248	pattern recognition	galectin	lectin, galactoside-binding-like b [Source:ZFIN;Acc:ZDB-GENE-030616-570]			lectin
ENSONIG00000018801	pattern recognition	galectin		ref|XP_002192605.1| PREDICTED: lectin, galactoside-binding, soluble, 8 (galectin 8) [Taeniopygia guttata]		lectin
ENSONIG00000016976	pattern recognition	HMG	high mobility group AT-hook 1a [Source:ZFIN;Acc:ZDB-GENE-010502-1]
ENSONIG00000004017	pattern recognition	HMG	high mobility group AT-hook 2 [Source:ZFIN;Acc:ZDB-GENE-030131-3148]
ENSONIG00000016627	pattern recognition	HMG	thymocyte selection-associated high mobility group box [Source:ZFIN;Acc:ZDB-GENE-070912-181]
ENSONIG00000002202	pattern recognition	HMG	TOX high mobility group box family member 2 [Source:HGNC Symbol;Acc:16095]
ENSONIG00000002828	pattern recognition	HMG	TOX high mobility group box family member 3 [Source:ZFIN;Acc:ZDB-GENE-090312-209]
ENSONIG00000015576	pattern recognition	HMG	TOX high mobility group box family member 4 [Source:ZFIN;Acc:ZDB-GENE-070912-576]
ENSONIG00000000284	pattern recognition	HMG		ref|XP_001921001.2| PREDICTED: TOX high mobility group box family member 4 [Danio rerio]
ENSONIG00000009022	pattern recognition	intelectin	intelectin 2 [Source:ZFIN;Acc:ZDB-GENE-050411-58]			lectin
ENSONIG00000015687	pattern recognition	LPS-anchor protein		ref|XP_002739397.1| PREDICTED: LPS-induced TN factor-like [Saccoglossus kowalevskii]
ENSONIG00000007124	pattern recognition	LRIG		ref|NP_001013541.1| immunoglobulin superfamily containing leucine-rich repeat protein 2 [Danio rerio] gb|AAH90831.1| Immunoglobulin superfamily containing leucine-rich repeat 2 [Danio rerio]
ENSONIG00000020933	pattern recognition	LRR-containing proteins	extracellular leucine-rich repeat and fibronectin type III domain containing 1 [Source:HGNC Symbol;Acc:33154]
ENSONIG00000000160	pattern recognition	LRR-containing proteins	extracellular leucine-rich repeat and fibronectin type III domain containing 1b [Source:ZFIN;Acc:ZDB-GENE-080327-21]
ENSONIG00000002073	pattern recognition	LRR-containing proteins	extracellular leucine-rich repeat and fibronectin type III domain containing 2 [Source:HGNC Symbol;Acc:29396]
ENSONIG00000016912	pattern recognition	LRR-containing proteins	extracellular leucine-rich repeat and fibronectin type III domain containing 2 [Source:ZFIN;Acc:ZDB-GENE-080327-26]
ENSONIG00000002370	pattern recognition	LRR-containing proteins	F-box and leucine-rich repeat protein 12 [Source:HGNC Symbol;Acc:13611]
ENSONIG00000014803	pattern recognition	LRR-containing proteins	F-box and leucine-rich repeat protein 13 [Source:HGNC Symbol;Acc:21658]
ENSONIG00000020444	pattern recognition	LRR-containing proteins	F-box and leucine-rich repeat protein 14a [Source:ZFIN;Acc:ZDB-GENE-030131-5920]
ENSONIG00000011727	pattern recognition	LRR-containing proteins	F-box and leucine-rich repeat protein 14b [Source:ZFIN;Acc:ZDB-GENE-030131-3556]
ENSONIG00000016071	pattern recognition	LRR-containing proteins	F-box and leucine-rich repeat protein 15 [Source:ZFIN;Acc:ZDB-GENE-040426-2440]
ENSONIG00000003442	pattern recognition	LRR-containing proteins	F-box and leucine-rich repeat protein 16 [Source:ZFIN;Acc:ZDB-GENE-120215-180]
ENSONIG00000015199	pattern recognition	LRR-containing proteins	F-box and leucine-rich repeat protein 17 [Source:HGNC Symbol;Acc:13615]
ENSONIG00000003165	pattern recognition	LRR-containing proteins	F-box and leucine-rich repeat protein 18 [Source:ZFIN;Acc:ZDB-GENE-050913-65]
ENSONIG00000009273	pattern recognition	LRR-containing proteins	F-box and leucine-rich repeat protein 19 [Source:HGNC Symbol;Acc:25300]
ENSONIG00000002355	pattern recognition	LRR-containing proteins	F-box and leucine-rich repeat protein 2 [Source:ZFIN;Acc:ZDB-GENE-030925-12]
ENSONIG00000001019	pattern recognition	LRR-containing proteins	F-box and leucine-rich repeat protein 20 [Source:ZFIN;Acc:ZDB-GENE-081031-27]
ENSONIG00000012926	pattern recognition	LRR-containing proteins	F-box and leucine-rich repeat protein 21 (gene/pseudogene) [Source:HGNC Symbol;Acc:13600]
ENSONIG00000015350	pattern recognition	LRR-containing proteins	F-box and leucine-rich repeat protein 22 [Source:ZFIN;Acc:ZDB-GENE-050227-1]
ENSONIG00000006740	pattern recognition	LRR-containing proteins	F-box and leucine-rich repeat protein 3 [Source:HGNC Symbol;Acc:13599]
ENSONIG00000003214	pattern recognition	LRR-containing proteins	F-box and leucine-rich repeat protein 3b [Source:ZFIN;Acc:ZDB-GENE-041010-178]
ENSONIG00000000127	pattern recognition	LRR-containing proteins	F-box and leucine-rich repeat protein 4 [Source:ZFIN;Acc:ZDB-GENE-041114-187]
ENSONIG00000003097	pattern recognition	LRR-containing proteins	F-box and leucine-rich repeat protein 5 [Source:ZFIN;Acc:ZDB-GENE-030131-900]
ENSONIG00000013800	pattern recognition	LRR-containing proteins	F-box and leucine-rich repeat protein 6 [Source:HGNC Symbol;Acc:13603]
ENSONIG00000020970	pattern recognition	LRR-containing proteins	immunoglobulin superfamily containing leucine-rich repeat 2 [Source:ZFIN;Acc:ZDB-GENE-050320-95]
ENSONIG00000009708	pattern recognition	LRR-containing proteins	leucine rich repeat containing 1 [Source:ZFIN;Acc:ZDB-GENE-050320-1]
ENSONIG00000011255	pattern recognition	LRR-containing proteins	leucine rich repeat containing 19 [Source:HGNC Symbol;Acc:23379]
ENSONIG00000008244	pattern recognition	LRR-containing proteins	leucine rich repeat containing 31 [Source:HGNC Symbol;Acc:26261]
ENSONIG00000020038	pattern recognition	LRR-containing proteins	leucine rich repeat containing 4Bb [Source:ZFIN;Acc:ZDB-GENE-091116-44]
ENSONIG00000014400	pattern recognition	LRR-containing proteins	leucine rich repeat containing 58b [Source:ZFIN;Acc:ZDB-GENE-050309-29]
ENSONIG00000002972	pattern recognition	LRR-containing proteins	leucine-rich repeat containing G protein-coupled receptor 4 [Source:HGNC Symbol;Acc:13299]
ENSONIG00000018057	pattern recognition	LRR-containing proteins	leucine-rich repeat containing G protein-coupled receptor 5 [Source:HGNC Symbol;Acc:4504]
ENSONIG00000012329	pattern recognition	LRR-containing proteins	leucine-rich repeat containing G protein-coupled receptor 6 [Source:HGNC Symbol;Acc:19719]
ENSONIG00000005479	pattern recognition	LRR-containing proteins	leucine-rich repeat kinase 1 [Source:HGNC Symbol;Acc:18608]
ENSONIG00000003823	pattern recognition	LRR-containing proteins	leucine-rich repeat kinase 2 [Source:ZFIN;Acc:ZDB-GENE-071218-6]
ENSONIG00000014508	pattern recognition	LRR-containing proteins	leucine-rich repeat LGI family, member 2b [Source:ZFIN;Acc:ZDB-GENE-060217-3]
ENSONIG00000011011	pattern recognition	LRR-containing proteins	leucine-rich repeat LGI family, member 3 [Source:ZFIN;Acc:ZDB-GENE-060217-4]
ENSONIG00000019287	pattern recognition	LRR-containing proteins	proline/arginine-rich end leucine-rich repeat protein [Source:ZFIN;Acc:ZDB-GENE-080327-24]
ENSONIG00000005002	pattern recognition	LRR-containing proteins		ref|NP_001107121.1| leucine-rich repeat and fibronectin type III domain-containing protein 1-like protein precursor [Danio rerio] ref|XP_002664611.2| PREDICTED: leucine-rich repeat and fibronectin type III domain-containing protein 1-like protein-like [Danio rerio] sp|A8WGA3.1|LFN1L_DANRE RecName: Full=Leucine-rich repeat and fibronectin type III domain-containing protein 1-like protein; Flags: P…
ENSONIG00000021174	pattern recognition	LRR-containing proteins		ref|NP_001118208.1| leucine-rich repeat neuronal protein 1 [Oncorhynchus mykiss] gb|ABO34019.1| neuronal leucine-rich repeat 1 [Oncorhynchus mykiss]
ENSONIG00000019492	pattern recognition	LRR-containing proteins		ref|XP_001921674.1| PREDICTED: leucine-rich repeat and fibronectin type-III domain-containing protein 5 [Danio rerio]
ENSONIG00000014599	pattern recognition	LRR-containing proteins		ref|XP_003199104.1| PREDICTED: leucine-rich repeat neuronal protein 1 [Danio rerio]
ENSONIG00000017268	pattern recognition	LRR-containing proteins		ref|XP_003200463.1| PREDICTED: leucine-rich repeat and calponin homology domain-containing protein 3 [Danio rerio]
ENSONIG00000006349	pattern recognition	LRR-containing proteins		ref|XP_003224847.1| PREDICTED: PH domain leucine-rich repeat protein phosphatase 1-like [Anolis carolinensis]
ENSONIG00000000894	pattern recognition	LRR-containing proteins		ref|XP_683575.2| PREDICTED: leucine-rich repeat and fibronectin type-III domain-containing protein 5 [Danio rerio]
ENSONIG00000019276	pattern recognition	LRR-containing proteins		ref|XP_686312.1| PREDICTED: leucine-rich repeat neuronal protein 2-like [Danio rerio] ref|XP_001920627.1| PREDICTED: leucine-rich repeat neuronal protein 2-like [Danio rerio]
ENSONIG00000016194	pattern recognition	LRR-containing proteins		ref|XP_689376.3| PREDICTED: leucine-rich repeat and calponin homology domain-containing protein 1 [Danio rerio]
ENSONIG00000005042	pattern recognition	LRR-containing proteins		ref|XP_690801.4| PREDICTED: leucine-rich repeat and WD repeat-containing protein KIAA1239-like [Danio rerio]
ENSONIG00000013079	pattern recognition	LRR-containing proteins		ref|XP_692159.4| PREDICTED: leucine-rich repeat transmembrane neuronal protein 4 [Danio rerio]
ENSONIG00000019813	pattern recognition	MMR		ref|XP_001332702.1| PREDICTED: macrophage mannose receptor 1-like isoform 1 [Danio rerio]		MR
ENSONIG00000012453	pattern recognition	MMR		ref|XP_001332702.1| PREDICTED: macrophage mannose receptor 1-like isoform 1 [Danio rerio]		MR
[truncated: 768 more rows]

## Sheet: Acute phase reactions
Acute phase reactions
Immune gene categery	total	annotated	blasted
A1AT	1	1	0
clade A	2	2	0
CRR	3	1	2
F8	1	0	1
ferritin	4	4	0
fibrinogen	7	6	1
haptoglobin	2	2	0
hemopexin	1	1	0
macroglobulin	13	0	13
MBL	7	4	3
plasminogen	2	2	0
SA and relevant	4	4	0
	47	27	20

## Sheet: Pattern recognition
Pattern recognition
Immune gene categery	total	annotated	blasted
BTK	1	1	0
Collectin-12	2	2	0
C-type lectin	96	56	40
Fish-egg lectin	3	0	3
F-type lectin	4	0	4
galectin	12	11	1
HMG	7	6	1
intelectin	1	1	0
LPS-anchor protein	1	0	1
LRIG	10	9	1
LRR-containing proteins	47	36	11
MMR	21	0	21
Mrc1-7	7	6	1
NALP	15	0	15
NOD	89	0	89
NWD1	193	193	0
other lectin	2	1	1
PGRP	3	3	0
rhamnose-binding lectin	8	0	8
scavenger receptor	11	9	2
TLR	14	10	4
TLR interactor	1	0	1
TOLLIP	1	1	0
	549	345	204

## Sheet: Antigen processing
Antigen processing and regulators
Immune gene categery	total	annotated	blasted
AGT	1	1	0
CDC (2,5-7,16,20,23,27,42,A)	6	6	0
CDK-inhibitor (1-3)	7	7	0
ITCH	2	2	0
Legumain	1	1	0
LIFR	2	2	0
MAF	1	1	0
MHC I/II	89	1	88
microglobulin	2	2	0
MIF	2	2	0
PSM	5	4	1
RAC1	3	3	0
RFX5	1	1	0
SDF2	1	1	0
TAPBP	1	1	0
Tapsin	1	0	1
TGF, TGF receptor and related	13	12	1
TNF,TNR and related	50	38	12
VEGF (A,C,D)	4	3	1
	192	88	104

## Sheet: Complement system
Complement system
Immune gene categery	total	annotated	blasted
bfb	1	1	0
C1q	38	9	29
C1q and TNF related protein	9	7	2
C1q binding protein	1	1	0
C3	5	3	2
C4	2	0	2
C5	1	1	0
C6	1	1	0
C7	2	1	1
C8	3	3	0
C9	1	1	0
Complement factor	5	2	3
Complement receptor	3	2	1
complement regulatory proteins	3	1	2
MASP	3	3	0
	78	36	42

## Sheet: Inflammatory cytokines
Inflammatory cytokines and receptors
Immune gene categery	total	annotated	blasted
atypical chemokine receptor	4	4	0
CC,CCR,CCL	25	10	15
CFLAR	1	1	0
chemokine-like receptor or factor	8	3	5
CRFB	7	7	0
CRLF(1, 3)	2	2	0
CXCL,CXC,CXCR	17	8	9
cytokine induced protein	3	3	0
EGF	10	8	2
EMILIN1	2	2	0
FAM	173	173	0
FGF and related	40	40	0
GATA and related	8	8	0
GDF	8	8	0
GFI-1	3	3	0
IFN	5	4	1
IFN induced proteins and relevant	59	15	44
IL and relevant	41	32	9
ILR and relevant	30	23	7
Integrin alpha	26	21	5
Integrin beta	12	12	0
IRF	16	16	0
LIFR	2	2	0
oncostatin M receptor	1	1	0
other cytokines	11	6	5
TGF A/B (1-3)	1	1	0
TGF related	6	3	3
TTN/TITIN	4	4	0
XCL,XCR	7	2	5
	532	422	110

## Sheet: Adapters, effecors
Adapters, effecors and signal transducers
Immune gene categery	total	annotated	blasted
ASB (1-3,5-8,12,13)	20	20	0
CD40	1	1	0
CD40L	1	1	0
chemotaxin	4	3	1
CRADD	1	1	0
CSF	3	1	2
CSF receptor	2	2	0
DEDD	1	1	0
EIF 2-a kinase 2	1	1	0
FADD	1	1	0
granzyme	23	22	1
Heme oxygenase	4	4	0
immune costimulatory protein	10	0	10
IpLITRs	35	0	35
IRAK (1-4)	3	3	0
Lysosomal protein	4	3	1
MAPK and relevant	57	50	7
NFKBI	5	5	0
NKRF	1	1	0
NMI	1	1	0
NR2C	1	0	1
PD-L1	1	0	1
PEA15	1	1	0
perforin 1	13	11	2
PIAS	3	3	0
PPARA	1	1	0
RIP	10	10	0
SIGIRR	1	1	0
SMAD (1-7,9)	6	6	0
SOCS (1-7)	11	11	0
STAT	6	6	0
TICAM1	1	1	0
TIRAP	1	1	0
TRADD	1	1	0
TRAF	12	12	0
UBE	39	31	8
	286	217	69

## Sheet: Innate immune
Innate immune cells related
Immune gene categery	total	annotated	blasted
CD244	1	0	1
chymase	20	20	0
MAEA	1	1	0
MCP	1	0	1
mkl1a	1	1	0
MMD	2	2	0
MST1	1	1	0
MST1R	1	1	0
NCAM	5	3	2
NCCRP-1	1	1	0
NCF	3	3	0
NKTR	1	1	0
RNKP-(1-4) (Granzyme B)	4	0	4
	42	34	8

## Sheet: T B cell
T/B cell antigen activation
Immune gene categery	total	annotated	blasted
AICDA	1	1	0
BANK1	1	1	0
BCAP	2	2	0
BIVM	1	1	0
BLNK	1	1	0
BTG	3	3	0
CD2 and related	5	2	3
CD22	5	0	5
CD276	1	1	0
CD3	1	0	1
CD4	2	1	1
CD74	2	2	0
CD79	2	2	0
CD8	2	1	1
CD81	2	0	2
CD9	3	2	1
CD97	2	0	2
DOCK2	1	1	0
DRAM	2	2	0
EBF	4	4	0
FCGR	2	0	2
FCRL5	5	0	5
Foxp3	1	1	0
GALNAC4S-6ST	7	4	3
Glomulin	2	2	0
HDAC(1-8,10,11)	12	12	0
Homeobox protein	10	10	0
Ig binding proteins	6	5	1
Ig heavy chain	29	0	29
Ig heavy chain (variable)	30	12	18
Ig light chain	37	0	37
Ig light chain (constant)	2	2	0
Ig light chain (variable)	4	0	4
IGBP1	1	1	0
IGFN1	3	2	1
IgVL2-t	1	0	1
IKK	4	4	0
ILDR1-3	33	26	7
immunoglobulin superfamily	13	10	3
JAG	2	2	0
Kinesin-like protein	6	0	6
KLF	15	15	0
LAG	1	1	0
LRIG	10	9	1
MAL	2	2	0
MCTS1	1	1	0
NCK and related	7	7	0
NFAT	2	2	0
NFATC	7	7	0
Novel Ig-containing protein	2	0	2
PAWR	1	1	0
PBXIP1	3	3	0
PIGR	3	0	3
pre-B-cell related	6	6	0
Prolactin receptor	2	2	0
Protein kinase C δ	19	19	0
RAG (1,2）	4	4	0
RGS (1-5,7-9,11,12,14,16,18-20)	19	19	0
SEMA	15	11	4
Sid4	1	1	0
SWAP70	2	2	0
T cell ARTs	5	0	5
TAL	2	2	0
TCAIM	1	1	0
TCF7L	4	4	0
TCR	4	1	3
TIA1	3	2	1
TIAM1-3	3	3	0
TLX	3	3	0
TMIGD	1	1	0
TYK2	8	8	0
VAV	4	3	1
VSIG	5	4	1
WAS proteins	8	6	2
WFIKKN1	2	2	0
WWP	1	0	1
ZAP	1	1	0
	430	273	157

## Sheet: Other genes
Other genes related to immune response
Immune gene categery	total	annotated	blasted
Adenosine receptor A	5	0	5
ADNP	1	1	0
ALCAM/CD166	2	2	0
Apolipoprotein A	5	5	0
autoimmune regulator	2	1	1
azurocidin	1	1	0
CARD	3	3	0
Caspase	20	18	2
cathepsin	9	9	0
CD(36,44,48,53,63,73,82-83,93,99,109,151,200-210,247-248,276,302)	46	17	29
CEBP	6	6	0
DMBT	5	0	5
CYBB	1	1	0
EGR	5	5	0
ELK4	1	1	0
GIAMP	2	0	2
GRP	2	0	2
hepcidin	3	0	3
HSP	26	24	2
IKAROS	1	1	0
IKKA/CHUK, IKKB	2	2	0
immunity related GTPase	6	6	0
IRG1	2	2	0
JAK (1,2)	5	5	0
Kruppel-like factor	4	4	0
Lectin receptor	11	0	11
Leukocyte related	8	3	5
LITRs	35	0	35
lymphocyte related	6	5	1
Lysozyme	2	2	0
MALT1	3	2	1
Microtubule-associated	19	19	0
NF-kappa-B inhibitor	2	0	2
Nitric oxide synthase and related	5	5	0
NITRs	82	44	38
NK-lysin	1	0	1
oncogene	5	5	0
PIBF1	1	1	0
Prohibitin	3	3	0
Proteolipid protein	2	2	0
PTAFR	5	0	5
RIPK (1-3,5)	4	4	0
Selenoprotein	8	8	0
SIGLEC	14	0	14
transferrin and receptor	3	3	0
TANK-binding kinase	1	1	0
TBX related	2	2	0
TMED (1-5,7-9,A)	8	8	0
ubiquitin related	155	124	31
VCAM	1	1	0
WSC (1,2,4)	1	1	0
myeloid cell related	22	16	6
other genes involved	14	12	2
Platelet related	4	2	2
B-cell CLL/lymphoma	13	13	0
	605	400	205

[truncated: 1 more sheets: In Total]
