# Supplementary material for: Fish gut-liver immunity during homeostasis or inflammation revealed by integrative transcriptome and proteome studies
Source: Sci Rep. 2016 Nov 3;6:36048. doi: 10.1038/srep36048 (PMC5093735; doi:10.1038/srep36048)
Supplement: Supplementary Dataset 4 [file srep36048-s4.xls]

## Sheet: Gut advantage at 0 h
GeneID	Immune Process	Immune Gene Categery	No.
ENSONIG00000016863	acute phase reactions	fibrinogen	1
ENSONIG00000002195	acute phase reactions	macroglobulin	1
ENSONIG00000008894	acute phase reactions	MBL	1
ENSONIG00000012452	acute phase reactions	SA and relavant	1
ENSONIG00000000236	adapters effectors and signal transducers	ASB (1-3,5-8,12,13)	1
ENSONIG00000002689	adapters effectors and signal transducers	CD40L	1
ENSONIG00000016254	adapters effectors and signal transducers	CSF receptor	1
ENSONIG00000018107	adapters effectors and signal transducers	FADD	1
ENSONIG00000002382,ENSONIG00000002443,ENSONIG00000010433,ENSONIG00000013904,ENSONIG00000014237,ENSONIG00000017008,ENSONIG00000017010,ENSONIG00000017011,ENSONIG00000017013	adapters effectors and signal transducers	granzyme	9
ENSONIG00000003410,ENSONIG00000011628	adapters effectors and signal transducers	IpLITRs	2
ENSONIG00000015346,ENSONIG00000016440	adapters effectors and signal transducers	Lysosomal protein	2
ENSONIG00000001297,ENSONIG00000003805,ENSONIG00000005922,ENSONIG00000006490,ENSONIG00000007769,ENSONIG00000009142,ENSONIG00000010429,ENSONIG00000018065,ENSONIG00000019397,ENSONIG00000019408	adapters effectors and signal transducers	MAPK and relevant	10
ENSONIG00000019499	adapters effectors and signal transducers	NFKBI	1
ENSONIG00000017404	adapters effectors and signal transducers	NMI	1
ENSONIG00000000265,ENSONIG00000003432,ENSONIG00000006646,ENSONIG00000009831	adapters effectors and signal transducers	perforin 1	4
ENSONIG00000013251	adapters effectors and signal transducers	PIAS	1
ENSONIG00000006779	adapters effectors and signal transducers	RIP	1
ENSONIG00000008270	adapters effectors and signal transducers	SIGIRR	1
ENSONIG00000003315,ENSONIG00000020647,ENSONIG00000021386	adapters effectors and signal transducers	SOCS (1-7)	3
ENSONIG00000011930,ENSONIG00000016817	adapters effectors and signal transducers	STAT	2
ENSONIG00000005330	adapters effectors and signal transducers	TIRAP	1
ENSONIG00000002460,ENSONIG00000002876,ENSONIG00000006566,ENSONIG00000016125	adapters effectors and signal transducers	TRAF	4
ENSONIG00000000254,ENSONIG00000000626,ENSONIG00000017270	adapters effectors and signal transducers	UBE	3
ENSONIG00000007762	antigen processing and regulators	CDC (2,5-7,16,20,23,27,42,A)	1
ENSONIG00000009204	antigen processing and regulators	ITCH	1
ENSONIG00000019601	antigen processing and regulators	Legumain	1
ENSONIG00000005294	antigen processing and regulators	MAF	1
ENSONIG00000001466,ENSONIG00000003902,ENSONIG00000003904,ENSONIG00000006116,ENSONIG00000006325,ENSONIG00000006327,ENSONIG00000007085,ENSONIG00000007090,ENSONIG00000007101,ENSONIG00000007104,ENSONIG00000007425,ENSONIG00000007445,ENSONIG00000007446,ENSONIG00000007449,ENSONIG00000007453,ENSONIG00000008025,ENSONIG00000008336,ENSONIG00000008338,ENSONIG00000008407,ENSONIG00000008409,ENSONIG00000008413,…	antigen processing and regulators	MHC I/II	51
ENSONIG00000017151	antigen processing and regulators	RAC1	1
ENSONIG00000012935	antigen processing and regulators	TAPBP	1
ENSONIG00000008403	antigen processing and regulators	Tapsin	1
ENSONIG00000001342,ENSONIG00000011521,ENSONIG00000012026	antigen processing and regulators	TGF, TGF receptor and related	3
ENSONIG00000000166,ENSONIG00000000810,ENSONIG00000001930,ENSONIG00000002135,ENSONIG00000005048,ENSONIG00000006641,ENSONIG00000006933,ENSONIG00000007044,ENSONIG00000007203,ENSONIG00000011606,ENSONIG00000012947,ENSONIG00000014367,ENSONIG00000014483,ENSONIG00000016368,ENSONIG00000016374,ENSONIG00000016898	antigen processing and regulators	TNF,TNR and related	16
ENSONIG00000002120,ENSONIG00000006681,ENSONIG00000007830,ENSONIG00000007837,ENSONIG00000007869,ENSONIG00000007982,ENSONIG00000010048,ENSONIG00000010049,ENSONIG00000017104	complement system	C1q	9
ENSONIG00000015161	complement system	C7	1
ENSONIG00000007153,ENSONIG00000007649,ENSONIG00000008101,ENSONIG00000009003,ENSONIG00000010316,ENSONIG00000010866,ENSONIG00000010876,ENSONIG00000010964,ENSONIG00000011275,ENSONIG00000014025,ENSONIG00000020475	inflammatory cytokines and receptors	CC,CCR,CCL	11
ENSONIG00000009095	inflammatory cytokines and receptors	CFLAR	1
ENSONIG00000000041,ENSONIG00000000691,ENSONIG00000000832	inflammatory cytokines and receptors	CRFB	3
ENSONIG00000021409	inflammatory cytokines and receptors	CXCL,CXC,CXCR	1
ENSONIG00000015525	inflammatory cytokines and receptors	EGF	1
ENSONIG00000000064,ENSONIG00000000524,ENSONIG00000001068,ENSONIG00000002018,ENSONIG00000004311,ENSONIG00000004835,ENSONIG00000006564,ENSONIG00000006760,ENSONIG00000008362,ENSONIG00000009720,ENSONIG00000010054,ENSONIG00000010131,ENSONIG00000011067,ENSONIG00000012588,ENSONIG00000013482,ENSONIG00000013981,ENSONIG00000016571,ENSONIG00000016589,ENSONIG00000016936,ENSONIG00000017254,ENSONIG00000018564,…	inflammatory cytokines and receptors	FAM	22
ENSONIG00000011012,ENSONIG00000012350,ENSONIG00000017896	inflammatory cytokines and receptors	FGF and related	3
ENSONIG00000002454	inflammatory cytokines and receptors	GATA and related	1
ENSONIG00000013833	inflammatory cytokines and receptors	GDF	1
ENSONIG00000010573	inflammatory cytokines and receptors	GFI-1	1
ENSONIG00000000718,ENSONIG00000008423,ENSONIG00000010474,ENSONIG00000013725,ENSONIG00000018048,ENSONIG00000020776,ENSONIG00000020874,ENSONIG00000021079	inflammatory cytokines and receptors	IFN induced proteins and relevant	8
ENSONIG00000001118,ENSONIG00000001294,ENSONIG00000001406,ENSONIG00000003356,ENSONIG00000004497,ENSONIG00000007064,ENSONIG00000008618,ENSONIG00000013957,ENSONIG00000014332,ENSONIG00000015044,ENSONIG00000017414,ENSONIG00000017652,ENSONIG00000018024,ENSONIG00000019290	inflammatory cytokines and receptors	IL and relevant	14
ENSONIG00000002601,ENSONIG00000004323,ENSONIG00000006056,ENSONIG00000008529,ENSONIG00000008536,ENSONIG00000008593,ENSONIG00000013916,ENSONIG00000016997,ENSONIG00000017178,ENSONIG00000018343	inflammatory cytokines and receptors	ILR and relevant	10
ENSONIG00000002344,ENSONIG00000003095,ENSONIG00000005230,ENSONIG00000007572,ENSONIG00000009224,ENSONIG00000010374,ENSONIG00000014276,ENSONIG00000019898,ENSONIG00000020086,ENSONIG00000020087,ENSONIG00000020091,ENSONIG00000020239	inflammatory cytokines and receptors	Integrin alpha	12
ENSONIG00000000980,ENSONIG00000003317,ENSONIG00000010860,ENSONIG00000013816,ENSONIG00000013821,ENSONIG00000019600	inflammatory cytokines and receptors	Integrin beta	6
ENSONIG00000005631,ENSONIG00000006398,ENSONIG00000009637,ENSONIG00000017217	inflammatory cytokines and receptors	IRF	4
ENSONIG00000012618	inflammatory cytokines and receptors	LIFR	1
ENSONIG00000003874,ENSONIG00000005116,ENSONIG00000015505,ENSONIG00000018572	inflammatory cytokines and receptors	other cytokines	4
ENSONIG00000001569	Inflammatory Cytokines and Receptors	TGF A/B(1-3)	1
ENSONIG00000002126,ENSONIG00000021427	inflammatory cytokines and receptors	XCL,XCR	2
ENSONIG00000002378,ENSONIG00000005268,ENSONIG00000005276,ENSONIG00000005289,ENSONIG00000005292,ENSONIG00000018173	innate immune cells related	chymase	6
ENSONIG00000002437	innate immune cells related	MCP	1
ENSONIG00000007040	innate immune cells related	mkl1a	1
ENSONIG00000019711	innate immune cells related	mkl2a	1
ENSONIG00000004085	innate immune cells related	MST1R	1
ENSONIG00000020282	innate immune cells related	MST2R	1
ENSONIG00000007253,ENSONIG00000016826	innate immune cells related	NCAM	2
ENSONIG00000000357	innate immune cells related	NCF	1
ENSONIG00000002442	innate immune cells related	RNKP-1 (Granzyme B)	1
ENSONIG00000011158	other genes related to immune cell response	ALCAM/CD166	1
ENSONIG00000001067,ENSONIG00000009330,ENSONIG00000011060,ENSONIG00000018855,ENSONIG00000019322	other genes related to immune cell response	B-cell CLL/lymphoma	5
ENSONIG00000008528	other genes related to immune cell response	CARD	1
ENSONIG00000003818,ENSONIG00000008329,ENSONIG00000012587,ENSONIG00000015916,ENSONIG00000016363,ENSONIG00000017492,ENSONIG00000017494	other genes related to immune cell response	Caspase	7
ENSONIG00000003469,ENSONIG00000003475,ENSONIG00000003478,ENSONIG00000005125,ENSONIG00000006671,ENSONIG00000015188,ENSONIG00000019478	other genes related to immune cell response	cathepsin	7
ENSONIG00000005822	other genes related to immune cell response	CD 151	1
ENSONIG00000014381	other genes related to immune cell response	CD 200	1
ENSONIG00000009006	other genes related to immune cell response	CD 247	1
ENSONIG00000016724,ENSONIG00000018009	other genes related to immune cell response	CD 63	2
ENSONIG00000018757	other genes related to immune cell response	CD 73	1
ENSONIG00000001512	other genes related to immune cell response	CD 83	1
ENSONIG00000007343	other genes related to immune cell response	CD 99	1
ENSONIG00000012661	other genes related to immune cell response	GIAMP	1
ENSONIG00000002750,ENSONIG00000006137,ENSONIG00000013955	other genes related to immune cell response	HSP	3
ENSONIG00000011733,ENSONIG00000011735,ENSONIG00000011736,ENSONIG00000019559	other genes related to immune cell response	immunity related GTPase	4
ENSONIG00000017876	other genes related to immune cell response	IRG1	1
ENSONIG00000012612	other genes related to immune cell response	JAK (1,2)	1
ENSONIG00000017728	other genes related to immune cell response	Lectin receptor	1
ENSONIG00000017964	other genes related to immune cell response	Leukocyte related	1
ENSONIG00000004487,ENSONIG00000005475,ENSONIG00000007530,ENSONIG00000009608,ENSONIG00000012291,ENSONIG00000013210,ENSONIG00000015011,ENSONIG00000015213	other genes related to immune cell response	LITRs	8
ENSONIG00000003287,ENSONIG00000013095	other genes related to immune cell response	lymphocyte antigen	2
ENSONIG00000008194,ENSONIG00000016164,ENSONIG00000017617,ENSONIG00000017868	other genes related to immune cell response	lymphocyte related	4
ENSONIG00000002314,ENSONIG00000016928	other genes related to immune cell response	MALT1	2
ENSONIG00000007908,ENSONIG00000015643,ENSONIG00000017975	other genes related to immune cell response	Microtubule-associated	3
ENSONIG00000001403,ENSONIG00000002136,ENSONIG00000003558,ENSONIG00000016615,ENSONIG00000020622,ENSONIG00000020989	other genes related to immune cell response	myeloid cell related	6
ENSONIG00000008840,ENSONIG00000010591,ENSONIG00000010991	other genes related to immune cell response	Nitric oxide synthase and related	3
ENSONIG00000000946,ENSONIG00000002333,ENSONIG00000002335,ENSONIG00000002339,ENSONIG00000018384,ENSONIG00000018399,ENSONIG00000018404,ENSONIG00000018405,ENSONIG00000018420,ENSONIG00000019882,ENSONIG00000019884,ENSONIG00000019886	other genes related to immune cell response	NITRs	12
ENSONIG00000003594	other genes related to immune cell response	NK-lysin	1
ENSONIG00000009458,ENSONIG00000020823	other genes related to immune cell response	oncogene	2
ENSONIG00000001250,ENSONIG00000002817,ENSONIG00000007270,ENSONIG00000008210,ENSONIG00000008712,ENSONIG00000013073	other genes related to immune cell response	other genes involved	6
ENSONIG00000000550	other genes related to immune cell response	PIBF1	1
ENSONIG00000002264,ENSONIG00000005157	other genes related to immune cell response	Platelet related	2
ENSONIG00000005054	other genes related to immune cell response	PTAFR	1
ENSONIG00000001992	other genes related to immune cell response	SIGLEC	1
ENSONIG00000006480	other genes related to immune cell response	TfR	1
ENSONIG00000000163,ENSONIG00000000409,ENSONIG00000004089,ENSONIG00000007612,ENSONIG00000009356,ENSONIG00000009357,ENSONIG00000009511,ENSONIG00000011419,ENSONIG00000011652,ENSONIG00000011653,ENSONIG00000011966,ENSONIG00000012585,ENSONIG00000013609,ENSONIG00000014789,ENSONIG00000015863,ENSONIG00000017609,ENSONIG00000018141,ENSONIG00000019425	other genes related to immune cell response	ubiquitin related	18
ENSONIG00000002479	pattern recognition genes	BTK	1
ENSONIG00000001999,ENSONIG00000002002,ENSONIG00000002003,ENSONIG00000002004,ENSONIG00000003461,ENSONIG00000004808,ENSONIG00000004922,ENSONIG00000006798,ENSONIG00000009101,ENSONIG00000009610,ENSONIG00000009614,ENSONIG00000009616,ENSONIG00000010882,ENSONIG00000014109,ENSONIG00000014112,ENSONIG00000014908,ENSONIG00000016379,ENSONIG00000018314,ENSONIG00000020503,ENSONIG00000020756,ENSONIG00000020786,…	pattern recognition genes	C-type lectin	22
ENSONIG00000006077,ENSONIG00000009194	pattern recognition genes	Collectin-12	2
ENSONIG00000006602	pattern recognition genes	F-type lectin	1
ENSONIG00000003890,ENSONIG00000016915	pattern recognition genes	galectin	2
ENSONIG00000002202	pattern recognition genes	HMG	1
ENSONIG00000009022	pattern recognition genes	intelectin	1
ENSONIG00000003823,ENSONIG00000005479,ENSONIG00000008244,ENSONIG00000009708,ENSONIG00000011255,ENSONIG00000018057,ENSONIG00000019287,ENSONIG00000020038	pattern recognition genes	LRR-containing proteins	8
ENSONIG00000007637,ENSONIG00000013995	pattern recognition genes	MMR	2
ENSONIG00000009179	pattern recognition genes	Mrc3	1
ENSONIG00000009178	pattern recognition genes	Mrc4	1
ENSONIG00000000338,ENSONIG00000001529,ENSONIG00000003994,ENSONIG00000008013,ENSONIG00000008734,ENSONIG00000008974,ENSONIG00000009118,ENSONIG00000012334,ENSONIG00000013608,ENSONIG00000015384	pattern recognition genes	NALP	10
ENSONIG00000000069,ENSONIG00000000336,ENSONIG00000001840,ENSONIG00000003580,ENSONIG00000003581,ENSONIG00000003583,ENSONIG00000003983,ENSONIG00000003985,ENSONIG00000004533,ENSONIG00000006389,ENSONIG00000006403,ENSONIG00000006672,ENSONIG00000006724,ENSONIG00000006841,ENSONIG00000007327,ENSONIG00000007406,ENSONIG00000007428,ENSONIG00000007430,ENSONIG00000007460,ENSONIG00000007526,ENSONIG00000007883,…	pattern recognition genes	NOD	58
ENSONIG00000004612,ENSONIG00000004616,ENSONIG00000004618,ENSONIG00000004620,ENSONIG00000004621,ENSONIG00000004625,ENSONIG00000004627,ENSONIG00000004633,ENSONIG00000004645,ENSONIG00000004647,ENSONIG00000004650,ENSONIG00000004651,ENSONIG00000004693,ENSONIG00000004696,ENSONIG00000004697,ENSONIG00000004706,ENSONIG00000004710,ENSONIG00000004712,ENSONIG00000004720,ENSONIG00000004729,ENSONIG00000004736,…	pattern recognition genes	NWD1	38
ENSONIG00000006237	pattern recognition genes	other lectin	1
ENSONIG00000005404	pattern recognition genes	PGRP	1
ENSONIG00000006626	pattern recognition genes	rhamnose-binding lectin	1
ENSONIG00000017739,ENSONIG00000018299	pattern recognition genes	scavenger receptor	2
ENSONIG00000012415,ENSONIG00000014114	pattern recognition genes	TLR	2
ENSONIG00000021346	pattern recognition genes	TLR interactor	1
ENSONIG00000013461	T cell and B cell antigen activation	BANK1	1
ENSONIG00000014840	T cell and B cell antigen activation	BLNK	1
ENSONIG00000006440,ENSONIG00000015285,ENSONIG00000015286	T cell and B cell antigen activation	CD2 and related	3
ENSONIG00000014324	T cell and B cell antigen activation	CD226	1
ENSONIG00000013019,ENSONIG00000013024	T cell and B cell antigen activation	CD4	2
ENSONIG00000000951,ENSONIG00000013056	T cell and B cell antigen activation	CD74	2
ENSONIG00000007879,ENSONIG00000011435	T cell and B cell antigen activation	CD79	2
ENSONIG00000020376	T cell and B cell antigen activation	CD8	1
ENSONIG00000009939,ENSONIG00000015089	T cell and B cell antigen activation	CD9	2
ENSONIG00000004998	T cell and B cell antigen activation	DOCK2	1
ENSONIG00000004376	T cell and B cell antigen activation	EBF	1
ENSONIG00000016969	T cell and B cell antigen activation	Foxp3	1
ENSONIG00000013030	T cell and B cell antigen activation	GALNAC4S-6ST	1
ENSONIG00000000966	T cell and B cell antigen activation	HDAC(1-8,10,11)	1
ENSONIG00000004529,ENSONIG00000004535,ENSONIG00000004536,ENSONIG00000004540,ENSONIG00000006429,ENSONIG00000006430,ENSONIG00000014935,ENSONIG00000014938,ENSONIG00000014939,ENSONIG00000020996,ENSONIG00000021354	T cell and B cell antigen activation	Ig heavy chain	11
ENSONIG00000002020,ENSONIG00000004525,ENSONIG00000004528,ENSONIG00000004537,ENSONIG00000004542,ENSONIG00000004544,ENSONIG00000004547,ENSONIG00000004550,ENSONIG00000010953,ENSONIG00000010955,ENSONIG00000012457,ENSONIG00000014940,ENSONIG00000014942,ENSONIG00000014943,ENSONIG00000014945,ENSONIG00000021353	T cell and B cell antigen activation	Ig heavy chain (variable)	16
ENSONIG00000001089,ENSONIG00000001091,ENSONIG00000001094,ENSONIG00000005381,ENSONIG00000005388,ENSONIG00000005389,ENSONIG00000006970,ENSONIG00000006974,ENSONIG00000006975,ENSONIG00000008916,ENSONIG00000009154,ENSONIG00000013997,ENSONIG00000013999,ENSONIG00000017558,ENSONIG00000018425,ENSONIG00000019034,ENSONIG00000020494,ENSONIG00000020550,ENSONIG00000020584,ENSONIG00000020739,ENSONIG00000020763,…	T cell and B cell antigen activation	Ig light chain	22
ENSONIG00000000412,ENSONIG00000005383	T cell and B cell antigen activation	Ig light chain (constant)	2
ENSONIG00000003930,ENSONIG00000017560,ENSONIG00000020585	T cell and B cell antigen activation	Ig light chain (variable)	3
ENSONIG00000014360,ENSONIG00000019294	T cell and B cell antigen activation	IKK	2
ENSONIG00000003378	T cell and B cell antigen activation	ILDR1	1
ENSONIG00000011122,ENSONIG00000013054	T cell and B cell antigen activation	immunoglobulin superfamily	2
ENSONIG00000000547,ENSONIG00000009060,ENSONIG00000018581	T cell and B cell antigen activation	KLF	3
ENSONIG00000012927	T cell and B cell antigen activation	LAG	1
ENSONIG00000001145	T cell and B cell antigen activation	MAL	1
ENSONIG00000017666,ENSONIG00000018894	T cell and B cell antigen activation	NCK and related	2
ENSONIG00000006889,ENSONIG00000009381,ENSONIG00000010613,ENSONIG00000016552	T cell and B cell antigen activation	NFATC	4
ENSONIG00000009604	T cell and B cell antigen activation	Novel Ig-containing protein	1
ENSONIG00000006291	T cell and B cell antigen activation	PBXIP1	1
ENSONIG00000007715,ENSONIG00000016930	T cell and B cell antigen activation	Prolactin receptor	2
ENSONIG00000001339,ENSONIG00000001528,ENSONIG00000003316,ENSONIG00000014749,ENSONIG00000015710,ENSONIG00000017904,ENSONIG00000019041,ENSONIG00000020113	T cell and B cell antigen activation	Protein kinase C ?	8
ENSONIG00000001796,ENSONIG00000010954,ENSONIG00000010973,ENSONIG00000013040,ENSONIG00000015158	T cell and B cell antigen activation	RGS (1-5,7-9,11,12,14,16,18-20)	5
ENSONIG00000002132,ENSONIG00000002592,ENSONIG00000013577,ENSONIG00000015171	T cell and B cell antigen activation	SEMA	4
ENSONIG00000006065,ENSONIG00000015517	T cell and B cell antigen activation	SWAP70	2
ENSONIG00000000375,ENSONIG00000007400	T cell and B cell antigen activation	TCR	2
ENSONIG00000005613	T cell and B cell antigen activation	TIAM1	1
ENSONIG00000008111	T cell and B cell antigen activation	TIAM3	1
ENSONIG00000004834	T cell and B cell antigen activation	TMIGD	1
ENSONIG00000002277,ENSONIG00000015175,ENSONIG00000015297	T cell and B cell antigen activation	TYK2	3
ENSONIG00000000226,ENSONIG00000013067	T cell and B cell antigen activation	VAV	2
ENSONIG00000010569	T cell and B cell antigen activation	VSIG	1
ENSONIG00000001313	T cell and B cell antigen activation	WAS proteins	1
ENSONIG00000010079	T cell and B cell antigen activation	ZAP	1

## Sheet: Liver advantage at 0 h
GeneID	Immune Process	Immune Gene Categery	No.
ENSONIG00000010774	acute phase reactions	A1AT	1
ENSONIG00000020144	acute phase reactions	clade A	1
ENSONIG00000000811,ENSONIG00000010186,ENSONIG00000014102,ENSONIG00000014105	acute phase reactions	fibrinogen	4
ENSONIG00000011687,ENSONIG00000012936	acute phase reactions	haptoglobin	2
ENSONIG00000017080	acute phase reactions	hemopexin	1
ENSONIG00000000374,ENSONIG00000001770,ENSONIG00000004219,ENSONIG00000006635,ENSONIG00000011022,ENSONIG00000012460,ENSONIG00000012952,ENSONIG00000012967,ENSONIG00000012970,ENSONIG00000014773,ENSONIG00000015215,ENSONIG00000015217	acute phase reactions	macroglobulin	12
ENSONIG00000007682,ENSONIG00000011956	acute phase reactions	MBL	2
ENSONIG00000015744,ENSONIG00000015755	acute phase reactions	plasminogen	2
ENSONIG00000005953	acute phase reactions	SA and relavant	1
ENSONIG00000012164,ENSONIG00000018705,ENSONIG00000019120	adapters effectors and signal transducers	chemotaxin	3
ENSONIG00000014256	adapters effectors and signal transducers	granzyme	1
ENSONIG00000016321,ENSONIG00000018076	adapters effectors and signal transducers	Heme oxygenase	2
ENSONIG00000000486,ENSONIG00000000824,ENSONIG00000011745,ENSONIG00000014527	adapters effectors and signal transducers	MAPK and relevant	4
ENSONIG00000000258,ENSONIG00000003434,ENSONIG00000010124,ENSONIG00000021373	adapters effectors and signal transducers	perforin 1	4
ENSONIG00000008831	adapters effectors and signal transducers	PPARA	1
ENSONIG00000014625	adapters effectors and signal transducers	RIP	1
ENSONIG00000015462	adapters effectors and signal transducers	SMAD (1-7,9)	1
ENSONIG00000019094	adapters effectors and signal transducers	STAT	1
ENSONIG00000003793,ENSONIG00000008694	adapters effectors and signal transducers	UBE	2
ENSONIG00000000537	antigen processing and regulators	AGT	1
ENSONIG00000014473	antigen processing and regulators	LIFR	1
ENSONIG00000003542,ENSONIG00000018989,ENSONIG00000019989	antigen processing and regulators	MHC I/II	3
ENSONIG00000003882	antigen processing and regulators	microglobulin	1
ENSONIG00000005510	antigen processing and regulators	SDF2	1
ENSONIG00000009648,ENSONIG00000015284,ENSONIG00000020190	antigen processing and regulators	TGF, TGF receptor and related	3
ENSONIG00000000775,ENSONIG00000002252,ENSONIG00000018851	antigen processing and regulators	TNF,TNR and related	3
ENSONIG00000001890,ENSONIG00000005412	antigen processing and regulators	VEGF (A,C,D)	2
ENSONIG00000004932	complement system	bfb	1
ENSONIG00000000342,ENSONIG00000007831,ENSONIG00000009576,ENSONIG00000013971,ENSONIG00000017189,ENSONIG00000018449	complement system	C1q	6
ENSONIG00000007613	complement system	C1q and TNF related protein	1
ENSONIG00000000306,ENSONIG00000013731,ENSONIG00000016413,ENSONIG00000016437,ENSONIG00000016456	complement system	C3	5
ENSONIG00000002827,ENSONIG00000002863	complement system	C4	2
ENSONIG00000000645	complement system	C5	1
ENSONIG00000012770	complement system	C6	1
ENSONIG00000012780	complement system	C7	1
ENSONIG00000014453,ENSONIG00000018652,ENSONIG00000018653	complement system	C8	3
ENSONIG00000011123	complement system	C9	1
ENSONIG00000009261,ENSONIG00000010733,ENSONIG00000010940,ENSONIG00000013666	complement system	Complement factor	4
ENSONIG00000019808	complement system	complement regulatory proteins	1
ENSONIG00000002324,ENSONIG00000003009,ENSONIG00000017257	complement system	MASP	3
ENSONIG00000020674,ENSONIG00000021186,ENSONIG00000021247	inflammatory cytokines and receptors	atypical chemokine receptor	3
ENSONIG00000002351	inflammatory cytokines and receptors	CC,CCR,CCL	1
ENSONIG00000002744	inflammatory cytokines and receptors	chemokine-like receptor or factor	1
ENSONIG00000007534,ENSONIG00000017327	inflammatory cytokines and receptors	EGF	2
ENSONIG00000001290	inflammatory cytokines and receptors	EMILIN1	1
ENSONIG00000000088,ENSONIG00000000289,ENSONIG00000001222,ENSONIG00000002656,ENSONIG00000003596,ENSONIG00000005064,ENSONIG00000005321,ENSONIG00000008970,ENSONIG00000009026,ENSONIG00000010561,ENSONIG00000010837,ENSONIG00000010957,ENSONIG00000012204,ENSONIG00000019807,ENSONIG00000019874,ENSONIG00000020744	inflammatory cytokines and receptors	FAM	16
ENSONIG00000001038,ENSONIG00000008471,ENSONIG00000010192,ENSONIG00000012609,ENSONIG00000012622	inflammatory cytokines and receptors	FGF and related	5
ENSONIG00000013554	inflammatory cytokines and receptors	GATA and related	1
ENSONIG00000019215,ENSONIG00000019741	inflammatory cytokines and receptors	GDF	2
ENSONIG00000013011	inflammatory cytokines and receptors	GFI-1	1
ENSONIG00000001786,ENSONIG00000020855	inflammatory cytokines and receptors	IFN induced proteins and relevant	2
ENSONIG00000021308	inflammatory cytokines and receptors	IL and relevant	1
ENSONIG00000005254,ENSONIG00000013117,ENSONIG00000016996,ENSONIG00000016999	inflammatory cytokines and receptors	ILR and relevant	4
ENSONIG00000006861,ENSONIG00000008711,ENSONIG00000009206,ENSONIG00000009870	inflammatory cytokines and receptors	Integrin alpha	4
ENSONIG00000016335	inflammatory cytokines and receptors	Integrin beta	1
ENSONIG00000008110	inflammatory cytokines and receptors	TGF related	1
ENSONIG00000008524	innate immune cells related	MMD	1
ENSONIG00000003998	innate immune cells related	MST1	1
ENSONIG00000011106	innate immune cells related	NCAM	1
ENSONIG00000015838	innate immune cells related	NCCRP-1	1
ENSONIG00000014641	other genes related to immune cell response	Adenosine receptor A	1
ENSONIG00000002483	other genes related to immune cell response	ADNP	1
ENSONIG00000016150,ENSONIG00000016151,ENSONIG00000016677	other genes related to immune cell response	Apolipoprotein A	3
ENSONIG00000014226,ENSONIG00000015766	other genes related to immune cell response	cathepsin	2
ENSONIG00000018735	other genes related to immune cell response	CD 109	1
ENSONIG00000007616	other genes related to immune cell response	CD 209	1
ENSONIG00000008938	other genes related to immune cell response	CD 302	1
ENSONIG00000000090	other genes related to immune cell response	CD 36	1
ENSONIG00000003636	other genes related to immune cell response	CD 73	1
ENSONIG00000003300	other genes related to immune cell response	CEBP	1
ENSONIG00000012434	other genes related to immune cell response	GRP	1
ENSONIG00000000044,ENSONIG00000000045,ENSONIG00000016359	other genes related to immune cell response	hepcidin	3
ENSONIG00000000805,ENSONIG00000008526,ENSONIG00000010551,ENSONIG00000012430,ENSONIG00000012454,ENSONIG00000012462,ENSONIG00000013770	other genes related to immune cell response	HSP	7
ENSONIG00000003215,ENSONIG00000009164	other genes related to immune cell response	Kruppel-like factor	2
ENSONIG00000004813	other genes related to immune cell response	Leukocyte related	1
ENSONIG00000002864,ENSONIG00000007979	other genes related to immune cell response	LITRs	2
ENSONIG00000010790	other genes related to immune cell response	lymphocyte antigen	1
ENSONIG00000011308,ENSONIG00000012636	other genes related to immune cell response	Lysozyme	2
ENSONIG00000001072,ENSONIG00000016283,ENSONIG00000018567	other genes related to immune cell response	Microtubule-associated	3
ENSONIG00000012559	other genes related to immune cell response	Nitric oxide synthase and related	1
ENSONIG00000000865,ENSONIG00000003637,ENSONIG00000007198,ENSONIG00000008754,ENSONIG00000009706,ENSONIG00000010033,ENSONIG00000012695	other genes related to immune cell response	other genes involved	7
ENSONIG00000001706,ENSONIG00000008989	other genes related to immune cell response	Platelet related	2
ENSONIG00000009050,ENSONIG00000015186	other genes related to immune cell response	Selenoprotein	2
ENSONIG00000017783	other genes related to immune cell response	TBX related	1
ENSONIG00000018665	other genes related to immune cell response	TfR	1
ENSONIG00000001931,ENSONIG00000002572	other genes related to immune cell response	TMED (1-5,7-9,A)	2
ENSONIG00000009845	other genes related to immune cell response	transferrin and receptor	1
ENSONIG00000000250,ENSONIG00000001381,ENSONIG00000005917,ENSONIG00000006525,ENSONIG00000008469,ENSONIG00000009776,ENSONIG00000013433,ENSONIG00000015060,ENSONIG00000020885,ENSONIG00000021048	other genes related to immune cell response	ubiquitin related	10
ENSONIG00000007770	other genes related to immune cell response	VCAM	1
ENSONIG00000002000,ENSONIG00000006977,ENSONIG00000009100,ENSONIG00000009615,ENSONIG00000010886,ENSONIG00000013029,ENSONIG00000013034,ENSONIG00000020177	pattern recognition genes	C-type lectin	8
ENSONIG00000006599	pattern recognition genes	F-type lectin	1
ENSONIG00000012073	pattern recognition genes	Fish-egg lectin	1
ENSONIG00000008425	pattern recognition genes	galectin	1
ENSONIG00000000127,ENSONIG00000012926,ENSONIG00000014400	pattern recognition genes	LRR-containing proteins	3
ENSONIG00000000936	pattern recognition genes	Mrc6	1
ENSONIG00000017330	pattern recognition genes	NALP	1
ENSONIG00000004622,ENSONIG00000004641,ENSONIG00000004662,ENSONIG00000004666,ENSONIG00000004690,ENSONIG00000004692,ENSONIG00000004721,ENSONIG00000004728,ENSONIG00000004730,ENSONIG00000004731,ENSONIG00000004749,ENSONIG00000004764,ENSONIG00000004773,ENSONIG00000004783,ENSONIG00000004789	pattern recognition genes	NWD1	15
ENSONIG00000008092,ENSONIG00000018191	pattern recognition genes	PGRP	2
ENSONIG00000003615,ENSONIG00000014824,ENSONIG00000015082,ENSONIG00000018996	pattern recognition genes	rhamnose-binding lectin	4
ENSONIG00000000428,ENSONIG00000000431,ENSONIG00000005667,ENSONIG00000015358,ENSONIG00000018118	pattern recognition genes	scavenger receptor	5
ENSONIG00000005558,ENSONIG00000010172,ENSONIG00000011671	pattern recognition genes	TLR	3
ENSONIG00000014613	T cell and B cell antigen activation	BCAP	1
ENSONIG00000002682	T cell and B cell antigen activation	CD276	1
ENSONIG00000012355	T cell and B cell antigen activation	CD81	1
ENSONIG00000013162,ENSONIG00000013552	T cell and B cell antigen activation	GALNAC4S-6ST	2
ENSONIG00000004475	T cell and B cell antigen activation	HDAC(1-8,10,11)	1
ENSONIG00000005364	T cell and B cell antigen activation	Ig binding proteins	1
ENSONIG00000002671,ENSONIG00000003578	T cell and B cell antigen activation	immunoglobulin superfamily	2
ENSONIG00000011875	T cell and B cell antigen activation	JAG	1
ENSONIG00000001542,ENSONIG00000008282,ENSONIG00000017929	T cell and B cell antigen activation	Protein kinase C ?	3
ENSONIG00000006130,ENSONIG00000018661	T cell and B cell antigen activation	RGS (1-5,7-9,11,12,14,16,18-20)	2
ENSONIG00000007902,ENSONIG00000018453	T cell and B cell antigen activation	SEMA	2
ENSONIG00000016343	T cell and B cell antigen activation	Sid4	1
ENSONIG00000009960	T cell and B cell antigen activation	TAL	1
ENSONIG00000018534	T cell and B cell antigen activation	VAV	1

## Sheet: gut advantage at 12 h
GeneID	Immune Process	Immune Gene Categery	No.
ENSONIG00000002195	acute phase reactions	macroglobulin	1
ENSONIG00000008894	acute phase reactions	MBL	1
ENSONIG00000012452	acute phase reactions	SA and relavant	1
ENSONIG00000000236	adapters effectors and signal transducers	ASB (1-3,5-8,12,13)	1
ENSONIG00000002689	adapters effectors and signal transducers	CD40L	1
ENSONIG00000014232,ENSONIG00000014240,ENSONIG00000017008,ENSONIG00000017010,ENSONIG00000017011	adapters effectors and signal transducers	granzyme	5
ENSONIG00000004449,ENSONIG00000008276	adapters effectors and signal transducers	immune costimulatory protein	2
ENSONIG00000007151	adapters effectors and signal transducers	IpLITRs	1
ENSONIG00000003805,ENSONIG00000007660,ENSONIG00000007769,ENSONIG00000009142,ENSONIG00000010429,ENSONIG00000019397	adapters effectors and signal transducers	MAPK and relevant	6
ENSONIG00000000265,ENSONIG00000006646,ENSONIG00000009831	adapters effectors and signal transducers	perforin 1	3
ENSONIG00000006779,ENSONIG00000017821	adapters effectors and signal transducers	RIP	2
ENSONIG00000003315	adapters effectors and signal transducers	SOCS (1-7)	1
ENSONIG00000001131,ENSONIG00000011930,ENSONIG00000016817	adapters effectors and signal transducers	STAT	3
ENSONIG00000002460,ENSONIG00000011048	adapters effectors and signal transducers	TRAF	2
ENSONIG00000000254,ENSONIG00000000626	adapters effectors and signal transducers	UBE	2
ENSONIG00000000483,ENSONIG00000007762	antigen processing and regulators	CDC (2,5-7,16,20,23,27,42,A)	2
ENSONIG00000019601	antigen processing and regulators	Legumain	1
ENSONIG00000005294	antigen processing and regulators	MAF	1
ENSONIG00000001466,ENSONIG00000003902,ENSONIG00000003904,ENSONIG00000005069,ENSONIG00000005905,ENSONIG00000006121,ENSONIG00000006327,ENSONIG00000007085,ENSONIG00000007104,ENSONIG00000007425,ENSONIG00000007445,ENSONIG00000007446,ENSONIG00000007449,ENSONIG00000007453,ENSONIG00000008025,ENSONIG00000008336,ENSONIG00000008338,ENSONIG00000008407,ENSONIG00000008413,ENSONIG00000009128,ENSONIG00000009129,…	antigen processing and regulators	MHC I/II	45
ENSONIG00000017151	antigen processing and regulators	RAC1	1
ENSONIG00000012935	antigen processing and regulators	TAPBP	1
ENSONIG00000008403	antigen processing and regulators	Tapsin	1
ENSONIG00000001342,ENSONIG00000012026	antigen processing and regulators	TGF, TGF receptor and related	2
ENSONIG00000000166,ENSONIG00000000810,ENSONIG00000001930,ENSONIG00000002135,ENSONIG00000002736,ENSONIG00000005447,ENSONIG00000006641,ENSONIG00000006933,ENSONIG00000007044,ENSONIG00000009171,ENSONIG00000010447,ENSONIG00000014367,ENSONIG00000014483,ENSONIG00000016368,ENSONIG00000019190	antigen processing and regulators	TNF,TNR and related	15
ENSONIG00000000339,ENSONIG00000002120,ENSONIG00000006681,ENSONIG00000007391,ENSONIG00000007830,ENSONIG00000007837,ENSONIG00000007869,ENSONIG00000007982,ENSONIG00000010048,ENSONIG00000010049,ENSONIG00000019108	complement system	C1q	11
ENSONIG00000015161	complement system	C7	1
ENSONIG00000007153,ENSONIG00000009003,ENSONIG00000010316,ENSONIG00000010866,ENSONIG00000010876,ENSONIG00000010964,ENSONIG00000014063,ENSONIG00000020475,ENSONIG00000020862,ENSONIG00000021424	inflammatory cytokines and receptors	CC,CCR,CCL	10
ENSONIG00000000041,ENSONIG00000000691,ENSONIG00000000832	inflammatory cytokines and receptors	CRFB	3
ENSONIG00000001204	inflammatory cytokines and receptors	CRLF(1?3)	1
ENSONIG00000011454,ENSONIG00000012987,ENSONIG00000015664,ENSONIG00000021409	inflammatory cytokines and receptors	CXCL,CXC,CXCR	4
ENSONIG00000000524,ENSONIG00000001068,ENSONIG00000002018,ENSONIG00000004835,ENSONIG00000006125,ENSONIG00000006564,ENSONIG00000007650,ENSONIG00000008362,ENSONIG00000009720,ENSONIG00000010054,ENSONIG00000013981,ENSONIG00000014145,ENSONIG00000015411,ENSONIG00000016504,ENSONIG00000016571,ENSONIG00000016589,ENSONIG00000016936,ENSONIG00000017254,ENSONIG00000017786,ENSONIG00000018368,ENSONIG00000018564,…	inflammatory cytokines and receptors	FAM	22
ENSONIG00000001385,ENSONIG00000011012,ENSONIG00000012350,ENSONIG00000017603,ENSONIG00000017896,ENSONIG00000018437	inflammatory cytokines and receptors	FGF and related	6
ENSONIG00000010573	inflammatory cytokines and receptors	GFI-1	1
ENSONIG00000018023	inflammatory cytokines and receptors	IFN	1
ENSONIG00000000276,ENSONIG00000000718,ENSONIG00000001120,ENSONIG00000003479,ENSONIG00000005494,ENSONIG00000005530,ENSONIG00000006140,ENSONIG00000006396,ENSONIG00000008423,ENSONIG00000008893,ENSONIG00000008900,ENSONIG00000009741,ENSONIG00000010474,ENSONIG00000011327,ENSONIG00000012747,ENSONIG00000013725,ENSONIG00000015975,ENSONIG00000017771,ENSONIG00000017772,ENSONIG00000017781,ENSONIG00000018048,…	inflammatory cytokines and receptors	IFN induced proteins and relevant	29
ENSONIG00000001118,ENSONIG00000001294,ENSONIG00000001406,ENSONIG00000003356,ENSONIG00000004497,ENSONIG00000011230,ENSONIG00000015044,ENSONIG00000015207,ENSONIG00000017414,ENSONIG00000017652,ENSONIG00000018024,ENSONIG00000021359	inflammatory cytokines and receptors	IL and relevant	12
ENSONIG00000002601,ENSONIG00000004323,ENSONIG00000006056,ENSONIG00000008529,ENSONIG00000008531,ENSONIG00000008536,ENSONIG00000008593,ENSONIG00000013916,ENSONIG00000017178,ENSONIG00000018343	inflammatory cytokines and receptors	ILR and relevant	10
ENSONIG00000002344,ENSONIG00000003095,ENSONIG00000009224,ENSONIG00000010374,ENSONIG00000020086,ENSONIG00000020087,ENSONIG00000020091	inflammatory cytokines and receptors	Integrin alpha	7
ENSONIG00000000980,ENSONIG00000003317,ENSONIG00000019600	inflammatory cytokines and receptors	Integrin beta	3
ENSONIG00000005631,ENSONIG00000006398,ENSONIG00000009637,ENSONIG00000014571,ENSONIG00000017148,ENSONIG00000018961	inflammatory cytokines and receptors	IRF	6
ENSONIG00000003874,ENSONIG00000015505,ENSONIG00000018572	inflammatory cytokines and receptors	other cytokines	3
ENSONIG00000001569	Inflammatory Cytokines and Receptors	TGF A/B(1-3)	1
ENSONIG00000002126,ENSONIG00000021427	inflammatory cytokines and receptors	XCL,XCR	2
ENSONIG00000015149	innate immune cells related	CD244	1
ENSONIG00000002378,ENSONIG00000005268,ENSONIG00000005289,ENSONIG00000005292,ENSONIG00000018173	innate immune cells related	chymase	5
ENSONIG00000019711	innate immune cells related	mkl2a	1
ENSONIG00000004085	innate immune cells related	MST1R	1
ENSONIG00000020282	innate immune cells related	MST2R	1
ENSONIG00000007253,ENSONIG00000016826	innate immune cells related	NCAM	2
ENSONIG00000011158	other genes related to immune cell response	ALCAM/CD166	1
ENSONIG00000001067,ENSONIG00000004819,ENSONIG00000009330,ENSONIG00000011060,ENSONIG00000015978,ENSONIG00000018855	other genes related to immune cell response	B-cell CLL/lymphoma	6
ENSONIG00000003818,ENSONIG00000008329,ENSONIG00000012587,ENSONIG00000015916,ENSONIG00000016363,ENSONIG00000017492,ENSONIG00000017494	other genes related to immune cell response	Caspase	7
ENSONIG00000003469,ENSONIG00000003475,ENSONIG00000003478,ENSONIG00000005125,ENSONIG00000006671,ENSONIG00000015188,ENSONIG00000019478	other genes related to immune cell response	cathepsin	7
ENSONIG00000005822	other genes related to immune cell response	CD 151	1
ENSONIG00000014381	other genes related to immune cell response	CD 200	1
ENSONIG00000009006	other genes related to immune cell response	CD 247	1
ENSONIG00000016724	other genes related to immune cell response	CD 63	1
ENSONIG00000008266	other genes related to immune cell response	CD 93	1
ENSONIG00000007343	other genes related to immune cell response	CD 99	1
ENSONIG00000012661	other genes related to immune cell response	GIAMP	1
ENSONIG00000002750,ENSONIG00000006137	other genes related to immune cell response	HSP	2
ENSONIG00000011736,ENSONIG00000013604,ENSONIG00000019559	other genes related to immune cell response	immunity related GTPase	3
ENSONIG00000017876	other genes related to immune cell response	IRG1	1
ENSONIG00000008393,ENSONIG00000012612	other genes related to immune cell response	JAK (1,2)	2
ENSONIG00000017728,ENSONIG00000017730,ENSONIG00000017733	other genes related to immune cell response	Lectin receptor	3
ENSONIG00000005475,ENSONIG00000006915,ENSONIG00000009608,ENSONIG00000012995,ENSONIG00000015213,ENSONIG00000018715	other genes related to immune cell response	LITRs	6
ENSONIG00000003287,ENSONIG00000012412,ENSONIG00000013095,ENSONIG00000016878	other genes related to immune cell response	lymphocyte antigen	4
ENSONIG00000008194,ENSONIG00000016164,ENSONIG00000017617	other genes related to immune cell response	lymphocyte related	3
ENSONIG00000002314,ENSONIG00000016928	other genes related to immune cell response	MALT1	2
ENSONIG00000007018,ENSONIG00000009201,ENSONIG00000011268,ENSONIG00000015643,ENSONIG00000017975	other genes related to immune cell response	Microtubule-associated	5
ENSONIG00000001403,ENSONIG00000002136,ENSONIG00000003558,ENSONIG00000009012,ENSONIG00000010050,ENSONIG00000016615,ENSONIG00000020622,ENSONIG00000020989	other genes related to immune cell response	myeloid cell related	8
ENSONIG00000008840,ENSONIG00000010591,ENSONIG00000010991	other genes related to immune cell response	Nitric oxide synthase and related	3
ENSONIG00000000946,ENSONIG00000000970,ENSONIG00000000982,ENSONIG00000002335,ENSONIG00000002339,ENSONIG00000018394,ENSONIG00000018397,ENSONIG00000018399,ENSONIG00000018405,ENSONIG00000018417,ENSONIG00000018420,ENSONIG00000018422,ENSONIG00000018423,ENSONIG00000019886,ENSONIG00000019889,ENSONIG00000019891	other genes related to immune cell response	NITRs	16
ENSONIG00000003594	other genes related to immune cell response	NK-lysin	1
ENSONIG00000009458	other genes related to immune cell response	oncogene	1
ENSONIG00000001250,ENSONIG00000002817,ENSONIG00000007270,ENSONIG00000008210,ENSONIG00000008712,ENSONIG00000013073	other genes related to immune cell response	other genes involved	6
ENSONIG00000000550	other genes related to immune cell response	PIBF1	1
ENSONIG00000002264,ENSONIG00000005157	other genes related to immune cell response	Platelet related	2
ENSONIG00000005054	other genes related to immune cell response	PTAFR	1
ENSONIG00000006480	other genes related to immune cell response	TfR	1
ENSONIG00000016377	other genes related to immune cell response	TMED (1-5,7-9,A)	1
ENSONIG00000000163,ENSONIG00000000409,ENSONIG00000001318,ENSONIG00000001392,ENSONIG00000003033,ENSONIG00000004089,ENSONIG00000005018,ENSONIG00000005266,ENSONIG00000008615,ENSONIG00000009355,ENSONIG00000009356,ENSONIG00000009357,ENSONIG00000011419,ENSONIG00000011653,ENSONIG00000011966,ENSONIG00000012585,ENSONIG00000014753,ENSONIG00000017609,ENSONIG00000017839,ENSONIG00000018141,ENSONIG00000019159,…	other genes related to immune cell response	ubiquitin related	22
ENSONIG00000002479	pattern recognition genes	BTK	1
ENSONIG00000001999,ENSONIG00000002004,ENSONIG00000009614,ENSONIG00000009616,ENSONIG00000014112,ENSONIG00000014908,ENSONIG00000016379,ENSONIG00000020503,ENSONIG00000020786,ENSONIG00000021372	pattern recognition genes	C-type lectin	10
ENSONIG00000006077,ENSONIG00000009194	pattern recognition genes	Collectin-12	2
ENSONIG00000006602,ENSONIG00000007077	pattern recognition genes	F-type lectin	2
ENSONIG00000003890	pattern recognition genes	galectin	1
ENSONIG00000002202	pattern recognition genes	HMG	1
ENSONIG00000009022	pattern recognition genes	intelectin	1
ENSONIG00000003097,ENSONIG00000003823,ENSONIG00000005042,ENSONIG00000005479,ENSONIG00000008244,ENSONIG00000009708,ENSONIG00000011255,ENSONIG00000018057,ENSONIG00000020038	pattern recognition genes	LRR-containing proteins	9
ENSONIG00000001649,ENSONIG00000007637,ENSONIG00000012450	pattern recognition genes	MMR	3
ENSONIG00000006060	pattern recognition genes	Mrc1	1
ENSONIG00000000338,ENSONIG00000001529,ENSONIG00000003994,ENSONIG00000008013,ENSONIG00000008974,ENSONIG00000009118,ENSONIG00000012334,ENSONIG00000013608,ENSONIG00000015384	pattern recognition genes	NALP	9
ENSONIG00000000069,ENSONIG00000001840,ENSONIG00000003583,ENSONIG00000003983,ENSONIG00000003985,ENSONIG00000003987,ENSONIG00000004533,ENSONIG00000006389,ENSONIG00000006403,ENSONIG00000006672,ENSONIG00000006724,ENSONIG00000006754,ENSONIG00000007327,ENSONIG00000007406,ENSONIG00000007421,ENSONIG00000007428,ENSONIG00000007430,ENSONIG00000007431,ENSONIG00000007460,ENSONIG00000007526,ENSONIG00000007912,…	pattern recognition genes	NOD	50
ENSONIG00000004620,ENSONIG00000004625,ENSONIG00000004635,ENSONIG00000004636,ENSONIG00000004640,ENSONIG00000004645,ENSONIG00000004650,ENSONIG00000004651,ENSONIG00000004657,ENSONIG00000004688,ENSONIG00000004698,ENSONIG00000004706,ENSONIG00000004710,ENSONIG00000004714,ENSONIG00000004736,ENSONIG00000004748,ENSONIG00000004750,ENSONIG00000004752,ENSONIG00000004753,ENSONIG00000004760,ENSONIG00000004763,…	pattern recognition genes	NWD1	29
ENSONIG00000006237	pattern recognition genes	other lectin	1
ENSONIG00000006626	pattern recognition genes	rhamnose-binding lectin	1
ENSONIG00000017739,ENSONIG00000018299	pattern recognition genes	scavenger receptor	2
ENSONIG00000006684,ENSONIG00000012415,ENSONIG00000014114,ENSONIG00000014149	pattern recognition genes	TLR	4
ENSONIG00000021346	pattern recognition genes	TLR interactor	1
ENSONIG00000013461	T cell and B cell antigen activation	BANK1	1
ENSONIG00000006440,ENSONIG00000015285,ENSONIG00000015286	T cell and B cell antigen activation	CD2 and related	3
ENSONIG00000000303,ENSONIG00000004489	T cell and B cell antigen activation	CD22	2
ENSONIG00000014324	T cell and B cell antigen activation	CD226	1
ENSONIG00000016686	T cell and B cell antigen activation	CD3	1
ENSONIG00000013019,ENSONIG00000013024	T cell and B cell antigen activation	CD4	2
ENSONIG00000000951,ENSONIG00000013056	T cell and B cell antigen activation	CD74	2
ENSONIG00000007879,ENSONIG00000011435	T cell and B cell antigen activation	CD79	2
ENSONIG00000020375,ENSONIG00000020376	T cell and B cell antigen activation	CD8	2
ENSONIG00000015089	T cell and B cell antigen activation	CD9	1
ENSONIG00000004998	T cell and B cell antigen activation	DOCK2	1
ENSONIG00000004376,ENSONIG00000017655	T cell and B cell antigen activation	EBF	2
ENSONIG00000016969	T cell and B cell antigen activation	Foxp3	1
ENSONIG00000013030	T cell and B cell antigen activation	GALNAC4S-6ST	1
ENSONIG00000000966	T cell and B cell antigen activation	HDAC(1-8,10,11)	1
ENSONIG00000004529,ENSONIG00000004535,ENSONIG00000004536,ENSONIG00000004540,ENSONIG00000004548,ENSONIG00000004549,ENSONIG00000006429,ENSONIG00000006430,ENSONIG00000014937,ENSONIG00000014938,ENSONIG00000014939,ENSONIG00000021364	T cell and B cell antigen activation	Ig heavy chain	12
ENSONIG00000002020,ENSONIG00000004523,ENSONIG00000004524,ENSONIG00000004528,ENSONIG00000004537,ENSONIG00000004542,ENSONIG00000004544,ENSONIG00000004547,ENSONIG00000004550,ENSONIG00000010952,ENSONIG00000010953,ENSONIG00000010955,ENSONIG00000014940,ENSONIG00000014942,ENSONIG00000014945,ENSONIG00000021353	T cell and B cell antigen activation	Ig heavy chain (variable)	16
ENSONIG00000001089,ENSONIG00000001091,ENSONIG00000001094,ENSONIG00000005381,ENSONIG00000005388,ENSONIG00000006975,ENSONIG00000009154,ENSONIG00000013999,ENSONIG00000017558,ENSONIG00000020584,ENSONIG00000020763,ENSONIG00000021123	T cell and B cell antigen activation	Ig light chain	12
ENSONIG00000005383	T cell and B cell antigen activation	Ig light chain (constant)	1
ENSONIG00000003930	T cell and B cell antigen activation	Ig light chain (variable)	1
ENSONIG00000014360	T cell and B cell antigen activation	IKK	1
ENSONIG00000011122,ENSONIG00000013054,ENSONIG00000016695	T cell and B cell antigen activation	immunoglobulin superfamily	3
ENSONIG00000000547,ENSONIG00000009060,ENSONIG00000014958	T cell and B cell antigen activation	KLF	3
ENSONIG00000012927	T cell and B cell antigen activation	LAG	1
ENSONIG00000001145	T cell and B cell antigen activation	MAL	1
ENSONIG00000017666,ENSONIG00000018894	T cell and B cell antigen activation	NCK and related	2
ENSONIG00000014846	T cell and B cell antigen activation	NFAT	1
ENSONIG00000006889,ENSONIG00000010613,ENSONIG00000016552	T cell and B cell antigen activation	NFATC	3
ENSONIG00000009796,ENSONIG00000019228	T cell and B cell antigen activation	pre-B-cell related	2
ENSONIG00000007715,ENSONIG00000016930	T cell and B cell antigen activation	Prolactin receptor	2
ENSONIG00000001528,ENSONIG00000003316,ENSONIG00000014749,ENSONIG00000015710,ENSONIG00000016981,ENSONIG00000017904,ENSONIG00000019041,ENSONIG00000020113	T cell and B cell antigen activation	Protein kinase C ?	8
ENSONIG00000010954,ENSONIG00000010973,ENSONIG00000015158	T cell and B cell antigen activation	RGS (1-5,7-9,11,12,14,16,18-20)	3
ENSONIG00000002592,ENSONIG00000013577,ENSONIG00000014961,ENSONIG00000014966	T cell and B cell antigen activation	SEMA	4
ENSONIG00000006065	T cell and B cell antigen activation	SWAP70	1
ENSONIG00000010653	T cell and B cell antigen activation	TCF7L	1
ENSONIG00000000375,ENSONIG00000007400	T cell and B cell antigen activation	TCR	2
ENSONIG00000008111	T cell and B cell antigen activation	TIAM3	1
ENSONIG00000001402	T cell and B cell antigen activation	TLX	1
ENSONIG00000004834	T cell and B cell antigen activation	TMIGD	1
ENSONIG00000002277,ENSONIG00000015297	T cell and B cell antigen activation	TYK2	2
ENSONIG00000013067,ENSONIG00000018535	T cell and B cell antigen activation	VAV	2
ENSONIG00000010569	T cell and B cell antigen activation	VSIG	1
ENSONIG00000001313	T cell and B cell antigen activation	WAS proteins	1
ENSONIG00000010079	T cell and B cell antigen activation	ZAP	1

## Sheet: Liver advantage at 12 h
GeneID	Immune Process	Immune Gene Categery	No.
ENSONIG00000010774	acute phase reactions	A1AT	1
ENSONIG00000020144	acute phase reactions	clade A	1
ENSONIG00000000811,ENSONIG00000010186,ENSONIG00000014102,ENSONIG00000014105	acute phase reactions	fibrinogen	4
ENSONIG00000011687,ENSONIG00000012936	acute phase reactions	haptoglobin	2
ENSONIG00000017080	acute phase reactions	hemopexin	1
ENSONIG00000000374,ENSONIG00000001770,ENSONIG00000004219,ENSONIG00000006635,ENSONIG00000011022,ENSONIG00000012460,ENSONIG00000012952,ENSONIG00000012967,ENSONIG00000012970,ENSONIG00000014773,ENSONIG00000015215,ENSONIG00000015217	acute phase reactions	macroglobulin	12
ENSONIG00000007682	acute phase reactions	MBL	1
ENSONIG00000015744,ENSONIG00000015755	acute phase reactions	plasminogen	2
ENSONIG00000005953	acute phase reactions	SA and relavant	1
ENSONIG00000011904	adapters effectors and signal transducers	ASB (1-3,5-8,12,13)	1
ENSONIG00000016564	adapters effectors and signal transducers	CD40	1
ENSONIG00000012164,ENSONIG00000019120	adapters effectors and signal transducers	chemotaxin	2
ENSONIG00000009253	adapters effectors and signal transducers	CSF	1
ENSONIG00000016321,ENSONIG00000018076	adapters effectors and signal transducers	Heme oxygenase	2
ENSONIG00000000806	adapters effectors and signal transducers	IRAK (1-4)	1
ENSONIG00000016440	adapters effectors and signal transducers	Lysosomal protein	1
ENSONIG00000000824,ENSONIG00000012256,ENSONIG00000014527,ENSONIG00000019351	adapters effectors and signal transducers	MAPK and relevant	4
ENSONIG00000002795,ENSONIG00000005945	adapters effectors and signal transducers	NFKBI	2
ENSONIG00000000258,ENSONIG00000010124,ENSONIG00000021373	adapters effectors and signal transducers	perforin 1	3
ENSONIG00000015462	adapters effectors and signal transducers	SMAD (1-7,9)	1
ENSONIG00000004459	adapters effectors and signal transducers	UBE	1
ENSONIG00000000537	antigen processing and regulators	AGT	1
ENSONIG00000008889,ENSONIG00000018937,ENSONIG00000019575	antigen processing and regulators	CDK-inhibitor(1-3)	3
ENSONIG00000014473	antigen processing and regulators	LIFR	1
ENSONIG00000019989,ENSONIG00000020001,ENSONIG00000020006	antigen processing and regulators	MHC I/II	3
ENSONIG00000003882	antigen processing and regulators	microglobulin	1
ENSONIG00000005958	antigen processing and regulators	MIF	1
ENSONIG00000005510	antigen processing and regulators	SDF2	1
ENSONIG00000011223,ENSONIG00000020190	antigen processing and regulators	TGF, TGF receptor and related	2
ENSONIG00000000775,ENSONIG00000000871,ENSONIG00000002250,ENSONIG00000002252	antigen processing and regulators	TNF,TNR and related	4
ENSONIG00000005412	antigen processing and regulators	VEGF (A,C,D)	1
ENSONIG00000004932	complement system	bfb	1
ENSONIG00000000342,ENSONIG00000007831,ENSONIG00000009605,ENSONIG00000013971,ENSONIG00000017189,ENSONIG00000018449	complement system	C1q	6
ENSONIG00000007613	complement system	C1q and TNF related protein	1
ENSONIG00000000306,ENSONIG00000013731,ENSONIG00000016413,ENSONIG00000016437,ENSONIG00000016456	complement system	C3	5
ENSONIG00000002827,ENSONIG00000002863	complement system	C4	2
ENSONIG00000000645	complement system	C5	1
ENSONIG00000012780	complement system	C7	1
ENSONIG00000014453,ENSONIG00000018652,ENSONIG00000018653	complement system	C8	3
ENSONIG00000011123	complement system	C9	1
ENSONIG00000009261,ENSONIG00000010733,ENSONIG00000010940,ENSONIG00000013666	complement system	Complement factor	4
ENSONIG00000019808	complement system	complement regulatory proteins	1
ENSONIG00000002324,ENSONIG00000003009,ENSONIG00000017257	complement system	MASP	3
ENSONIG00000021247	inflammatory cytokines and receptors	atypical chemokine receptor	1
ENSONIG00000002351	inflammatory cytokines and receptors	CC,CCR,CCL	1
ENSONIG00000002744	inflammatory cytokines and receptors	chemokine-like receptor or factor	1
ENSONIG00000009590	inflammatory cytokines and receptors	CXCL,CXC,CXCR	1
ENSONIG00000001112,ENSONIG00000017327	inflammatory cytokines and receptors	EGF	2
ENSONIG00000000088,ENSONIG00000000289,ENSONIG00000001251,ENSONIG00000001636,ENSONIG00000005321,ENSONIG00000008970,ENSONIG00000013986,ENSONIG00000017440,ENSONIG00000019807,ENSONIG00000019874,ENSONIG00000020649,ENSONIG00000020744	inflammatory cytokines and receptors	FAM	12
ENSONIG00000001038,ENSONIG00000008471,ENSONIG00000010192,ENSONIG00000012609,ENSONIG00000012622,ENSONIG00000018094	inflammatory cytokines and receptors	FGF and related	6
ENSONIG00000013554	inflammatory cytokines and receptors	GATA and related	1
ENSONIG00000010487,ENSONIG00000019741	inflammatory cytokines and receptors	GDF	2
ENSONIG00000002204,ENSONIG00000015622,ENSONIG00000020855	inflammatory cytokines and receptors	IFN induced proteins and relevant	3
ENSONIG00000004190,ENSONIG00000007064,ENSONIG00000008343,ENSONIG00000015210,ENSONIG00000018891,ENSONIG00000019290	inflammatory cytokines and receptors	IL and relevant	6
ENSONIG00000013117,ENSONIG00000016996,ENSONIG00000017002	inflammatory cytokines and receptors	ILR and relevant	3
ENSONIG00000016335	inflammatory cytokines and receptors	Integrin beta	1
ENSONIG00000014310	inflammatory cytokines and receptors	oncostatin M receptor	1
ENSONIG00000008524,ENSONIG00000009561	innate immune cells related	MMD	2
ENSONIG00000003998	innate immune cells related	MST1	1
ENSONIG00000011106	innate immune cells related	NCAM	1
ENSONIG00000000357	innate immune cells related	NCF	1
ENSONIG00000014641	other genes related to immune cell response	Adenosine receptor A	1
ENSONIG00000002483	other genes related to immune cell response	ADNP	1
ENSONIG00000013741,ENSONIG00000016150,ENSONIG00000016151,ENSONIG00000016677	other genes related to immune cell response	Apolipoprotein A	4
ENSONIG00000015679	other genes related to immune cell response	Caspase	1
ENSONIG00000014226,ENSONIG00000015766	other genes related to immune cell response	cathepsin	2
ENSONIG00000018735	other genes related to immune cell response	CD 109	1
ENSONIG00000008938	other genes related to immune cell response	CD 302	1
ENSONIG00000003636	other genes related to immune cell response	CD 73	1
ENSONIG00000003300	other genes related to immune cell response	CEBP	1
ENSONIG00000000044,ENSONIG00000000045,ENSONIG00000016359	other genes related to immune cell response	hepcidin	3
ENSONIG00000000805,ENSONIG00000000819,ENSONIG00000004081,ENSONIG00000005214,ENSONIG00000008454,ENSONIG00000010551,ENSONIG00000013770,ENSONIG00000020545	other genes related to immune cell response	HSP	8
ENSONIG00000003215,ENSONIG00000009164	other genes related to immune cell response	Kruppel-like factor	2
ENSONIG00000004024	other genes related to immune cell response	LITRs	1
ENSONIG00000010790	other genes related to immune cell response	lymphocyte antigen	1
ENSONIG00000011308,ENSONIG00000012636	other genes related to immune cell response	Lysozyme	2
ENSONIG00000011101,ENSONIG00000013670,ENSONIG00000016283	other genes related to immune cell response	Microtubule-associated	3
ENSONIG00000020823,ENSONIG00000021256	other genes related to immune cell response	oncogene	2
ENSONIG00000000865,ENSONIG00000003637,ENSONIG00000007198,ENSONIG00000008754,ENSONIG00000009706,ENSONIG00000010033,ENSONIG00000012695	other genes related to immune cell response	other genes involved	7
ENSONIG00000001706,ENSONIG00000008989	other genes related to immune cell response	Platelet related	2
ENSONIG00000010673	other genes related to immune cell response	RIPK (1-3,5)	1
ENSONIG00000009050	other genes related to immune cell response	Selenoprotein	1
ENSONIG00000018665	other genes related to immune cell response	TfR	1
ENSONIG00000002572	other genes related to immune cell response	TMED (1-5,7-9,A)	1
ENSONIG00000009845	other genes related to immune cell response	transferrin and receptor	1
ENSONIG00000005427,ENSONIG00000005917,ENSONIG00000006525,ENSONIG00000009511,ENSONIG00000009776,ENSONIG00000010070,ENSONIG00000011281,ENSONIG00000013523,ENSONIG00000016095,ENSONIG00000020142,ENSONIG00000020885	other genes related to immune cell response	ubiquitin related	11
ENSONIG00000002000,ENSONIG00000006977,ENSONIG00000009100,ENSONIG00000009615,ENSONIG00000010886,ENSONIG00000013029,ENSONIG00000013034,ENSONIG00000020177	pattern recognition genes	C-type lectin	8
ENSONIG00000006599	pattern recognition genes	F-type lectin	1
ENSONIG00000006349,ENSONIG00000012926,ENSONIG00000014400	pattern recognition genes	LRR-containing proteins	3
ENSONIG00000000936	pattern recognition genes	Mrc6	1
ENSONIG00000017330	pattern recognition genes	NALP	1
ENSONIG00000012193	pattern recognition genes	NOD	1
ENSONIG00000004624,ENSONIG00000004666,ENSONIG00000004676,ENSONIG00000004690,ENSONIG00000004692,ENSONIG00000004718,ENSONIG00000004721,ENSONIG00000004728,ENSONIG00000004733,ENSONIG00000004766,ENSONIG00000004771,ENSONIG00000004773,ENSONIG00000004779,ENSONIG00000004783,ENSONIG00000004789	pattern recognition genes	NWD1	15
ENSONIG00000008092,ENSONIG00000018191	pattern recognition genes	PGRP	2
ENSONIG00000003615,ENSONIG00000014824,ENSONIG00000015082,ENSONIG00000018996	pattern recognition genes	rhamnose-binding lectin	4
ENSONIG00000000428,ENSONIG00000000431,ENSONIG00000005667,ENSONIG00000015358,ENSONIG00000018118	pattern recognition genes	scavenger receptor	5
ENSONIG00000005558	pattern recognition genes	TLR	1
ENSONIG00000014613	T cell and B cell antigen activation	BCAP	1
ENSONIG00000013880	T cell and B cell antigen activation	BTG	1
ENSONIG00000002682	T cell and B cell antigen activation	CD276	1
ENSONIG00000012355	T cell and B cell antigen activation	CD81	1
ENSONIG00000004133,ENSONIG00000013162,ENSONIG00000013552,ENSONIG00000013968	T cell and B cell antigen activation	GALNAC4S-6ST	4
ENSONIG00000004475	T cell and B cell antigen activation	HDAC(1-8,10,11)	1
ENSONIG00000009281	T cell and B cell antigen activation	Ig binding proteins	1
ENSONIG00000014179	T cell and B cell antigen activation	ILDR1	1
ENSONIG00000002671,ENSONIG00000003578	T cell and B cell antigen activation	immunoglobulin superfamily	2
ENSONIG00000003704,ENSONIG00000008968	T cell and B cell antigen activation	KLF	2
ENSONIG00000019730	T cell and B cell antigen activation	PBXIP1	1
ENSONIG00000008282	T cell and B cell antigen activation	Protein kinase C ?	1
ENSONIG00000006130,ENSONIG00000015006,ENSONIG00000018587,ENSONIG00000018661	T cell and B cell antigen activation	RGS (1-5,7-9,11,12,14,16,18-20)	4
ENSONIG00000007902	T cell and B cell antigen activation	SEMA	1
ENSONIG00000016343	T cell and B cell antigen activation	Sid4	1
ENSONIG00000010290	T cell and B cell antigen activation	TIA1	1

## Sheet: gut advantage at 36 h
GeneID	Immune Process	Immune Gene Categery	No.
ENSONIG00000002195	acute phase reactions	macroglobulin	1
ENSONIG00000008894	acute phase reactions	MBL	1
ENSONIG00000012452	acute phase reactions	SA and relavant	1
ENSONIG00000000236	adapters effectors and signal transducers	ASB (1-3,5-8,12,13)	1
ENSONIG00000002689	adapters effectors and signal transducers	CD40L	1
ENSONIG00000009253	adapters effectors and signal transducers	CSF	1
ENSONIG00000002382,ENSONIG00000017008,ENSONIG00000017009,ENSONIG00000017010,ENSONIG00000017011,ENSONIG00000017013	adapters effectors and signal transducers	granzyme	6
ENSONIG00000004449,ENSONIG00000008276	adapters effectors and signal transducers	immune costimulatory protein	2
ENSONIG00000007151	adapters effectors and signal transducers	IpLITRs	1
ENSONIG00000015346	adapters effectors and signal transducers	Lysosomal protein	1
ENSONIG00000001297,ENSONIG00000003805,ENSONIG00000005922,ENSONIG00000007769,ENSONIG00000009142,ENSONIG00000009933,ENSONIG00000010429,ENSONIG00000019397	adapters effectors and signal transducers	MAPK and relevant	8
ENSONIG00000004349	adapters effectors and signal transducers	NFKB	1
ENSONIG00000002795,ENSONIG00000019499	adapters effectors and signal transducers	NFKBI	2
ENSONIG00000017404	adapters effectors and signal transducers	NMI	1
ENSONIG00000000265,ENSONIG00000006646,ENSONIG00000009831	adapters effectors and signal transducers	perforin 1	3
ENSONIG00000013251	adapters effectors and signal transducers	PIAS	1
ENSONIG00000017821	adapters effectors and signal transducers	RIP	1
ENSONIG00000008270	adapters effectors and signal transducers	SIGIRR	1
ENSONIG00000003315,ENSONIG00000021386	adapters effectors and signal transducers	SOCS (1-7)	2
ENSONIG00000011930,ENSONIG00000016817	adapters effectors and signal transducers	STAT	2
ENSONIG00000002460,ENSONIG00000002876,ENSONIG00000006566,ENSONIG00000011785	adapters effectors and signal transducers	TRAF	4
ENSONIG00000000626,ENSONIG00000016760,ENSONIG00000017270	adapters effectors and signal transducers	UBE	3
ENSONIG00000007762	antigen processing and regulators	CDC (2,5-7,16,20,23,27,42,A)	1
ENSONIG00000009204	antigen processing and regulators	ITCH	1
ENSONIG00000019601	antigen processing and regulators	Legumain	1
ENSONIG00000005294	antigen processing and regulators	MAF	1
ENSONIG00000001466,ENSONIG00000003902,ENSONIG00000003904,ENSONIG00000005069,ENSONIG00000005905,ENSONIG00000006116,ENSONIG00000006325,ENSONIG00000006327,ENSONIG00000007098,ENSONIG00000007101,ENSONIG00000007425,ENSONIG00000007445,ENSONIG00000007446,ENSONIG00000007449,ENSONIG00000007453,ENSONIG00000008025,ENSONIG00000008336,ENSONIG00000008407,ENSONIG00000008409,ENSONIG00000008413,ENSONIG00000009128,…	antigen processing and regulators	MHC I/II	49
ENSONIG00000017151	antigen processing and regulators	RAC1	1
ENSONIG00000012935	antigen processing and regulators	TAPBP	1
ENSONIG00000008403	antigen processing and regulators	Tapsin	1
ENSONIG00000001342,ENSONIG00000011521,ENSONIG00000012026	antigen processing and regulators	TGF, TGF receptor and related	3
ENSONIG00000000166,ENSONIG00000000810,ENSONIG00000001930,ENSONIG00000002135,ENSONIG00000005048,ENSONIG00000005447,ENSONIG00000006641,ENSONIG00000006647,ENSONIG00000006933,ENSONIG00000007044,ENSONIG00000014367,ENSONIG00000014483,ENSONIG00000016368,ENSONIG00000016374,ENSONIG00000016898,ENSONIG00000019189,ENSONIG00000019190	antigen processing and regulators	TNF,TNR and related	17
ENSONIG00000002120,ENSONIG00000007830,ENSONIG00000007837,ENSONIG00000007869,ENSONIG00000007982,ENSONIG00000010048,ENSONIG00000010049,ENSONIG00000017104	complement system	C1q	8
ENSONIG00000015161	complement system	C7	1
ENSONIG00000020456	inflammatory cytokines and receptors	atypical chemokine receptor	1
ENSONIG00000006297,ENSONIG00000007153,ENSONIG00000009003,ENSONIG00000010316,ENSONIG00000010866,ENSONIG00000010964,ENSONIG00000014025,ENSONIG00000014063,ENSONIG00000020862,ENSONIG00000021424	inflammatory cytokines and receptors	CC,CCR,CCL	10
ENSONIG00000009095	inflammatory cytokines and receptors	CFLAR	1
ENSONIG00000000041,ENSONIG00000000691,ENSONIG00000000832,ENSONIG00000012362	inflammatory cytokines and receptors	CRFB	4
ENSONIG00000009586,ENSONIG00000011454,ENSONIG00000011455,ENSONIG00000015664,ENSONIG00000016869,ENSONIG00000021409	inflammatory cytokines and receptors	CXCL,CXC,CXCR	6
ENSONIG00000007609,ENSONIG00000015525,ENSONIG00000019939	inflammatory cytokines and receptors	EGF	3
ENSONIG00000000524,ENSONIG00000000663,ENSONIG00000001068,ENSONIG00000002018,ENSONIG00000003899,ENSONIG00000006125,ENSONIG00000006343,ENSONIG00000006564,ENSONIG00000006760,ENSONIG00000007650,ENSONIG00000008362,ENSONIG00000009720,ENSONIG00000010054,ENSONIG00000010131,ENSONIG00000012588,ENSONIG00000013482,ENSONIG00000013981,ENSONIG00000015144,ENSONIG00000015411,ENSONIG00000016589,ENSONIG00000016936,…	inflammatory cytokines and receptors	FAM	25
ENSONIG00000011012,ENSONIG00000012350,ENSONIG00000017603,ENSONIG00000017896	inflammatory cytokines and receptors	FGF and related	4
ENSONIG00000019037,ENSONIG00000020338	inflammatory cytokines and receptors	GATA and related	2
ENSONIG00000010573	inflammatory cytokines and receptors	GFI-1	1
ENSONIG00000000718,ENSONIG00000001120,ENSONIG00000008423,ENSONIG00000008900,ENSONIG00000010474,ENSONIG00000017771,ENSONIG00000018048,ENSONIG00000019137,ENSONIG00000020776,ENSONIG00000020874	inflammatory cytokines and receptors	IFN induced proteins and relevant	10
ENSONIG00000001118,ENSONIG00000001294,ENSONIG00000003356,ENSONIG00000004497,ENSONIG00000008057,ENSONIG00000008343,ENSONIG00000008618,ENSONIG00000011230,ENSONIG00000013957,ENSONIG00000015044,ENSONIG00000015207,ENSONIG00000015721,ENSONIG00000017414,ENSONIG00000017652,ENSONIG00000018024,ENSONIG00000019290	inflammatory cytokines and receptors	IL and relevant	16
ENSONIG00000002601,ENSONIG00000004323,ENSONIG00000006056,ENSONIG00000008529,ENSONIG00000008531,ENSONIG00000008536,ENSONIG00000008593,ENSONIG00000013916,ENSONIG00000016997,ENSONIG00000017178,ENSONIG00000018343,ENSONIG00000019956	inflammatory cytokines and receptors	ILR and relevant	12
ENSONIG00000002344,ENSONIG00000003095,ENSONIG00000005230,ENSONIG00000007572,ENSONIG00000009224,ENSONIG00000010374,ENSONIG00000019898,ENSONIG00000020087,ENSONIG00000020091,ENSONIG00000020239	inflammatory cytokines and receptors	Integrin alpha	10
ENSONIG00000000980,ENSONIG00000003317,ENSONIG00000010860,ENSONIG00000019600	inflammatory cytokines and receptors	Integrin beta	4
ENSONIG00000005631,ENSONIG00000006398,ENSONIG00000009637,ENSONIG00000017148,ENSONIG00000017217,ENSONIG00000018961	inflammatory cytokines and receptors	IRF	6
ENSONIG00000003874,ENSONIG00000018572	inflammatory cytokines and receptors	other cytokines	2
ENSONIG00000001569	Inflammatory Cytokines and Receptors	TGF A/B(1-3)	1
ENSONIG00000016136	inflammatory cytokines and receptors	TGF related	1
ENSONIG00000002126,ENSONIG00000021427	inflammatory cytokines and receptors	XCL,XCR	2
ENSONIG00000002378,ENSONIG00000004445,ENSONIG00000005268,ENSONIG00000005287,ENSONIG00000005292,ENSONIG00000018173	innate immune cells related	chymase	6
ENSONIG00000007040	innate immune cells related	mkl1a	1
ENSONIG00000019711	innate immune cells related	mkl2a	1
ENSONIG00000004085	innate immune cells related	MST1R	1
ENSONIG00000020282	innate immune cells related	MST2R	1
ENSONIG00000007253,ENSONIG00000016826	innate immune cells related	NCAM	2
ENSONIG00000002442	innate immune cells related	RNKP-1 (Granzyme B)	1
ENSONIG00000011158	other genes related to immune cell response	ALCAM/CD166	1
ENSONIG00000001067,ENSONIG00000009330,ENSONIG00000011060,ENSONIG00000018855,ENSONIG00000019322	other genes related to immune cell response	B-cell CLL/lymphoma	5
ENSONIG00000008528,ENSONIG00000011944	other genes related to immune cell response	CARD	2
ENSONIG00000003818,ENSONIG00000008329,ENSONIG00000012587,ENSONIG00000015916,ENSONIG00000016363,ENSONIG00000017492,ENSONIG00000017494	other genes related to immune cell response	Caspase	7
ENSONIG00000003469,ENSONIG00000003475,ENSONIG00000003478,ENSONIG00000005125,ENSONIG00000006671,ENSONIG00000015188,ENSONIG00000019478	other genes related to immune cell response	cathepsin	7
ENSONIG00000005822,ENSONIG00000015519	other genes related to immune cell response	CD 151	2
ENSONIG00000014381	other genes related to immune cell response	CD 200	1
ENSONIG00000009006	other genes related to immune cell response	CD 247	1
ENSONIG00000009089	other genes related to immune cell response	CD 36	1
ENSONIG00000016724	other genes related to immune cell response	CD 63	1
ENSONIG00000018757	other genes related to immune cell response	CD 73	1
ENSONIG00000001512	other genes related to immune cell response	CD 83	1
ENSONIG00000007343	other genes related to immune cell response	CD 99	1
ENSONIG00000002750,ENSONIG00000006137	other genes related to immune cell response	HSP	2
ENSONIG00000011733,ENSONIG00000011735,ENSONIG00000011736,ENSONIG00000019559	other genes related to immune cell response	immunity related GTPase	4
ENSONIG00000017876	other genes related to immune cell response	IRG1	1
ENSONIG00000012612	other genes related to immune cell response	JAK (1,2)	1
ENSONIG00000017964	other genes related to immune cell response	Leukocyte related	1
ENSONIG00000004487,ENSONIG00000005475,ENSONIG00000008913,ENSONIG00000009360,ENSONIG00000009603,ENSONIG00000009608,ENSONIG00000012291,ENSONIG00000012421,ENSONIG00000013210,ENSONIG00000015213,ENSONIG00000018715	other genes related to immune cell response	LITRs	11
ENSONIG00000003287,ENSONIG00000004926,ENSONIG00000013095,ENSONIG00000016878	other genes related to immune cell response	lymphocyte antigen	4
ENSONIG00000008194,ENSONIG00000016164,ENSONIG00000017617,ENSONIG00000017868	other genes related to immune cell response	lymphocyte related	4
ENSONIG00000002314,ENSONIG00000016928	other genes related to immune cell response	MALT1	2
ENSONIG00000007908,ENSONIG00000011268,ENSONIG00000015643	other genes related to immune cell response	Microtubule-associated	3
ENSONIG00000001403,ENSONIG00000002136,ENSONIG00000003558,ENSONIG00000009012,ENSONIG00000016615,ENSONIG00000020622,ENSONIG00000020989	other genes related to immune cell response	myeloid cell related	7
ENSONIG00000008840,ENSONIG00000010591,ENSONIG00000010991	other genes related to immune cell response	Nitric oxide synthase and related	3
ENSONIG00000000954,ENSONIG00000000956,ENSONIG00000000982,ENSONIG00000002335,ENSONIG00000002339,ENSONIG00000015236,ENSONIG00000018384,ENSONIG00000018395,ENSONIG00000018397,ENSONIG00000018399,ENSONIG00000018404,ENSONIG00000018405,ENSONIG00000018417,ENSONIG00000018420,ENSONIG00000018423,ENSONIG00000019886,ENSONIG00000019889,ENSONIG00000019891	other genes related to immune cell response	NITRs	18
ENSONIG00000009458	other genes related to immune cell response	oncogene	1
ENSONIG00000001250,ENSONIG00000002817,ENSONIG00000007270,ENSONIG00000008210,ENSONIG00000008712,ENSONIG00000013073	other genes related to immune cell response	other genes involved	6
ENSONIG00000002264,ENSONIG00000005157	other genes related to immune cell response	Platelet related	2
ENSONIG00000005054	other genes related to immune cell response	PTAFR	1
ENSONIG00000006480	other genes related to immune cell response	TfR	1
ENSONIG00000000163,ENSONIG00000000409,ENSONIG00000004089,ENSONIG00000009356,ENSONIG00000009357,ENSONIG00000011419,ENSONIG00000011653,ENSONIG00000011966,ENSONIG00000014789,ENSONIG00000017609,ENSONIG00000018141,ENSONIG00000019425	other genes related to immune cell response	ubiquitin related	12
ENSONIG00000001999,ENSONIG00000002002,ENSONIG00000002003,ENSONIG00000002004,ENSONIG00000006798,ENSONIG00000009610,ENSONIG00000009614,ENSONIG00000009616,ENSONIG00000014112,ENSONIG00000014908,ENSONIG00000016379,ENSONIG00000020503,ENSONIG00000020786,ENSONIG00000021372	pattern recognition genes	C-type lectin	14
ENSONIG00000006077,ENSONIG00000009194	pattern recognition genes	Collectin-12	2
ENSONIG00000007077	pattern recognition genes	F-type lectin	1
ENSONIG00000003890,ENSONIG00000016915	pattern recognition genes	galectin	2
ENSONIG00000002202	pattern recognition genes	HMG	1
ENSONIG00000009022	pattern recognition genes	intelectin	1
ENSONIG00000003097,ENSONIG00000003823,ENSONIG00000005042,ENSONIG00000005479,ENSONIG00000008244,ENSONIG00000009273,ENSONIG00000009708,ENSONIG00000011255,ENSONIG00000014803,ENSONIG00000018057,ENSONIG00000020038	pattern recognition genes	LRR-containing proteins	11
ENSONIG00000001649,ENSONIG00000007637,ENSONIG00000008701	pattern recognition genes	MMR	3
ENSONIG00000006060	pattern recognition genes	Mrc1	1
ENSONIG00000000338,ENSONIG00000003994,ENSONIG00000008013,ENSONIG00000008734,ENSONIG00000008974,ENSONIG00000009118,ENSONIG00000012334,ENSONIG00000013608,ENSONIG00000015384	pattern recognition genes	NALP	9
ENSONIG00000000069,ENSONIG00000000336,ENSONIG00000000341,ENSONIG00000001840,ENSONIG00000003580,ENSONIG00000003581,ENSONIG00000003583,ENSONIG00000003983,ENSONIG00000003985,ENSONIG00000004533,ENSONIG00000006389,ENSONIG00000006403,ENSONIG00000006672,ENSONIG00000006724,ENSONIG00000006754,ENSONIG00000007327,ENSONIG00000007406,ENSONIG00000007421,ENSONIG00000007428,ENSONIG00000007430,ENSONIG00000007431,…	pattern recognition genes	NOD	63
ENSONIG00000004620,ENSONIG00000004625,ENSONIG00000004630,ENSONIG00000004633,ENSONIG00000004635,ENSONIG00000004640,ENSONIG00000004645,ENSONIG00000004647,ENSONIG00000004650,ENSONIG00000004651,ENSONIG00000004654,ENSONIG00000004688,ENSONIG00000004696,ENSONIG00000004697,ENSONIG00000004706,ENSONIG00000004710,ENSONIG00000004712,ENSONIG00000004720,ENSONIG00000004736,ENSONIG00000004748,ENSONIG00000004750,…	pattern recognition genes	NWD1	31
ENSONIG00000005404	pattern recognition genes	PGRP	1
ENSONIG00000006626	pattern recognition genes	rhamnose-binding lectin	1
ENSONIG00000010627,ENSONIG00000017739,ENSONIG00000018299	pattern recognition genes	scavenger receptor	3
ENSONIG00000006684,ENSONIG00000012415,ENSONIG00000014114	pattern recognition genes	TLR	3
ENSONIG00000021346	pattern recognition genes	TLR interactor	1
ENSONIG00000013461	T cell and B cell antigen activation	BANK1	1
ENSONIG00000014840	T cell and B cell antigen activation	BLNK	1
ENSONIG00000006440,ENSONIG00000015285,ENSONIG00000015286	T cell and B cell antigen activation	CD2 and related	3
ENSONIG00000000303	T cell and B cell antigen activation	CD22	1
ENSONIG00000014324	T cell and B cell antigen activation	CD226	1
ENSONIG00000016686	T cell and B cell antigen activation	CD3	1
ENSONIG00000013019,ENSONIG00000013024	T cell and B cell antigen activation	CD4	2
ENSONIG00000000951,ENSONIG00000013056	T cell and B cell antigen activation	CD74	2
ENSONIG00000007879,ENSONIG00000011435	T cell and B cell antigen activation	CD79	2
ENSONIG00000020375,ENSONIG00000020376	T cell and B cell antigen activation	CD8	2
ENSONIG00000015089	T cell and B cell antigen activation	CD9	1
ENSONIG00000004998	T cell and B cell antigen activation	DOCK2	1
ENSONIG00000004376	T cell and B cell antigen activation	EBF	1
ENSONIG00000013201	T cell and B cell antigen activation	FCRL5	1
ENSONIG00000016969	T cell and B cell antigen activation	Foxp3	1
ENSONIG00000000966,ENSONIG00000009184	T cell and B cell antigen activation	HDAC(1-8,10,11)	2
ENSONIG00000004520,ENSONIG00000004529,ENSONIG00000004536,ENSONIG00000004548,ENSONIG00000006429,ENSONIG00000006430,ENSONIG00000014935	T cell and B cell antigen activation	Ig heavy chain	7
ENSONIG00000004523,ENSONIG00000004526,ENSONIG00000004528,ENSONIG00000004534,ENSONIG00000004537,ENSONIG00000004542,ENSONIG00000004544,ENSONIG00000004547,ENSONIG00000004550,ENSONIG00000010952,ENSONIG00000010953,ENSONIG00000010955,ENSONIG00000012457,ENSONIG00000014940,ENSONIG00000014942,ENSONIG00000014943,ENSONIG00000014945,ENSONIG00000021353	T cell and B cell antigen activation	Ig heavy chain (variable)	18
ENSONIG00000001094,ENSONIG00000006974,ENSONIG00000006975,ENSONIG00000009154,ENSONIG00000013997,ENSONIG00000013999,ENSONIG00000017558,ENSONIG00000018425,ENSONIG00000020494,ENSONIG00000020550,ENSONIG00000020584,ENSONIG00000020739,ENSONIG00000020763,ENSONIG00000021123	T cell and B cell antigen activation	Ig light chain	14
ENSONIG00000005383	T cell and B cell antigen activation	Ig light chain (constant)	1
ENSONIG00000003930,ENSONIG00000013998,ENSONIG00000017560,ENSONIG00000020585	T cell and B cell antigen activation	Ig light chain (variable)	4
ENSONIG00000017554	T cell and B cell antigen activation	IgVL2-t	1
ENSONIG00000014360,ENSONIG00000019294	T cell and B cell antigen activation	IKK	2
ENSONIG00000003378	T cell and B cell antigen activation	ILDR1	1
ENSONIG00000011122,ENSONIG00000013054,ENSONIG00000016695	T cell and B cell antigen activation	immunoglobulin superfamily	3
ENSONIG00000000547,ENSONIG00000009060,ENSONIG00000014958,ENSONIG00000015310,ENSONIG00000018581	T cell and B cell antigen activation	KLF	5
ENSONIG00000012927	T cell and B cell antigen activation	LAG	1
ENSONIG00000009948	T cell and B cell antigen activation	LRIG	1
ENSONIG00000001145	T cell and B cell antigen activation	MAL	1
ENSONIG00000017666,ENSONIG00000018894	T cell and B cell antigen activation	NCK and related	2
ENSONIG00000005943	T cell and B cell antigen activation	NFAT	1
ENSONIG00000006889,ENSONIG00000009381,ENSONIG00000010613,ENSONIG00000016552	T cell and B cell antigen activation	NFATC	4
ENSONIG00000009604	T cell and B cell antigen activation	Novel Ig-containing protein	1
ENSONIG00000006291	T cell and B cell antigen activation	PBXIP1	1
ENSONIG00000007436	T cell and B cell antigen activation	PIGR	1
ENSONIG00000009796,ENSONIG00000019228	T cell and B cell antigen activation	pre-B-cell related	2
ENSONIG00000007715,ENSONIG00000016930	T cell and B cell antigen activation	Prolactin receptor	2
ENSONIG00000001339,ENSONIG00000001528,ENSONIG00000003316,ENSONIG00000014749,ENSONIG00000015710,ENSONIG00000017904,ENSONIG00000019041,ENSONIG00000020113	T cell and B cell antigen activation	Protein kinase C ?	8
ENSONIG00000010954,ENSONIG00000010973,ENSONIG00000015158,ENSONIG00000018585	T cell and B cell antigen activation	RGS (1-5,7-9,11,12,14,16,18-20)	4
ENSONIG00000001819,ENSONIG00000002592,ENSONIG00000013577,ENSONIG00000014961,ENSONIG00000015171	T cell and B cell antigen activation	SEMA	5
ENSONIG00000006065	T cell and B cell antigen activation	SWAP70	1
ENSONIG00000010653,ENSONIG00000016240	T cell and B cell antigen activation	TCF7L	2
ENSONIG00000000375,ENSONIG00000007400	T cell and B cell antigen activation	TCR	2
ENSONIG00000005613	T cell and B cell antigen activation	TIAM1	1
ENSONIG00000008111	T cell and B cell antigen activation	TIAM3	1
ENSONIG00000004834	T cell and B cell antigen activation	TMIGD	1
ENSONIG00000002277,ENSONIG00000015175,ENSONIG00000015297	T cell and B cell antigen activation	TYK2	3
ENSONIG00000000226,ENSONIG00000013067,ENSONIG00000018535	T cell and B cell antigen activation	VAV	3
ENSONIG00000010569	T cell and B cell antigen activation	VSIG	1
ENSONIG00000001313	T cell and B cell antigen activation	WAS proteins	1
ENSONIG00000010079	T cell and B cell antigen activation	ZAP	1

## Sheet: liver advantage at 36 h
GeneID	Immune Process	Immune Gene Categery	No.
ENSONIG00000010774	acute phase reactions	A1AT	1
ENSONIG00000020144	acute phase reactions	clade A	1
ENSONIG00000010186,ENSONIG00000014102,ENSONIG00000014105	acute phase reactions	fibrinogen	3
ENSONIG00000011687,ENSONIG00000012936	acute phase reactions	haptoglobin	2
ENSONIG00000017080	acute phase reactions	hemopexin	1
ENSONIG00000000374,ENSONIG00000001770,ENSONIG00000004219,ENSONIG00000006635,ENSONIG00000011022,ENSONIG00000012460,ENSONIG00000012952,ENSONIG00000012967,ENSONIG00000012970,ENSONIG00000014773,ENSONIG00000015215,ENSONIG00000015217	acute phase reactions	macroglobulin	12
ENSONIG00000007682,ENSONIG00000011956	acute phase reactions	MBL	2
ENSONIG00000015744,ENSONIG00000015755	acute phase reactions	plasminogen	2
ENSONIG00000005953	acute phase reactions	SA and relavant	1
ENSONIG00000012164,ENSONIG00000018705,ENSONIG00000019120	adapters effectors and signal transducers	chemotaxin	3
ENSONIG00000013904,ENSONIG00000014256	adapters effectors and signal transducers	granzyme	2
ENSONIG00000016321,ENSONIG00000018076	adapters effectors and signal transducers	Heme oxygenase	2
ENSONIG00000008091	adapters effectors and signal transducers	immune costimulatory protein	1
ENSONIG00000011628	adapters effectors and signal transducers	IpLITRs	1
ENSONIG00000000486,ENSONIG00000000824,ENSONIG00000009585,ENSONIG00000014527	adapters effectors and signal transducers	MAPK and relevant	4
ENSONIG00000000258,ENSONIG00000003431,ENSONIG00000003434,ENSONIG00000010124,ENSONIG00000021373	adapters effectors and signal transducers	perforin 1	5
ENSONIG00000014625	adapters effectors and signal transducers	RIP	1
ENSONIG00000015462	adapters effectors and signal transducers	SMAD (1-7,9)	1
ENSONIG00000003793	adapters effectors and signal transducers	UBE	1
ENSONIG00000000537	antigen processing and regulators	AGT	1
ENSONIG00000019729	antigen processing and regulators	CDC (2,5-7,16,20,23,27,42,A)	1
ENSONIG00000014473	antigen processing and regulators	LIFR	1
ENSONIG00000019989,ENSONIG00000019999,ENSONIG00000020001,ENSONIG00000020006	antigen processing and regulators	MHC I/II	4
ENSONIG00000003882	antigen processing and regulators	microglobulin	1
ENSONIG00000005510	antigen processing and regulators	SDF2	1
ENSONIG00000009648,ENSONIG00000015284,ENSONIG00000020190	antigen processing and regulators	TGF, TGF receptor and related	3
ENSONIG00000000775,ENSONIG00000002252	antigen processing and regulators	TNF,TNR and related	2
ENSONIG00000005412	antigen processing and regulators	VEGF (A,C,D)	1
ENSONIG00000004932	complement system	bfb	1
ENSONIG00000000342,ENSONIG00000000361,ENSONIG00000007831,ENSONIG00000009576,ENSONIG00000013828,ENSONIG00000013971,ENSONIG00000017189,ENSONIG00000018449	complement system	C1q	8
ENSONIG00000007613,ENSONIG00000014169	complement system	C1q and TNF related protein	2
ENSONIG00000000306,ENSONIG00000013731,ENSONIG00000016413,ENSONIG00000016437,ENSONIG00000016456	complement system	C3	5
ENSONIG00000002827,ENSONIG00000002863	complement system	C4	2
ENSONIG00000000645	complement system	C5	1
ENSONIG00000012780	complement system	C7	1
ENSONIG00000014453,ENSONIG00000018652,ENSONIG00000018653	complement system	C8	3
ENSONIG00000011123	complement system	C9	1
ENSONIG00000009261,ENSONIG00000010733,ENSONIG00000010940,ENSONIG00000013666	complement system	Complement factor	4
ENSONIG00000019808	complement system	complement regulatory proteins	1
ENSONIG00000002324,ENSONIG00000003009,ENSONIG00000017257	complement system	MASP	3
ENSONIG00000020674,ENSONIG00000021186,ENSONIG00000021247	inflammatory cytokines and receptors	atypical chemokine receptor	3
ENSONIG00000002351,ENSONIG00000007649	inflammatory cytokines and receptors	CC,CCR,CCL	2
ENSONIG00000002744	inflammatory cytokines and receptors	chemokine-like receptor or factor	1
ENSONIG00000018883	inflammatory cytokines and receptors	cytokine induced protein	1
ENSONIG00000001112,ENSONIG00000007534,ENSONIG00000009358,ENSONIG00000017327	inflammatory cytokines and receptors	EGF	4
ENSONIG00000001290	inflammatory cytokines and receptors	EMILIN1	1
ENSONIG00000000088,ENSONIG00000000289,ENSONIG00000000462,ENSONIG00000001251,ENSONIG00000004084,ENSONIG00000005064,ENSONIG00000005321,ENSONIG00000008970,ENSONIG00000009026,ENSONIG00000009092,ENSONIG00000010561,ENSONIG00000010957,ENSONIG00000012005,ENSONIG00000012204,ENSONIG00000012888,ENSONIG00000013098,ENSONIG00000015997,ENSONIG00000016818,ENSONIG00000019807,ENSONIG00000019874	inflammatory cytokines and receptors	FAM	20
ENSONIG00000001038,ENSONIG00000008471,ENSONIG00000012609,ENSONIG00000012622,ENSONIG00000018094	inflammatory cytokines and receptors	FGF and related	5
ENSONIG00000013554,ENSONIG00000020297	inflammatory cytokines and receptors	GATA and related	2
ENSONIG00000019741	inflammatory cytokines and receptors	GDF	1
ENSONIG00000001786,ENSONIG00000002204,ENSONIG00000015622	inflammatory cytokines and receptors	IFN induced proteins and relevant	3
ENSONIG00000021308	inflammatory cytokines and receptors	IL and relevant	1
ENSONIG00000013117,ENSONIG00000016996,ENSONIG00000016999	inflammatory cytokines and receptors	ILR and relevant	3
ENSONIG00000008711,ENSONIG00000009206,ENSONIG00000009870	inflammatory cytokines and receptors	Integrin alpha	3
ENSONIG00000016335	inflammatory cytokines and receptors	Integrin beta	1
ENSONIG00000014310	inflammatory cytokines and receptors	oncostatin M receptor	1
ENSONIG00000008110	inflammatory cytokines and receptors	TGF related	1
ENSONIG00000008524,ENSONIG00000009561	innate immune cells related	MMD	2
ENSONIG00000003998	innate immune cells related	MST1	1
ENSONIG00000011106	innate immune cells related	NCAM	1
ENSONIG00000015838	innate immune cells related	NCCRP-1	1
ENSONIG00000014641	other genes related to immune cell response	Adenosine receptor A	1
ENSONIG00000002483	other genes related to immune cell response	ADNP	1
ENSONIG00000016150,ENSONIG00000016151,ENSONIG00000016677	other genes related to immune cell response	Apolipoprotein A	3
ENSONIG00000014226,ENSONIG00000015766	other genes related to immune cell response	cathepsin	2
ENSONIG00000018735	other genes related to immune cell response	CD 109	1
ENSONIG00000007616	other genes related to immune cell response	CD 209	1
ENSONIG00000008938	other genes related to immune cell response	CD 302	1
ENSONIG00000003300	other genes related to immune cell response	CEBP	1
ENSONIG00000012434	other genes related to immune cell response	GRP	1
ENSONIG00000000044,ENSONIG00000000045,ENSONIG00000016359	other genes related to immune cell response	hepcidin	3
ENSONIG00000000805,ENSONIG00000008526,ENSONIG00000010551,ENSONIG00000012430,ENSONIG00000012446,ENSONIG00000012454,ENSONIG00000012462,ENSONIG00000013770	other genes related to immune cell response	HSP	8
ENSONIG00000003215,ENSONIG00000009164,ENSONIG00000018889	other genes related to immune cell response	Kruppel-like factor	3
ENSONIG00000004813	other genes related to immune cell response	Leukocyte related	1
ENSONIG00000002864,ENSONIG00000005478,ENSONIG00000007979,ENSONIG00000015227,ENSONIG00000017930	other genes related to immune cell response	LITRs	5
ENSONIG00000010790	other genes related to immune cell response	lymphocyte antigen	1
ENSONIG00000011308,ENSONIG00000012636	other genes related to immune cell response	Lysozyme	2
ENSONIG00000001072,ENSONIG00000013670,ENSONIG00000016283	other genes related to immune cell response	Microtubule-associated	3
ENSONIG00000012559	other genes related to immune cell response	Nitric oxide synthase and related	1
ENSONIG00000003637,ENSONIG00000007198,ENSONIG00000008754,ENSONIG00000009706,ENSONIG00000010033,ENSONIG00000012695	other genes related to immune cell response	other genes involved	6
ENSONIG00000001706,ENSONIG00000008989	other genes related to immune cell response	Platelet related	2
ENSONIG00000000923	other genes related to immune cell response	Prohibitin	1
ENSONIG00000009050,ENSONIG00000010436	other genes related to immune cell response	Selenoprotein	2
ENSONIG00000018665	other genes related to immune cell response	TfR	1
ENSONIG00000001931,ENSONIG00000002572	other genes related to immune cell response	TMED (1-5,7-9,A)	2
ENSONIG00000009845	other genes related to immune cell response	transferrin and receptor	1
ENSONIG00000000250,ENSONIG00000001381,ENSONIG00000005639,ENSONIG00000005917,ENSONIG00000006525,ENSONIG00000008469,ENSONIG00000010950,ENSONIG00000013433,ENSONIG00000015060,ENSONIG00000018934,ENSONIG00000021048	other genes related to immune cell response	ubiquitin related	11
ENSONIG00000002000,ENSONIG00000004921,ENSONIG00000004924,ENSONIG00000006977,ENSONIG00000009100,ENSONIG00000009615,ENSONIG00000010885,ENSONIG00000010886,ENSONIG00000013029,ENSONIG00000013034,ENSONIG00000020177	pattern recognition genes	C-type lectin	11
ENSONIG00000006599	pattern recognition genes	F-type lectin	1
ENSONIG00000008425	pattern recognition genes	galectin	1
ENSONIG00000000127,ENSONIG00000012926,ENSONIG00000014400	pattern recognition genes	LRR-containing proteins	3
ENSONIG00000000936	pattern recognition genes	Mrc6	1
ENSONIG00000017330	pattern recognition genes	NALP	1
ENSONIG00000004622,ENSONIG00000004624,ENSONIG00000004641,ENSONIG00000004662,ENSONIG00000004665,ENSONIG00000004666,ENSONIG00000004690,ENSONIG00000004692,ENSONIG00000004721,ENSONIG00000004728,ENSONIG00000004731,ENSONIG00000004764,ENSONIG00000004773,ENSONIG00000004779,ENSONIG00000004783,ENSONIG00000004789,ENSONIG00000004802	pattern recognition genes	NWD1	17
ENSONIG00000008092,ENSONIG00000018191	pattern recognition genes	PGRP	2
ENSONIG00000003615,ENSONIG00000014824,ENSONIG00000015082,ENSONIG00000018996	pattern recognition genes	rhamnose-binding lectin	4
ENSONIG00000000428,ENSONIG00000000431,ENSONIG00000015358,ENSONIG00000018118	pattern recognition genes	scavenger receptor	4
ENSONIG00000010172	pattern recognition genes	TLR	1
ENSONIG00000014613	T cell and B cell antigen activation	BCAP	1
ENSONIG00000002682	T cell and B cell antigen activation	CD276	1
ENSONIG00000012355	T cell and B cell antigen activation	CD81	1
ENSONIG00000013162,ENSONIG00000013552,ENSONIG00000013968	T cell and B cell antigen activation	GALNAC4S-6ST	3
ENSONIG00000004475	T cell and B cell antigen activation	HDAC(1-8,10,11)	1
ENSONIG00000005364	T cell and B cell antigen activation	Ig binding proteins	1
ENSONIG00000014179	T cell and B cell antigen activation	ILDR1	1
ENSONIG00000002671,ENSONIG00000003578,ENSONIG00000005111	T cell and B cell antigen activation	immunoglobulin superfamily	3
ENSONIG00000017138	T cell and B cell antigen activation	Kinesin-like protein	1
ENSONIG00000005746	T cell and B cell antigen activation	PBXIP1	1
ENSONIG00000001542,ENSONIG00000008282,ENSONIG00000017929	T cell and B cell antigen activation	Protein kinase C ?	3
ENSONIG00000006130,ENSONIG00000018661	T cell and B cell antigen activation	RGS (1-5,7-9,11,12,14,16,18-20)	2
ENSONIG00000007902	T cell and B cell antigen activation	SEMA	1
ENSONIG00000016343	T cell and B cell antigen activation	Sid4	1
ENSONIG00000009960	T cell and B cell antigen activation	TAL	1
ENSONIG00000011049	T cell and B cell antigen activation	VSIG	1
