# Supplementary material for: Fish gut-liver immunity during homeostasis or inflammation revealed by integrative transcriptome and proteome studies
Source: Sci Rep. 2016 Nov 3;6:36048. doi: 10.1038/srep36048 (PMC5093735; doi:10.1038/srep36048)
Supplement: Supplementary Dataset 5 [file srep36048-s5.xls]

## Sheet: mucus advantage (0 h)
Protein-GeneID	Immune Process	Immune Gene Categery	No.
I3JB17-ENSONIG000000	adapters effectors and signal transducers	EIF 2-a kinase 2	1
I3KTB0-ENSONIG000000	adapters effectors and signal transducers	MAPK and relevant	1
I3IXU2-ENSONIG000000,I3IXW3-ENSONIG000000,I3JJW2-ENSONIG000000	adapters effectors and signal transducers	STAT	3
I3J5E0-ENSONIG000000	antigen processing and regulators	PSM	1
I3KKI2-ENSONIG000000	antigen processing and regulators	RAC1	1
I3KWE9-ENSONIG000000,I3KMQ9-ENSONIG000000,I3J692-ENSONIG000000	inflammatory cytokines and receptors	IFN induced proteins and relevant	3
I3JVW7-ENSONIG000000	inflammatory cytokines and receptors	IL and relevant	1
I3JV59-ENSONIG000000,I3KG04-ENSONIG000000,I3KLR4-ENSONIG000000,I3KLR7-ENSONIG000000	other genes related to immune cell response	Caspase	4
I3JP35-ENSONIG000000,I3IWN4-ENSONIG000000,I3JF31-ENSONIG000000	other genes related to immune cell response	HSP	3
I3KN36-ENSONIG000000	other genes related to immune cell response	IRG1	1
I3JI39-ENSONIG000000,I3J8G4-ENSONIG000000,I3KF52-ENSONIG000000,I3K374-ENSONIG000000,I3JYJ4-ENSONIG000000,I3JIF1-ENSONIG000000,I3JQT0-ENSONIG000000	other genes related to immune cell response	ubiquitin related	7
I3J175-ENSONIG000000	pattern recognition genes	galectin	1
I3JAU8-ENSONIG000000,I3JAC7-ENSONIG000000,I3JAR4-ENSONIG000000,I3JAR5-ENSONIG000000,I3JAS0-ENSONIG000000,I3JAT7-ENSONIG000000,I3JAT0-ENSONIG000000,I3JAS8-ENSONIG000000	pattern recognition genes	NWD1	8
I3JN19-ENSONIG000000	T cell and B cell antigen activation	GALNAC4S-6ST	1

## Sheet: bile advantage (0 h)
Protein-GeneID	Immune Process	Immune Gene Categery	No.
I3JXF1-ENSONIG000000	acute phase reactions	A1AT	1
I3KW84-ENSONIG000000	acute phase reactions	clade A	1
I3JVB3-ENSONIG000000,I3K9D2-ENSONIG000000,I3K9D6-ENSONIG000000	acute phase reactions	fibrinogen	3
I3K0S0-ENSONIG000000,I3K578-ENSONIG000000,I3K577-ENSONIG000000	acute phase reactions	haptoglobin	3
I3KK90-ENSONIG000000	acute phase reactions	hemopexin	1
I3KDF5-ENSONIG000000,I3KBV4-ENSONIG000000,I3JHP0-ENSONIG000000,I3K3J8-ENSONIG000000,I3IV30-ENSONIG000000,I3KDF7-ENSONIG000000,I3K596-ENSONIG000000,I3K5B8-ENSONIG000000,I3J026-ENSONIG000000,I3JYC3-ENSONIG000000	acute phase reactions	macroglobulin	10
I3JQN5-ENSONIG000000	acute phase reactions	MBL	1
I3KFB7-ENSONIG000000,I3KFD6-ENSONIG000000	acute phase reactions	plasminogen	2
I3JF57-ENSONIG000000	acute phase reactions	SA and relavant	1
I3KSH1-ENSONIG000000	adapters effectors and signal transducers	chemotaxin	1
I3IUN8-ENSONIG000000,I3IUN9-ENSONIG000000	adapters effectors and signal transducers	perforin 1	2
I3IVP4-ENSONIG000000	antigen processing and regulators	AGT	1
I3K9M4-ENSONIG000000,I3J7Q1-ENSONIG000000	antigen processing and regulators	microglobulin	2
I3JBG0-ENSONIG000000	complement system	bfb	1
I3IUU5-ENSONIG000000,I3K828-ENSONIG000000,I3KHV5-ENSONIG000000,I3KHS6-ENSONIG000000	complement system	C3	4
I3J3V3-ENSONIG000000,I3J3Z6-ENSONIG000000	complement system	C4	2
I3IW28-ENSONIG000000	complement system	C5	1
I3K4N1-ENSONIG000000	complement system	C6	1
I3KD85-ENSONIG000000,I3K4P3-ENSONIG000000	complement system	C7	2
I3KQT4-ENSONIG000000,I3KQT5-ENSONIG000000,I3KAM7-ENSONIG000000	complement system	C8	3
I3JYR0-ENSONIG000000	complement system	C9	1
I3K7U8-ENSONIG000000,I3JY18-ENSONIG000000,I3K353-ENSONIG000000,I3JY19-ENSONIG000000	complement system	Complement factor	4
I3KIM0-ENSONIG000000,I3KUZ0-ENSONIG000000	complement system	complement regulatory proteins	2
I3J4H8-ENSONIG000000	complement system	MASP	1
I3JSB5-ENSONIG000000	inflammatory cytokines and receptors	EGF	1
I3KLJ9-ENSONIG000000	inflammatory cytokines and receptors	TTN/TITIN	1
I3J849-ENSONIG000000	innate immune cells related	MST1	1
I3KGU7-ENSONIG000000,I3K841-ENSONIG000000	other genes related to immune cell response	Apolipoprotein A	2
I3K9T5-ENSONIG000000,I3JHT3-ENSONIG000000	other genes related to immune cell response	cathepsin	2
I3K459-ENSONIG000000,I3JZD9-ENSONIG000000	other genes related to immune cell response	Lysozyme	2
I3J6I8-ENSONIG000000	other genes related to immune cell response	myeloid cell related	1
I3JR09-ENSONIG000000	other genes related to immune cell response	Platelet related	1
I3JR88-ENSONIG000000	other genes related to immune cell response	Selenoprotein	1
I3JU26-ENSONIG000000	other genes related to immune cell response	transferrin and receptor	1
I3KWC6-ENSONIG000000,I3K5J1-ENSONIG000000,I3J0W2-ENSONIG000000	pattern recognition genes	C-type lectin	3
I3KJN4-ENSONIG000000	pattern recognition genes	galectin	1
I3JRP2-ENSONIG000000	pattern recognition genes	Mrc5	1
I3IX42-ENSONIG000000	pattern recognition genes	Mrc6	1
I3JAD8-ENSONIG000000,I3JAL8-ENSONIG000000,I3JAQ5-ENSONIG000000,I3JAR3-ENSONIG000000,I3JB06-ENSONIG000000	pattern recognition genes	NWD1	5
I3J6Q6-ENSONIG000000	pattern recognition genes	rhamnose-binding lectin	1
I3IVA4-ENSONIG000000,I3IVA7-ENSONIG000000,I3KDX6-ENSONIG000000,I3KMM0-ENSONIG000000	pattern recognition genes	scavenger receptor	4
I3J6W7-ENSONIG000000	T cell and B cell antigen activation	FCGR	1
I3JY36-ENSONIG000000	T cell and B cell antigen activation	Ig heavy chain (variable)	1
I3KLZ5-ENSONIG000000	T cell and B cell antigen activation	Ig light chain	1
I3KBQ8-ENSONIG000000	T cell and B cell antigen activation	IGFN1	1
I3KHI2-ENSONIG000000	T cell and B cell antigen activation	Sid4	1

## Sheet: mucus advantage (36 h)
Protein-GeneID	Immune Process	Immune Gene Categery	No.
I3JB17-ENSONIG000000	adapters effectors and signal transducers	EIF 2-a kinase 2	1
I3IXU2-ENSONIG000000,I3IXW3-ENSONIG000000,I3JJW2-ENSONIG000000	adapters effectors and signal transducers	STAT	3
I3JZ48-ENSONIG000000,I3K8R7-ENSONIG000000,I3IVD6-ENSONIG000000	adapters effectors and signal transducers	UBE	3
I3K0G8-ENSONIG000000,I3J5E0-ENSONIG000000	antigen processing and regulators	PSM	2
I3KEI9-ENSONIG000000	inflammatory cytokines and receptors	EGF	1
I3JDG3-ENSONIG000000	inflammatory cytokines and receptors	IFN induced proteins and relevant	1
I3KLR7-ENSONIG000000,I3KG04-ENSONIG000000,I3JV59-ENSONIG000000	other genes related to immune cell response	Caspase	3
I3KN36-ENSONIG000000	other genes related to immune cell response	IRG1	1
I3KC33-ENSONIG000000	other genes related to immune cell response	Microtubule-associated	1
I3J8G4-ENSONIG000000,I3K374-ENSONIG000000	other genes related to immune cell response	ubiquitin related	2
I3JAC7-ENSONIG000000,I3JAR4-ENSONIG000000,I3JAR5-ENSONIG000000,I3JAS0-ENSONIG000000,I3JAS8-ENSONIG000000,I3JAT0-ENSONIG000000,I3JAT7-ENSONIG000000	pattern recognition genes	NWD1	7
I3JN19-ENSONIG000000	T cell and B cell antigen activation	GALNAC4S-6ST	1

## Sheet: bile advantage (36 h)
Protein-GeneID	Immune Process	Immune Gene Categery	No.
I3JXF1-ENSONIG000000	acute phase reactions	A1AT	1
I3J4F3-ENSONIG000000	acute phase reactions	Ferritin	1
I3K9D2-ENSONIG000000,I3K9D6-ENSONIG000000,I3JVB3-ENSONIG000000	acute phase reactions	fibrinogen	3
I3K0S0-ENSONIG000000	acute phase reactions	haptoglobin	1
I3K3J8-ENSONIG000000,I3K596-ENSONIG000000,I3JYC3-ENSONIG000000,I3KDF5-ENSONIG000000,I3J026-ENSONIG000000,I3KDF7-ENSONIG000000,I3IV30-ENSONIG000000,I3JHP0-ENSONIG000000	acute phase reactions	macroglobulin	8
I3JF57-ENSONIG000000	acute phase reactions	SA and relavant	1
I3KSH1-ENSONIG000000	adapters effectors and signal transducers	chemotaxin	1
I3JHQ2-ENSONIG000000,I3IUN8-ENSONIG000000	adapters effectors and signal transducers	perforin 1	2
I3J7Q1-ENSONIG000000	antigen processing and regulators	microglobulin	1
I3J3Z6-ENSONIG000000,I3J3V3-ENSONIG000000	complement system	C4	2
I3JY19-ENSONIG000000,I3JY18-ENSONIG000000	complement system	Complement factor	2
I3JSB5-ENSONIG000000	inflammatory cytokines and receptors	EGF	1
I3KLJ9-ENSONIG000000	inflammatory cytokines and receptors	TTN/TITIN	1
I3J849-ENSONIG000000	innate immune cells related	MST1	1
I3JPC8-ENSONIG000000,I3J8F4-ENSONIG000000	other genes related to immune cell response	HSP	2
I3KWC6-ENSONIG000000	pattern recognition genes	C-type lectin	1
I3KJN4-ENSONIG000000	pattern recognition genes	galectin	1
I3JAX1-ENSONIG000000,I3JAR3-ENSONIG000000,I3JAV4-ENSONIG000000	pattern recognition genes	NWD1	3
I3KC18-ENSONIG000000,I3J6Q6-ENSONIG000000	pattern recognition genes	rhamnose-binding lectin	2
I3IVA7-ENSONIG000000,I3KDX6-ENSONIG000000,I3KMM0-ENSONIG000000,I3IVA4-ENSONIG000000	pattern recognition genes	scavenger receptor	4
