# Supplementary material for: Fish gut-liver immunity during homeostasis or inflammation revealed by integrative transcriptome and proteome studies
Source: Sci Rep. 2016 Nov 3;6:36048. doi: 10.1038/srep36048 (PMC5093735; doi:10.1038/srep36048)
Supplement: Supplementary Dataset 6 [file srep36048-s6.xls]

## Sheet: gut advantage in region a
GeneID	Immune Process	Gene categery	Anotated	Blasted
ENSONIG00000002195	acute phase reactions	macroglobulin		ref|XP_003201105.1| PREDICTED: similar to C3 and PZP-like, alpha-2-macroglobulin domain containing 8 [Danio rerio]
ENSONIG00000008894	acute phase reactions	MBL		ref|NP_001153953.1| mannan-binding lectin H3 [Oncorhynchus mykiss] gb|ABW91002.1| mannan-binding lectin H3 precursor [Oncorhynchus mykiss]
ENSONIG00000012452	acute phase reactions	SA and relavant	gb|ACQ58218.1| Serum amyloid P-component precursor [Anoplopoma fimbria]
ENSONIG00000000236	adapters effectors and signal transducers	ASB (1-3,5-8,12,13)	ankyrin repeat and SOCS box-containing 2a, tandem duplicate 1 [Source:ZFIN;Acc:ZDB-GENE-030131-5355]
ENSONIG00000002689	adapters effectors and signal transducers	CD40L	CD40 ligand [Source:ZFIN;Acc:ZDB-GENE-100727-1]
ENSONIG00000017008	adapters effectors and signal transducers	granzyme	granzyme A (granzyme 1, cytotoxic T-lymphocyte-associated serine esterase 3) [Source:HGNC Symbol;Acc:4708]
ENSONIG00000017010	adapters effectors and signal transducers	granzyme	granzyme A (granzyme 1, cytotoxic T-lymphocyte-associated serine esterase 3) [Source:HGNC Symbol;Acc:4708]
ENSONIG00000017011	adapters effectors and signal transducers	granzyme	granzyme A (granzyme 1, cytotoxic T-lymphocyte-associated serine esterase 3) [Source:HGNC Symbol;Acc:4708]
ENSONIG00000003805	adapters effectors and signal transducers	MAPK and relevant	mitogen-activated protein kinase kinase kinase kinase 2-like [Source:ZFIN;Acc:ZDB-GENE-030616-163]
ENSONIG00000007769	adapters effectors and signal transducers	MAPK and relevant	mitogen-activated protein kinase kinase kinase kinase 1 [Source:HGNC Symbol;Acc:6863]
ENSONIG00000009142	adapters effectors and signal transducers	MAPK and relevant	sp|Q90336.1|MK14A_CYPCA RecName: Full=Mitogen-activated protein kinase 14A; Short=MAP kinase 14A; Short=MAPK 14A; AltName: Full=Mitogen-activated protein kinase p38a; Short=MAP kinase p38a; Short=cp38a dbj|BAA11881.1| mitogen-activated protein kinase (p38) [Cyprinus carpio]
ENSONIG00000010429	adapters effectors and signal transducers	MAPK and relevant	mitogen-activated protein kinase 12a [Source:ZFIN;Acc:ZDB-GENE-990415-257]
ENSONIG00000019397	adapters effectors and signal transducers	MAPK and relevant	mitogen-activated protein kinase 8 interacting protein 3 [Source:ZFIN;Acc:ZDB-GENE-090303-6]
ENSONIG00000000265	adapters effectors and signal transducers	perforin 1	perforin 1 (pore forming protein) [Source:HGNC Symbol;Acc:9360]
ENSONIG00000006646	adapters effectors and signal transducers	perforin 1	perforin 1 (pore forming protein) [Source:HGNC Symbol;Acc:9360]
ENSONIG00000009831	adapters effectors and signal transducers	perforin 1	perforin 1.1 [Source:ZFIN;Acc:ZDB-GENE-111212-2]
ENSONIG00000003315	adapters effectors and signal transducers	SOCS (1-7)	suppressor of cytokine signaling 1b [Source:ZFIN;Acc:ZDB-GENE-090313-141]
ENSONIG00000011930	adapters effectors and signal transducers	STAT	signal transducer and activator of transcription 6, interleukin-4 induced [Source:ZFIN;Acc:ZDB-GENE-030131-9359]
ENSONIG00000016817	adapters effectors and signal transducers	STAT	signal transducer and activator of transcription 4 [Source:ZFIN;Acc:ZDB-GENE-030616-264]
ENSONIG00000002460	adapters effectors and signal transducers	TRAF	TRAF3 interacting protein 3 [Source:HGNC Symbol;Acc:30766]
ENSONIG00000000626	adapters effectors and signal transducers	UBE	ubiquitin-conjugating enzyme E2D 1a [Source:ZFIN;Acc:ZDB-GENE-040426-1609]
ENSONIG00000007762	antigen processing and regulators	CDC (2,5-7,16,20,23,27,42,A)	CDC28 protein kinase regulatory subunit 2 [Source:ZFIN;Acc:ZDB-GENE-050208-508]
ENSONIG00000019601	antigen processing and regulators	Legumain	legumain [Source:ZFIN;Acc:ZDB-GENE-021030-1]
ENSONIG00000005294	antigen processing and regulators	MAF	v-maf avian musculoaponeurotic fibrosarcoma oncogene homolog Ga [Source:ZFIN;Acc:ZDB-GENE-040624-7]
ENSONIG00000001466	antigen processing and regulators	MHC I/II		gb|ABI21844.1| nonclassical MHC class I antigen [Oncorhynchus mykiss]
ENSONIG00000003902	antigen processing and regulators	MHC I/II		gb|AAA48550.1| MHC class II beta chain [Aulonocara hansbaenschi]
ENSONIG00000003904	antigen processing and regulators	MHC I/II		gb|AAF65679.1|AF212852_1 MHC class II alpha subunit [Aulonocara hansbaenschi]
ENSONIG00000006327	antigen processing and regulators	MHC I/II		gb|AAA48546.1| MHC class II beta chain [Aulonocara hansbaenschi] gb|AAB27553.2| class II major histocompatibility complex beta chain [Aulonocara hansbaenschi]
ENSONIG00000007425	antigen processing and regulators	MHC I/II		PREDICTED: h-2 class II histocompatibility antigen, I-E beta chain-like [Oreochromis niloticus]
ENSONIG00000007445	antigen processing and regulators	MHC I/II	prf||1918357A MHC II
ENSONIG00000007446	antigen processing and regulators	MHC I/II		gb|AAF65681.1|AF212854_1 MHC class II alpha subunit [Aulonocara hansbaenschi]
ENSONIG00000007449	antigen processing and regulators	MHC I/II		gb|AAA48547.1| MHC class II beta chain [Aulonocara hansbaenschi]
ENSONIG00000007453	antigen processing and regulators	MHC I/II		gb|AAF65681.1|AF212854_1 MHC class II alpha subunit [Aulonocara hansbaenschi]
ENSONIG00000008025	antigen processing and regulators	MHC I/II		PREDICTED: HLA class I histocompatibility antigen, Cw-17 alpha chain-like [Oreochromis niloticus]
ENSONIG00000008336	antigen processing and regulators	MHC I/II		gb|AAF66843.1|AF212855_1 MHC class II alpha subunit [Oreochromis niloticus]
ENSONIG00000008407	antigen processing and regulators	MHC I/II		gb|AAD37812.1| MHC class I antigen [Aulonocara hansbaenschi]
ENSONIG00000008413	antigen processing and regulators	MHC I/II		gb|AAD37815.1| MHC class I antigen [Aulonocara hansbaenschi]
ENSONIG00000009128	antigen processing and regulators	MHC I/II		gb|ADB43565.1| MHC class II antigen alpha chain [Verasper variegatus]
ENSONIG00000009129	antigen processing and regulators	MHC I/II		gb|AAA48550.1| MHC class II beta chain [Aulonocara hansbaenschi]
ENSONIG00000009132	antigen processing and regulators	MHC I/II		gb|AAF66843.1|AF212855_1 MHC class II alpha subunit [Oreochromis niloticus]
ENSONIG00000010744	antigen processing and regulators	MHC I/II		gb|AAF65679.1|AF212852_1 MHC class II alpha subunit [Aulonocara hansbaenschi]
ENSONIG00000011081	antigen processing and regulators	MHC I/II		PREDICTED: class I histocompatibility antigen, F10 alpha chain-like [Oreochromis niloticus]
ENSONIG00000012437	antigen processing and regulators	MHC I/II		gb|AAA49381.1| MHC class II alpha [Morone saxatilis]
ENSONIG00000012441	antigen processing and regulators	MHC I/II		gb|AAA48546.1| MHC class II beta chain [Aulonocara hansbaenschi] gb|AAB27553.2| class II major histocompatibility complex beta chain [Aulonocara hansbaenschi]
ENSONIG00000012483	antigen processing and regulators	MHC I/II		dbj|BAF37373.1| MHC class IA antigen [Oreochromis niloticus]
ENSONIG00000012502	antigen processing and regulators	MHC I/II		gb|AAL11413.1| major histocompatibility class I receptor [Sander vitreus]
ENSONIG00000015362	antigen processing and regulators	MHC I/II		gb|AAL11412.1| major histocompatibility class I receptor [Sander vitreus]
ENSONIG00000017388	antigen processing and regulators	MHC I/II		gb|ACX35613.1| MHC class I antigen [Salmo salar]
ENSONIG00000018452	antigen processing and regulators	MHC I/II		gb|AAF65679.1|AF212852_1 MHC class II alpha subunit [Aulonocara hansbaenschi]
ENSONIG00000019001	antigen processing and regulators	MHC I/II		gb|AAB67864.1| MHC class II alpha [Morone saxatilis]
ENSONIG00000019004	antigen processing and regulators	MHC I/II		gb|AAA49159.1| MHC class II beta chain [Cyphotilapia frontosa]
ENSONIG00000019932	antigen processing and regulators	MHC I/II		gb|AAA49159.1| MHC class II beta chain [Cyphotilapia frontosa]
ENSONIG00000019933	antigen processing and regulators	MHC I/II		gb|AAF65678.1|AF212851_1 MHC class II alpha subunit [Aulonocara hansbaenschi]
ENSONIG00000019937	antigen processing and regulators	MHC I/II		gb|AAA48550.1| MHC class II beta chain [Aulonocara hansbaenschi]
ENSONIG00000019940	antigen processing and regulators	MHC I/II		gb|AAF65677.1|AF212850_1 MHC class II alpha subunit [Aulonocara hansbaenschi]
ENSONIG00000019943	antigen processing and regulators	MHC I/II		gb|AAF65679.1|AF212852_1 MHC class II alpha subunit [Aulonocara hansbaenschi]
ENSONIG00000019944	antigen processing and regulators	MHC I/II		gb|AAA49158.1| MHC class II beta chain [Cyphotilapia frontosa]
ENSONIG00000020051	antigen processing and regulators	MHC I/II		gb|AAD37812.1| MHC class I antigen [Aulonocara hansbaenschi]
ENSONIG00000017151	antigen processing and regulators	RAC1	ras-related C3 botulinum toxin substrate 1 (rho family, small GTP binding protein Rac1) [Source:HGNC Symbol;Acc:9801]
ENSONIG00000012935	antigen processing and regulators	TAPBP	TAP binding protein-like [Source:ZFIN;Acc:ZDB-GENE-121003-1]
ENSONIG00000008403	antigen processing and regulators	Tapsin		PREDICTED: tapasin-like [Pundamilia nyererei]
ENSONIG00000001342	antigen processing and regulators	TGF, TGF receptor and related		ref|XP_003413659.1| PREDICTED: transforming growth factor-beta receptor-associated protein 1 [Loxodonta africana]
ENSONIG00000012026	antigen processing and regulators	TGF, TGF receptor and related	latent transforming growth factor beta binding protein 2 [Source:HGNC Symbol;Acc:6715]
ENSONIG00000000166	antigen processing and regulators	TNF,TNR and related	tumor necrosis factor, alpha-induced protein 8-like 3 [Source:ZFIN;Acc:ZDB-GENE-040426-1313]
ENSONIG00000000810	antigen processing and regulators	TNF,TNR and related	tumor necrosis factor (ligand) superfamily, member 10 [Source:ZFIN;Acc:ZDB-GENE-040718-335]
ENSONIG00000001930	antigen processing and regulators	TNF,TNR and related		PREDICTED: tumor necrosis factor ligand superfamily member 14-like [Oreochromis niloticus]
ENSONIG00000002135	antigen processing and regulators	TNF,TNR and related		gb|ACQ58825.1| Lipopolysaccharide-induced tumor necrosis factor-alpha factor homolog [Anoplopoma fimbria]
ENSONIG00000006641	antigen processing and regulators	TNF,TNR and related	tumor necrosis factor (ligand) superfamily, member 10 [Source:ZFIN;Acc:ZDB-GENE-040718-335]
ENSONIG00000006933	antigen processing and regulators	TNF,TNR and related	tumor necrosis factor (ligand) superfamily, member 10 like [Source:ZFIN;Acc:ZDB-GENE-010801-1]
ENSONIG00000007044	antigen processing and regulators	TNF,TNR and related	tumor necrosis factor receptor superfamily, member 11b [Source:HGNC Symbol;Acc:11909]
ENSONIG00000014367	antigen processing and regulators	TNF,TNR and related	tumor necrosis factor (ligand) superfamily, member 13b [Source:ZFIN;Acc:ZDB-GENE-080204-44]
ENSONIG00000014483	antigen processing and regulators	TNF,TNR and related	tumor necrosis factor receptor superfamily, member 11a, NFKB activator [Source:HGNC Symbol;Acc:11908]
ENSONIG00000016368	antigen processing and regulators	TNF,TNR and related	tumor necrosis factor (ligand) superfamily, member 11 [Source:ZFIN;Acc:ZDB-GENE-090805-2]
ENSONIG00000002120	complement system	C1q		gb|ACO36149.1| C1q-like-protein [Perca flavescens]
ENSONIG00000007830	complement system	C1q		gb|ADX97158.1| c1q-like 23kda protein [Perca flavescens]
ENSONIG00000007837	complement system	C1q		dbj|BAI40067.1| C1q-like 23kDa protein [Neoditrema ransonnetii]
ENSONIG00000007869	complement system	C1q		gb|AAS93680.1| ovary-specific C1q-like factor [Carassius auratus auratus]
ENSONIG00000007982	complement system	C1q		gb|ACO36149.1| C1q-like-protein [Perca flavescens]
ENSONIG00000010048	complement system	C1q		ref|XP_002660918.2| PREDICTED: complement C1q-like protein 2-like [Danio rerio]
ENSONIG00000010049	complement system	C1q		ref|XP_002660918.2| PREDICTED: complement C1q-like protein 2-like [Danio rerio]
ENSONIG00000015161	complement system	C7	complement component 7a [Source:ZFIN;Acc:ZDB-GENE-081104-392]
ENSONIG00000007153	inflammatory cytokines and receptors	CC,CCR,CCL	chemokine (C-C motif) receptor 8.1 [Source:ZFIN;Acc:ZDB-GENE-070302-1]
ENSONIG00000009003	inflammatory cytokines and receptors	CC,CCR,CCL	chemokine (C-C motif) receptor 7 [Source:ZFIN;Acc:ZDB-GENE-060522-2]
ENSONIG00000010316	inflammatory cytokines and receptors	CC,CCR,CCL	chemokine (C-C motif) ligand 20 [Source:HGNC Symbol;Acc:10619]
ENSONIG00000010866	inflammatory cytokines and receptors	CC,CCR,CCL	chemokine (C-C motif) ligand 18 (pulmonary and activation-regulated) [Source:HGNC Symbol;Acc:10616]
ENSONIG00000010964	inflammatory cytokines and receptors	CC,CCR,CCL		PREDICTED: c-C motif chemokine 3-like isoform X1 [Oreochromis niloticus]
ENSONIG00000000041	inflammatory cytokines and receptors	CRFB	cytokine receptor family member B17 [Source:ZFIN;Acc:ZDB-GENE-081022-158]
ENSONIG00000000691	inflammatory cytokines and receptors	CRFB	cytokine receptor family member b8 [Source:ZFIN;Acc:ZDB-GENE-040724-249]
ENSONIG00000000832	inflammatory cytokines and receptors	CRFB	cytokine receptor family member b9 [Source:ZFIN;Acc:ZDB-GENE-060512-349]
ENSONIG00000021409	inflammatory cytokines and receptors	CXCL,CXC,CXCR	chemokine (C-X-C motif) receptor 5 [Source:HGNC Symbol;Acc:1060]
ENSONIG00000000524	inflammatory cytokines and receptors	FAM	family with sequence similarity 53, member B [Source:HGNC Symbol;Acc:28968]
ENSONIG00000001068	inflammatory cytokines and receptors	FAM	family with sequence similarity 13, member B [Source:ZFIN;Acc:ZDB-GENE-030131-4913]
ENSONIG00000002018	inflammatory cytokines and receptors	FAM	family with sequence similarity 126, member A [Source:ZFIN;Acc:ZDB-GENE-040426-1806]
ENSONIG00000006564	inflammatory cytokines and receptors	FAM	family with sequence similarity 131, member C [Source:ZFIN;Acc:ZDB-GENE-050706-119]
ENSONIG00000008362	inflammatory cytokines and receptors	FAM	family with sequence similarity 102, member B, b [Source:ZFIN;Acc:ZDB-GENE-041014-330]
ENSONIG00000009720	inflammatory cytokines and receptors	FAM	family with sequence similarity 83, member B [Source:ZFIN;Acc:ZDB-GENE-030131-7066]
ENSONIG00000010054	inflammatory cytokines and receptors	FAM	family with sequence similarity 160, member A1 [Source:ZFIN;Acc:ZDB-GENE-090312-132]
ENSONIG00000013981	inflammatory cytokines and receptors	FAM	family with sequence similarity 49, member Ba [Source:ZFIN;Acc:ZDB-GENE-030131-9537]
ENSONIG00000016589	inflammatory cytokines and receptors	FAM	family with sequence similarity 132, member A [Source:ZFIN;Acc:ZDB-GENE-061215-120]
ENSONIG00000016936	inflammatory cytokines and receptors	FAM	family with sequence similarity 83, member Fb [Source:ZFIN;Acc:ZDB-GENE-041114-194]
ENSONIG00000017254	inflammatory cytokines and receptors	FAM	family with sequence similarity 188, member B2 [Source:HGNC Symbol;Acc:35475]
ENSONIG00000018564	inflammatory cytokines and receptors	FAM	family with sequence similarity 83, member C [Source:HGNC Symbol;Acc:16121]
ENSONIG00000011012	inflammatory cytokines and receptors	FGF and related	fibroblast growth factor receptor 1a [Source:ZFIN;Acc:ZDB-GENE-980526-255]
ENSONIG00000012350	inflammatory cytokines and receptors	FGF and related	fibroblast growth factor receptor 3 [Source:ZFIN;Acc:ZDB-GENE-000816-1]
ENSONIG00000017896	inflammatory cytokines and receptors	FGF and related	fibroblast growth factor 16 [Source:RefSeq peptide;Acc:NP_001266547]
ENSONIG00000010573	inflammatory cytokines and receptors	GFI-1	growth factor independent 1aa [Source:ZFIN;Acc:ZDB-GENE-050522-534]
ENSONIG00000000718	inflammatory cytokines and receptors	IFN induced proteins and relevant		gb|ABY55168.1| interferon-inducible transmembrane protein 1 [Larimichthys crocea]
ENSONIG00000008423	inflammatory cytokines and receptors	IFN induced proteins and relevant		ref|XP_682842.1| PREDICTED: interferon-induced very large GTPase 1-like [Danio rerio]
ENSONIG00000010474	inflammatory cytokines and receptors	IFN induced proteins and relevant	interferon gamma inducible protein 30 [Source:ZFIN;Acc:ZDB-GENE-030131-8447]
ENSONIG00000018048	inflammatory cytokines and receptors	IFN induced proteins and relevant		ref|XP_682842.1| PREDICTED: interferon-induced very large GTPase 1-like [Danio rerio]
ENSONIG00000020776	inflammatory cytokines and receptors	IFN induced proteins and relevant	interferon-induced protein with tetratricopeptide repeats 2 [Source:ZFIN;Acc:ZDB-GENE-030131-1055]
ENSONIG00000020874	inflammatory cytokines and receptors	IFN induced proteins and relevant		ref|XP_684086.4| PREDICTED: interferon-induced very large GTPase 1-like [Danio rerio]
ENSONIG00000001118	inflammatory cytokines and receptors	IL and relevant	interleukin 15, like [Source:ZFIN;Acc:ZDB-GENE-041111-173]
ENSONIG00000001294	inflammatory cytokines and receptors	IL and relevant	interleukin 17a/f3 [Source:ZFIN;Acc:ZDB-GENE-041001-192]
ENSONIG00000003356	inflammatory cytokines and receptors	IL and relevant	interleukin 17a/f1 [Source:ZFIN;Acc:ZDB-GENE-061031-3]
ENSONIG00000004497	inflammatory cytokines and receptors	IL and relevant	interleukin 4 induced 1 [Source:HGNC Symbol;Acc:19094]
ENSONIG00000015044	inflammatory cytokines and receptors	IL and relevant	interleukin 16 [Source:HGNC Symbol;Acc:5980]
ENSONIG00000017414	inflammatory cytokines and receptors	IL and relevant	Interleukin [Source:UniProtKB/TrEMBL;Acc:I3KLG7]
ENSONIG00000017652	inflammatory cytokines and receptors	IL and relevant	interleukin 12Ba [Source:ZFIN;Acc:ZDB-GENE-050525-3]
ENSONIG00000018024	inflammatory cytokines and receptors	IL and relevant		emb|CAR63747.1| interleukin-22 [Gadus morhua]
ENSONIG00000019290	inflammatory cytokines and receptors	IL and relevant	interleukin 10 [Source:ZFIN;Acc:ZDB-GENE-051111-1]
ENSONIG00000002601	inflammatory cytokines and receptors	ILR and relevant	interleukin 12 receptor, beta 2a [Source:ZFIN;Acc:ZDB-GENE-080107-3]
ENSONIG00000004323	inflammatory cytokines and receptors	ILR and relevant	interleukin 17 receptor D [Source:ZFIN;Acc:ZDB-GENE-020320-5]
ENSONIG00000006056	inflammatory cytokines and receptors	ILR and relevant	interleukin 10 receptor, alpha [Source:ZFIN;Acc:ZDB-GENE-070905-4]
ENSONIG00000008529	inflammatory cytokines and receptors	ILR and relevant	interleukin 2 receptor, gamma b [Source:ZFIN;Acc:ZDB-GENE-080402-2]
ENSONIG00000008536	inflammatory cytokines and receptors	ILR and relevant	interleukin 2 receptor, beta [Source:ZFIN;Acc:ZDB-GENE-080108-2]
ENSONIG00000008593	inflammatory cytokines and receptors	ILR and relevant	interleukin 21 receptor [Source:ZFIN;Acc:ZDB-GENE-080108-6]
ENSONIG00000013916	inflammatory cytokines and receptors	ILR and relevant	interleukin 7 receptor [Source:ZFIN;Acc:ZDB-GENE-080110-7]
ENSONIG00000017178	inflammatory cytokines and receptors	ILR and relevant	interleukin 4 receptor [Source:ZFIN;Acc:ZDB-GENE-050227-5]
ENSONIG00000018343	inflammatory cytokines and receptors	ILR and relevant	interleukin 13 receptor, alpha 1 [Source:ZFIN;Acc:ZDB-GENE-060503-103]
ENSONIG00000002344	inflammatory cytokines and receptors	Integrin alpha	integrin, alpha 6, like [Source:ZFIN;Acc:ZDB-GENE-040914-57]
ENSONIG00000003095	inflammatory cytokines and receptors	Integrin alpha	integrin, alpha 8 [Source:ZFIN;Acc:ZDB-GENE-080220-48]
ENSONIG00000009224	inflammatory cytokines and receptors	Integrin alpha	integrin, alpha 3a [Source:ZFIN;Acc:ZDB-GENE-090805-3]
ENSONIG00000010374	inflammatory cytokines and receptors	Integrin alpha	integrin, alpha 6b [Source:ZFIN;Acc:ZDB-GENE-050320-5]
ENSONIG00000020087	inflammatory cytokines and receptors	Integrin alpha		emb|CBN81367.1| Integrin alpha-M [Dicentrarchus labrax]
ENSONIG00000020091	inflammatory cytokines and receptors	Integrin alpha		emb|CBN81367.1| Integrin alpha-M [Dicentrarchus labrax]
ENSONIG00000000980	inflammatory cytokines and receptors	Integrin beta	integrin beta 3a [Source:ZFIN;Acc:ZDB-GENE-071207-1]
ENSONIG00000003317	inflammatory cytokines and receptors	Integrin beta	integrin, beta 6 [Source:ZFIN;Acc:ZDB-GENE-100812-2]
ENSONIG00000019600	inflammatory cytokines and receptors	Integrin beta	integrin, beta 4 [Source:ZFIN;Acc:ZDB-GENE-030131-7209]
ENSONIG00000005631	inflammatory cytokines and receptors	IRF	interferon regulatory factor 8 [Source:ZFIN;Acc:ZDB-GENE-040718-367]
ENSONIG00000006398	inflammatory cytokines and receptors	IRF	interferon regulatory factor 4b [Source:ZFIN;Acc:ZDB-GENE-041001-131]
ENSONIG00000009637	inflammatory cytokines and receptors	IRF	interferon regulatory factor 4a [Source:ZFIN;Acc:ZDB-GENE-070912-330]
ENSONIG00000003874	inflammatory cytokines and receptors	other cytokines	kit ligand a [Source:ZFIN;Acc:ZDB-GENE-070424-1]
ENSONIG00000018572	inflammatory cytokines and receptors	other cytokines		gb|AAO21207.1| small inducible cytokine SCYA105 [Paralabidochromis chilotes]
ENSONIG00000001569	Inflammatory Cytokines and Receptors	TGF A/B(1-3)	transforming growth factor, beta-induced [Source:ZFIN;Acc:ZDB-GENE-030131-73]
ENSONIG00000002126	inflammatory cytokines and receptors	XCL,XCR	chemokine (C motif) receptor 1 [Source:ZFIN;Acc:ZDB-GENE-070302-6]
ENSONIG00000021427	inflammatory cytokines and receptors	XCL,XCR	chemokine (C motif) receptor 1 [Source:HGNC Symbol;Acc:1625]
ENSONIG00000002378	innate immune cells related	chymase	chymase 1, mast cell [Source:HGNC Symbol;Acc:2097]
ENSONIG00000005268	innate immune cells related	chymase	chymase 1, mast cell [Source:HGNC Symbol;Acc:2097]
ENSONIG00000005292	innate immune cells related	chymase	chymase 1, mast cell [Source:HGNC Symbol;Acc:2097]
ENSONIG00000018173	innate immune cells related	chymase	chymase 1, mast cell [Source:HGNC Symbol;Acc:2097]
ENSONIG00000019711	innate immune cells related	mkl2a	megakaryoblastic leukemia (translocation) 1b [Source:ZFIN;Acc:ZDB-GENE-030131-681]
ENSONIG00000004085	innate immune cells related	MST1R	macrophage stimulating 1 receptor (c-met-related tyrosine kinase), a [Source:ZFIN;Acc:ZDB-GENE-071218-2]
ENSONIG00000020282	innate immune cells related	MST2R	macrophage stimulating 1 receptor (c-met-related tyrosine kinase), b [Source:ZFIN;Acc:ZDB-GENE-071218-3]
ENSONIG00000007253	innate immune cells related	NCAM		ref|NP_001134287.1| Neural cell adhesion molecule 1-A [Salmo salar] gb|ACI66925.1| Neural cell adhesion molecule 1-A precursor [Salmo salar]
ENSONIG00000016826	innate immune cells related	NCAM	neuronal cell adhesion molecule a [Source:ZFIN;Acc:ZDB-GENE-041210-235]
ENSONIG00000011158	other genes related to immune response	ALCAM/CD166	activated leukocyte cell adhesion molecule b [Source:ZFIN;Acc:ZDB-GENE-030131-1768]
ENSONIG00000001067	other genes related to immune response	B-cell CLL/lymphoma	B-cell CLL/lymphoma 11B (zinc finger protein) [Source:HGNC Symbol;Acc:13222]
ENSONIG00000009330	other genes related to immune response	B-cell CLL/lymphoma	B-cell CLL/lymphoma 10 [Source:ZFIN;Acc:ZDB-GENE-100219-2]
ENSONIG00000011060	other genes related to immune response	B-cell CLL/lymphoma	B-cell CLL/lymphoma 11Ba (zinc finger protein) [Source:ZFIN;Acc:ZDB-GENE-061207-62]
ENSONIG00000018855	other genes related to immune response	B-cell CLL/lymphoma	B-cell CLL/lymphoma 11Ab [Source:ZFIN;Acc:ZDB-GENE-061009-4]
ENSONIG00000003818	other genes related to immune response	Caspase	caspase a [Source:ZFIN;Acc:ZDB-GENE-000616-3]
ENSONIG00000008329	other genes related to immune response	Caspase	caspase a [Source:ZFIN;Acc:ZDB-GENE-000616-3]
ENSONIG00000012587	other genes related to immune response	Caspase		ref|XP_001338890.2| PREDICTED: caspase-3-like [Danio rerio]
ENSONIG00000015916	other genes related to immune response	Caspase	caspase 3, apoptosis-related cysteine protease b [Source:ZFIN;Acc:ZDB-GENE-070607-1]
ENSONIG00000016363	other genes related to immune response	Caspase	caspase 7, apoptosis-related cysteine peptidase [Source:ZFIN;Acc:ZDB-GENE-050522-506]
ENSONIG00000017492	other genes related to immune response	Caspase	caspase 6, apoptosis-related cysteine peptidase [Source:HGNC Symbol;Acc:1507]
ENSONIG00000017494	other genes related to immune response	Caspase	caspase 6, apoptosis-related cysteine peptidase [Source:HGNC Symbol;Acc:1507]
ENSONIG00000003469	other genes related to immune response	cathepsin	cathepsin L.1 [Source:ZFIN;Acc:ZDB-GENE-040718-61]
ENSONIG00000003475	other genes related to immune response	cathepsin	cathepsin L.1 [Source:ZFIN;Acc:ZDB-GENE-040718-61]
ENSONIG00000003478	other genes related to immune response	cathepsin	cathepsin L.1 [Source:ZFIN;Acc:ZDB-GENE-040718-61]
ENSONIG00000005125	other genes related to immune response	cathepsin	cathepsin C [Source:ZFIN;Acc:ZDB-GENE-030619-9]
ENSONIG00000006671	other genes related to immune response	cathepsin	cathepsin S [Source:HGNC Symbol;Acc:2545]
ENSONIG00000015188	other genes related to immune response	cathepsin	cathepsin H [Source:ZFIN;Acc:ZDB-GENE-030131-3539]
ENSONIG00000019478	other genes related to immune response	cathepsin	cathepsin A [Source:ZFIN;Acc:ZDB-GENE-030131-537]
ENSONIG00000005822	other genes related to immune response	CD 151	CD151 antigen, like [Source:ZFIN;Acc:ZDB-GENE-040426-1868]
ENSONIG00000014381	other genes related to immune response	CD 200		ref|XP_003199235.1| PREDICTED: cell surface glycoprotein CD200 receptor 1 [Danio rerio]
ENSONIG00000009006	other genes related to immune response	CD 247	CD247 antigen like [Source:ZFIN;Acc:ZDB-GENE-070508-2]
ENSONIG00000016724	other genes related to immune response	CD 63	Cd63 antigen [Source:ZFIN;Acc:ZDB-GENE-030131-180]
ENSONIG00000007343	other genes related to immune response	CD 99	CD99 molecule [Source:ZFIN;Acc:ZDB-GENE-061103-391]
ENSONIG00000002750	other genes related to immune response	HSP	heat shock protein, alpha-crystallin-related, b6 [Source:ZFIN;Acc:ZDB-GENE-080214-7]
ENSONIG00000006137	other genes related to immune response	HSP		emb|CAK04769.1| novel protein similar to vertebrate heat shock 70kDa protein 12A (HSPA12A) [Danio rerio]
ENSONIG00000011736	other genes related to immune response	immunity related GTPase	immunity-related GTPase family, cinema [Source:HGNC Symbol;Acc:28835]
ENSONIG00000019559	other genes related to immune response	immunity related GTPase	immunity-related GTPase family, cinema [Source:HGNC Symbol;Acc:28835]
ENSONIG00000017876	other genes related to immune response	IRG1	immunoresponsive gene 1, like [Source:ZFIN;Acc:ZDB-GENE-061103-301]
ENSONIG00000012612	other genes related to immune response	JAK (1,2)	Janus kinase 3 (a protein tyrosine kinase, leukocyte) [Source:ZFIN;Acc:ZDB-GENE-070725-4]
ENSONIG00000005475	other genes related to immune response	LITRs		gb|AEA39735.1| leukocyte immune-type receptor TS32.15 L2.1a [Epinephelus coioides]
ENSONIG00000009608	other genes related to immune response	LITRs		ref|NP_001187136.1| leukocyte immune-type receptor 3 [Ictalurus punctatus] gb|AAW82354.1| leukocyte immune-type receptor 3 [Ictalurus punctatus]
ENSONIG00000015213	other genes related to immune response	LITRs		gb|AEA39735.1| leukocyte immune-type receptor TS32.15 L2.1a [Epinephelus coioides]
ENSONIG00000003287	other genes related to immune response	lymphocyte antigen	lymphocyte antigen 75 [Source:ZFIN;Acc:ZDB-GENE-050309-166]
ENSONIG00000013095	other genes related to immune response	lymphocyte antigen		gb|AEA39768.1| lymphocyte antigen 108 isoform s [Epinephelus coioides]
ENSONIG00000008194	other genes related to immune response	lymphocyte related	lymphocyte-specific protein tyrosine kinase [Source:ZFIN;Acc:ZDB-GENE-040617-1]
ENSONIG00000016164	other genes related to immune response	lymphocyte related	lymphocyte cytosolic plastin 1 [Source:ZFIN;Acc:ZDB-GENE-991213-5]
ENSONIG00000017617	other genes related to immune response	lymphocyte related	lymphocyte cytosolic protein 2b [Source:ZFIN;Acc:ZDB-GENE-081107-21]
ENSONIG00000002314	other genes related to immune response	MALT1	mucosa associated lymphoid tissue lymphoma translocation gene 1a [Source:ZFIN;Acc:ZDB-GENE-020801-2]
ENSONIG00000016928	other genes related to immune response	MALT1	mucosa associated lymphoid tissue lymphoma translocation gene 1b [Source:ZFIN;Acc:ZDB-GENE-070705-156]
ENSONIG00000015643	other genes related to immune response	Microtubule-associated	microtubule-associated protein 1Ab [Source:ZFIN;Acc:ZDB-GENE-100426-3]
ENSONIG00000001403	other genes related to immune response	myeloid cell related	myeloid ecotropic viral integration site 2a [Source:ZFIN;Acc:ZDB-GENE-020122-2]
ENSONIG00000002136	other genes related to immune response	myeloid cell related		ref|XP_003198039.1| PREDICTED: myeloid-associated differentiation marker homolog [Danio rerio]
ENSONIG00000003558	other genes related to immune response	myeloid cell related	myeloid-specific peroxidase [Source:ZFIN;Acc:ZDB-GENE-030131-9460]
ENSONIG00000016615	other genes related to immune response	myeloid cell related	myeloid ecotropic viral integration site 3 [Source:ZFIN;Acc:ZDB-GENE-010406-2]
ENSONIG00000020622	other genes related to immune response	myeloid cell related		gb|AAI07559.1| Myadm protein [Rattus norvegicus] gb|AAH87054.1| Myeloid-associated differentiation marker [Rattus norvegicus] gb|AAI28720.1| Myadm protein [Rattus norvegicus] gb|EDL84949.1| myeloid-associated differentiation marker, isoform CRA_a [Rattus norvegicus] gb|EDL84950.1| myeloid-associated differentiation marker, isoform CRA_a [Rattus norvegicus]
ENSONIG00000020989	other genes related to immune response	myeloid cell related		gb|ACI32949.1| Myeloid-associated differentiation marker [Salmo salar]
ENSONIG00000008840	other genes related to immune response	Nitric oxide synthase and related	nitric oxide synthase trafficker [Source:ZFIN;Acc:ZDB-GENE-070522-2]
ENSONIG00000010591	other genes related to immune response	Nitric oxide synthase and related	nitric oxide synthase 1 (neuronal) [Source:ZFIN;Acc:ZDB-GENE-001101-1]
ENSONIG00000010991	other genes related to immune response	Nitric oxide synthase and related	nitric oxide synthase 1 (neuronal) adaptor protein a [Source:ZFIN;Acc:ZDB-GENE-081024-1]
ENSONIG00000002335	other genes related to immune response	NITRs	novel immune-type receptor 13 [Source:ZFIN;Acc:ZDB-GENE-070108-2]
ENSONIG00000002339	other genes related to immune response	NITRs	novel immune-type receptor 13 [Source:ZFIN;Acc:ZDB-GENE-070108-2]
ENSONIG00000018399	other genes related to immune response	NITRs		gb|ACU27025.1| novel immune-type receptor 25 [Dicentrarchus labrax]
ENSONIG00000018405	other genes related to immune response	NITRs		gb|ACU27031.1| novel immune-type receptor 2 [Dicentrarchus labrax]
ENSONIG00000018420	other genes related to immune response	NITRs		gb|ACU27033.1| novel immune-type receptor 4 [Dicentrarchus labrax]
ENSONIG00000019886	other genes related to immune response	NITRs	novel immune-type receptor 13 [Source:ZFIN;Acc:ZDB-GENE-070108-2]
ENSONIG00000009458	other genes related to immune response	oncogene	Cbl proto-oncogene, E3 ubiquitin protein ligase [Source:HGNC Symbol;Acc:1541]
ENSONIG00000001250	other genes related to immune response	other genes involved	pellino homolog 1b (Drosophila) [Source:ZFIN;Acc:ZDB-GENE-061027-372]
ENSONIG00000002817	other genes related to immune response	other genes involved	caudal type homeo box transcription factor 4 [Source:ZFIN;Acc:ZDB-GENE-980526-330]
ENSONIG00000007270	other genes related to immune response	other genes involved	protein tyrosine phosphatase, receptor type, f, a [Source:ZFIN;Acc:ZDB-GENE-020107-2]
ENSONIG00000008210	other genes related to immune response	other genes involved	runt-related transcription factor 3 [Source:ZFIN;Acc:ZDB-GENE-000605-2]
ENSONIG00000008712	other genes related to immune response	other genes involved	prickle-like 1 (Drosophila) a [Source:ZFIN;Acc:ZDB-GENE-030724-5]
ENSONIG00000013073	other genes related to immune response	other genes involved	caudal type homeobox 1 [Source:HGNC Symbol;Acc:1805]
ENSONIG00000002264	other genes related to immune response	Platelet related	platelet endothelial aggregation receptor 1 [Source:ZFIN;Acc:ZDB-GENE-091230-1]
ENSONIG00000005157	other genes related to immune response	Platelet related	platelet derived growth factor alpha b [Source:ZFIN;Acc:ZDB-GENE-060929-124]
ENSONIG00000005054	other genes related to immune response	PTAFR		gb|ACO08910.1| Platelet-activating factor receptor [Osmerus mordax]
ENSONIG00000006480	other genes related to immune response	TfR	transferrin receptor 1b [Source:ZFIN;Acc:ZDB-GENE-041220-2]
ENSONIG00000000163	other genes related to immune response	ubiquitin related		ref|NP_957431.1| E3 ubiquitin-protein ligase RNF144B [Danio rerio] gb|AAH53142.1| Zgc:63907 [Danio rerio]
ENSONIG00000000409	other genes related to immune response	ubiquitin related	neuralized E3 ubiquitin protein ligase 1 [Source:HGNC Symbol;Acc:7761]
ENSONIG00000004089	other genes related to immune response	ubiquitin related	ubiquitin-like modifier activating enzyme 7 [Source:ZFIN;Acc:ZDB-GENE-121120-4]
ENSONIG00000009356	other genes related to immune response	ubiquitin related		gb|ACI69232.1| Probable E3 ubiquitin-protein ligase RNF144A-A [Salmo salar]
ENSONIG00000009357	other genes related to immune response	ubiquitin related		ref|NP_001134826.1| Probable E3 ubiquitin-protein ligase RNF144A-A [Salmo salar] gb|ACI69057.1| Probable E3 ubiquitin-protein ligase RNF144A-A [Salmo salar]
ENSONIG00000011419	other genes related to immune response	ubiquitin related		ref|XP_003253544.1| PREDICTED: e3 ubiquitin-protein ligase CBL [Nomascus leucogenys]
ENSONIG00000011653	other genes related to immune response	ubiquitin related		ref|NP_001134285.1| E3 ubiquitin-protein ligase LINCR [Salmo salar] gb|ACI66913.1| E3 ubiquitin-protein ligase LINCR [Salmo salar]
ENSONIG00000011966	other genes related to immune response	ubiquitin related		gb|ACO13251.1| Probable E3 ubiquitin-protein ligase RNF144A-A [Esox lucius]
ENSONIG00000017609	other genes related to immune response	ubiquitin related	ubiquitin specific peptidase 53b [Source:ZFIN;Acc:ZDB-GENE-090312-168]
ENSONIG00000018141	other genes related to immune response	ubiquitin related	ubiquitin specific peptidase 43a [Source:ZFIN;Acc:ZDB-GENE-100211-1]
ENSONIG00000019425	other genes related to immune response	ubiquitin related		ref|XP_003198243.1| PREDICTED: e3 ubiquitin-protein ligase TRIM21-like [Danio rerio]
ENSONIG00000006077	pattern recognition	Collectin-12	collectin sub-family member 12 [Source:HGNC Symbol;Acc:16016]
ENSONIG00000009194	pattern recognition	Collectin-12	collectin sub-family member 12 [Source:ZFIN;Acc:ZDB-GENE-030131-9807]
ENSONIG00000001999	pattern recognition	C-type lectin	C-type lectin domain family 19, member A [Source:HGNC Symbol;Acc:34522]
ENSONIG00000002004	pattern recognition	C-type lectin	C-type lectin domain family 19, member A [Source:HGNC Symbol;Acc:34522]
ENSONIG00000009614	pattern recognition	C-type lectin	C-type lectin domain family 19, member A [Source:HGNC Symbol;Acc:34522]
ENSONIG00000009616	pattern recognition	C-type lectin	C-type lectin domain family 19, member A [Source:HGNC Symbol;Acc:34522]
ENSONIG00000014112	pattern recognition	C-type lectin	C-type lectin domain family 19, member A [Source:HGNC Symbol;Acc:34522]
ENSONIG00000014908	pattern recognition	C-type lectin		ref|XP_001339584.3| PREDICTED: c-type lectin domain family 4 member F [Danio rerio]
ENSONIG00000016379	pattern recognition	C-type lectin	C-type lectin domain family 19, member A [Source:HGNC Symbol;Acc:34522]
ENSONIG00000020503	pattern recognition	C-type lectin	C-type lectin domain family 19, member A [Source:HGNC Symbol;Acc:34522]
ENSONIG00000020786	pattern recognition	C-type lectin	C-type lectin domain family 19, member A [Source:HGNC Symbol;Acc:34522]
ENSONIG00000021372	pattern recognition	C-type lectin	C-type lectin domain family 19, member A [Source:HGNC Symbol;Acc:34522]
ENSONIG00000003890	pattern recognition	galectin	lectin, galactoside-binding, soluble, 4 [Source:HGNC Symbol;Acc:6565]
ENSONIG00000002202	pattern recognition	HMG	TOX high mobility group box family member 2 [Source:HGNC Symbol;Acc:16095]
ENSONIG00000009022	pattern recognition	intelectin	intelectin 2 [Source:ZFIN;Acc:ZDB-GENE-050411-58]
ENSONIG00000003823	pattern recognition	LRR-containing proteins	leucine-rich repeat kinase 2 [Source:ZFIN;Acc:ZDB-GENE-071218-6]
ENSONIG00000005479	pattern recognition	LRR-containing proteins	leucine-rich repeat kinase 1 [Source:HGNC Symbol;Acc:18608]
ENSONIG00000008244	pattern recognition	LRR-containing proteins	leucine rich repeat containing 31 [Source:HGNC Symbol;Acc:26261]
ENSONIG00000009708	pattern recognition	LRR-containing proteins	leucine rich repeat containing 1 [Source:ZFIN;Acc:ZDB-GENE-050320-1]
ENSONIG00000011255	pattern recognition	LRR-containing proteins	leucine rich repeat containing 19 [Source:HGNC Symbol;Acc:23379]
ENSONIG00000018057	pattern recognition	LRR-containing proteins	leucine-rich repeat containing G protein-coupled receptor 5 [Source:HGNC Symbol;Acc:4504]
ENSONIG00000020038	pattern recognition	LRR-containing proteins	leucine rich repeat containing 4Bb [Source:ZFIN;Acc:ZDB-GENE-091116-44]
ENSONIG00000007637	pattern recognition	MMR		ref|XP_003222129.1| PREDICTED: macrophage mannose receptor 1-like [Anolis carolinensis]
ENSONIG00000000338	pattern recognition	NALP		ref|XP_003198602.1| PREDICTED: NACHT, LRR and PYD domains-containing protein 3 [Danio rerio]
ENSONIG00000003994	pattern recognition	NALP		ref|XP_003198602.1| PREDICTED: NACHT, LRR and PYD domains-containing protein 3 [Danio rerio]
ENSONIG00000008013	pattern recognition	NALP		ref|XP_003197728.1| PREDICTED: NACHT, LRR and PYD domains-containing protein 3 [Danio rerio]
ENSONIG00000008974	pattern recognition	NALP		ref|XP_001336197.4| PREDICTED: NACHT, LRR and PYD domains-containing protein 12 [Danio rerio]
ENSONIG00000009118	pattern recognition	NALP		ref|XP_002661949.2| PREDICTED: NACHT, LRR and PYD domains-containing protein 12-like [Danio rerio]
ENSONIG00000012334	pattern recognition	NALP		ref|XP_003197728.1| PREDICTED: NACHT, LRR and PYD domains-containing protein 3 [Danio rerio]
ENSONIG00000013608	pattern recognition	NALP		ref|XP_002661949.2| PREDICTED: NACHT, LRR and PYD domains-containing protein 12-like [Danio rerio]
ENSONIG00000015384	pattern recognition	NALP		ref|XP_003198602.1| PREDICTED: NACHT, LRR and PYD domains-containing protein 3 [Danio rerio]
ENSONIG00000000069	pattern recognition	NOD		gb|ADX66441.1| NOD-like receptor C [Paralichthys olivaceus]
ENSONIG00000001840	pattern recognition	NOD		gb|ADX66441.1| NOD-like receptor C [Paralichthys olivaceus]
ENSONIG00000003583	pattern recognition	NOD		gb|ADX66441.1| NOD-like receptor C [Paralichthys olivaceus]
ENSONIG00000003983	pattern recognition	NOD		gb|ADX66441.1| NOD-like receptor C [Paralichthys olivaceus]
ENSONIG00000003985	pattern recognition	NOD		gb|ADX66441.1| NOD-like receptor C [Paralichthys olivaceus]
ENSONIG00000004533	pattern recognition	NOD		gb|ADX66441.1| NOD-like receptor C [Paralichthys olivaceus]
ENSONIG00000006389	pattern recognition	NOD		gb|ADX66441.1| NOD-like receptor C [Paralichthys olivaceus]
ENSONIG00000006403	pattern recognition	NOD		gb|ADX66441.1| NOD-like receptor C [Paralichthys olivaceus]
ENSONIG00000006672	pattern recognition	NOD		gb|ADX66441.1| NOD-like receptor C [Paralichthys olivaceus]
ENSONIG00000006724	pattern recognition	NOD		gb|ADX66441.1| NOD-like receptor C [Paralichthys olivaceus]
ENSONIG00000007327	pattern recognition	NOD		gb|ADX66441.1| NOD-like receptor C [Paralichthys olivaceus]
ENSONIG00000007406	pattern recognition	NOD		gb|ADX66441.1| NOD-like receptor C [Paralichthys olivaceus]
ENSONIG00000007428	pattern recognition	NOD		gb|ADX66441.1| NOD-like receptor C [Paralichthys olivaceus]
ENSONIG00000007430	pattern recognition	NOD		gb|ADX66441.1| NOD-like receptor C [Paralichthys olivaceus]
ENSONIG00000007460	pattern recognition	NOD		gb|ADX66441.1| NOD-like receptor C [Paralichthys olivaceus]
ENSONIG00000007526	pattern recognition	NOD		gb|ADX66441.1| NOD-like receptor C [Paralichthys olivaceus]
ENSONIG00000007912	pattern recognition	NOD		gb|ADX66441.1| NOD-like receptor C [Paralichthys olivaceus]
ENSONIG00000008010	pattern recognition	NOD		gb|ADX66441.1| NOD-like receptor C [Paralichthys olivaceus]
ENSONIG00000008035	pattern recognition	NOD		gb|ADX66441.1| NOD-like receptor C [Paralichthys olivaceus]
ENSONIG00000008162	pattern recognition	NOD		gb|ADX66441.1| NOD-like receptor C [Paralichthys olivaceus]
ENSONIG00000008964	pattern recognition	NOD		gb|ADX66441.1| NOD-like receptor C [Paralichthys olivaceus]
ENSONIG00000011077	pattern recognition	NOD		gb|ADX66441.1| NOD-like receptor C [Paralichthys olivaceus]
ENSONIG00000011897	pattern recognition	NOD		gb|ADX66441.1| NOD-like receptor C [Paralichthys olivaceus]
ENSONIG00000013615	pattern recognition	NOD		gb|ADX66441.1| NOD-like receptor C [Paralichthys olivaceus]
ENSONIG00000014008	pattern recognition	NOD		gb|ADX66441.1| NOD-like receptor C [Paralichthys olivaceus]
ENSONIG00000014874	pattern recognition	NOD		gb|ADX66441.1| NOD-like receptor C [Paralichthys olivaceus]
ENSONIG00000015359	pattern recognition	NOD		gb|ADX66441.1| NOD-like receptor C [Paralichthys olivaceus]
ENSONIG00000015373	pattern recognition	NOD		gb|ADX66441.1| NOD-like receptor C [Paralichthys olivaceus]
ENSONIG00000016384	pattern recognition	NOD		gb|ADX66441.1| NOD-like receptor C [Paralichthys olivaceus]
ENSONIG00000016970	pattern recognition	NOD		gb|ADX66441.1| NOD-like receptor C [Paralichthys olivaceus]
ENSONIG00000016971	pattern recognition	NOD		gb|ADX66441.1| NOD-like receptor C [Paralichthys olivaceus]
ENSONIG00000017625	pattern recognition	NOD		gb|ADX66441.1| NOD-like receptor C [Paralichthys olivaceus]
ENSONIG00000017627	pattern recognition	NOD		gb|ADX66441.1| NOD-like receptor C [Paralichthys olivaceus]
ENSONIG00000018734	pattern recognition	NOD		gb|ADX66441.1| NOD-like receptor C [Paralichthys olivaceus]
ENSONIG00000018736	pattern recognition	NOD		gb|ADX66441.1| NOD-like receptor C [Paralichthys olivaceus]
ENSONIG00000018759	pattern recognition	NOD		gb|ADX66441.1| NOD-like receptor C [Paralichthys olivaceus]
ENSONIG00000018762	pattern recognition	NOD		gb|ADX66441.1| NOD-like receptor C [Paralichthys olivaceus]
ENSONIG00000019180	pattern recognition	NOD		gb|ADX66441.1| NOD-like receptor C [Paralichthys olivaceus]
ENSONIG00000019181	pattern recognition	NOD		gb|ADX66441.1| NOD-like receptor C [Paralichthys olivaceus]
ENSONIG00000019185	pattern recognition	NOD		gb|ADX66441.1| NOD-like receptor C [Paralichthys olivaceus]
ENSONIG00000004620	pattern recognition	NWD1	NACHT and WD repeat domain containing 1 [Source:ZFIN;Acc:ZDB-GENE-071116-16]
ENSONIG00000004625	pattern recognition	NWD1	NACHT and WD repeat domain containing 1 [Source:ZFIN;Acc:ZDB-GENE-071116-21]
ENSONIG00000004645	pattern recognition	NWD1	NACHT and WD repeat domain containing 1 [Source:ZFIN;Acc:ZDB-GENE-071116-41]
ENSONIG00000004650	pattern recognition	NWD1	NACHT and WD repeat domain containing 1 [Source:ZFIN;Acc:ZDB-GENE-071116-46]
ENSONIG00000004651	pattern recognition	NWD1	NACHT and WD repeat domain containing 1 [Source:ZFIN;Acc:ZDB-GENE-071116-47]
ENSONIG00000004706	pattern recognition	NWD1	NACHT and WD repeat domain containing 1 [Source:ZFIN;Acc:ZDB-GENE-071116-102]
ENSONIG00000004710	pattern recognition	NWD1	NACHT and WD repeat domain containing 1 [Source:ZFIN;Acc:ZDB-GENE-071116-106]
ENSONIG00000004736	pattern recognition	NWD1	NACHT and WD repeat domain containing 1 [Source:ZFIN;Acc:ZDB-GENE-071116-132]
ENSONIG00000004750	pattern recognition	NWD1	NACHT and WD repeat domain containing 1 [Source:ZFIN;Acc:ZDB-GENE-071116-146]
ENSONIG00000004753	pattern recognition	NWD1	NACHT and WD repeat domain containing 1 [Source:ZFIN;Acc:ZDB-GENE-071116-149]
ENSONIG00000004760	pattern recognition	NWD1	NACHT and WD repeat domain containing 1 [Source:ZFIN;Acc:ZDB-GENE-071116-156]
ENSONIG00000004780	pattern recognition	NWD1	NACHT and WD repeat domain containing 1 [Source:ZFIN;Acc:ZDB-GENE-071116-176]
ENSONIG00000004782	pattern recognition	NWD1	NACHT and WD repeat domain containing 1 [Source:ZFIN;Acc:ZDB-GENE-071116-178]
ENSONIG00000004791	pattern recognition	NWD1	NACHT and WD repeat domain containing 1 [Source:ZFIN;Acc:ZDB-GENE-071116-187]
ENSONIG00000004800	pattern recognition	NWD1	NACHT and WD repeat domain containing 1 [Source:ZFIN;Acc:ZDB-GENE-071116-196]
ENSONIG00000006626	pattern recognition	rhamnose-binding lectin		gb|ADX01347.1| rhamnose-binding lectin [Lutjanus sanguineus]
ENSONIG00000017739	pattern recognition	scavenger receptor		ref|NP_999650.1| scavenger receptor cysteine-rich protein [Strongylocentrotus purpuratus] gb|AAF76318.1|AF228826_1 scavenger receptor cysteine-rich protein [Strongylocentrotus purpuratus]
ENSONIG00000018299	pattern recognition	scavenger receptor	scavenger receptor class A, member 5 (putative) [Source:ZFIN;Acc:ZDB-GENE-041210-258]
ENSONIG00000012415	pattern recognition	TLR	toll-like receptor 9 [Source:ZFIN;Acc:ZDB-GENE-040219-10]
ENSONIG00000014114	pattern recognition	TLR	toll-like receptor 2 [Source:ZFIN;Acc:ZDB-GENE-040219-6]
ENSONIG00000021346	pattern recognition	TLR interactor		ref|XP_596185.3| PREDICTED: TLR4 interactor with leucine rich repeats [Bos taurus] ref|XP_001251532.2| PREDICTED: TLR4 interactor with leucine rich repeats [Bos taurus] ref|XP_002686898.1| PREDICTED: TLR4 interactor with leucine rich repeats-like [Bos taurus] gb|DAA30523.1| TLR4 interactor with leucine rich repeats-like [Bos taurus]
ENSONIG00000013461	T/B cell antigen activation	BANK1	B-cell scaffold protein with ankyrin repeats 1 [Source:HGNC Symbol;Acc:18233]
ENSONIG00000006440	T/B cell antigen activation	CD2 and related	CD2-associated protein [Source:ZFIN;Acc:ZDB-GENE-030131-8078]
ENSONIG00000015285	T/B cell antigen activation	CD2 and related		gb|ACI68826.1| T-cell surface antigen CD2 precursor [Salmo salar]
ENSONIG00000015286	T/B cell antigen activation	CD2 and related		gb|ACM09262.1| T-cell surface antigen CD2 precursor [Salmo salar]
ENSONIG00000014324	T/B cell antigen activation	CD226	CD226 molecule [Source:ZFIN;Acc:ZDB-GENE-070112-1322]
ENSONIG00000013019	T/B cell antigen activation	CD4		gb|ADP55206.1| T-cell surface glycoprotein CD4-2 [Hippoglossus hippoglossus] gb|ADP55207.1| T-cell surface glycoprotein CD4-2 [Hippoglossus hippoglossus]
ENSONIG00000013024	T/B cell antigen activation	CD4	CD4 molecule [Source:ZFIN;Acc:ZDB-GENE-100922-280]
ENSONIG00000000951	T/B cell antigen activation	CD74	CD74 molecule, major histocompatibility complex, class II invariant chain b [Source:ZFIN;Acc:ZDB-GENE-990910-10]
ENSONIG00000013056	T/B cell antigen activation	CD74	CD74 molecule, major histocompatibility complex, class II invariant chain a [Source:ZFIN;Acc:ZDB-GENE-000901-1]
ENSONIG00000007879	T/B cell antigen activation	CD79	CD79b molecule, immunoglobulin-associated beta [Source:ZFIN;Acc:ZDB-GENE-121219-1]
ENSONIG00000011435	T/B cell antigen activation	CD79	CD79a molecule, immunoglobulin-associated alpha [Source:ZFIN;Acc:ZDB-GENE-100922-201]
ENSONIG00000020376	T/B cell antigen activation	CD8	CD8 antigen, alpha polypeptide [Source:ZFIN;Acc:ZDB-GENE-060210-2]
ENSONIG00000015089	T/B cell antigen activation	CD9	CD9 antigen (p24) a [Source:ZFIN;Acc:ZDB-GENE-030131-1175]
ENSONIG00000004998	T/B cell antigen activation	DOCK2	dedicator of cytokinesis 2 [Source:HGNC Symbol;Acc:2988]
ENSONIG00000004376	T/B cell antigen activation	EBF	early B-cell factor 4 [Source:HGNC Symbol;Acc:29278]
ENSONIG00000016969	T/B cell antigen activation	Foxp3	forkhead box P3b [Source:ZFIN;Acc:ZDB-GENE-081104-332]
ENSONIG00000000966	T/B cell antigen activation	HDAC(1-8,10,11)	histone deacetylase 4 [Source:ZFIN;Acc:ZDB-GENE-061013-95]
ENSONIG00000004529	T/B cell antigen activation	Ig heavy chain		gb|ADC45387.1| immunoglobulin mu heavy chain [Latris lineata]
ENSONIG00000004536	T/B cell antigen activation	Ig heavy chain		gb|ADZ99141.1| immunoglobulin heavy chain variable region [Epinephelus coioides]
ENSONIG00000006429	T/B cell antigen activation	Ig heavy chain		emb|CAA04036.1| immunoglobulin heavy chain [Salvelinus alpinus]
ENSONIG00000006430	T/B cell antigen activation	Ig heavy chain		emb|CAA04036.1| immunoglobulin heavy chain [Salvelinus alpinus]
ENSONIG00000004528	T/B cell antigen activation	Ig heavy chain (variable)	immunoglobulin heavy variable 10-1 [Source:ZFIN;Acc:ZDB-GENE-040514-34]
ENSONIG00000004537	T/B cell antigen activation	Ig heavy chain (variable)	immunoglobulin heavy variable 1-1 [Source:ZFIN;Acc:ZDB-GENE-030924-1]
ENSONIG00000004542	T/B cell antigen activation	Ig heavy chain (variable)		gb|AAO38767.1| immunoglobulin heavy chain variable region [Anarhichas minor]
ENSONIG00000004544	T/B cell antigen activation	Ig heavy chain (variable)		gb|AAO38767.1| immunoglobulin heavy chain variable region [Anarhichas minor]
ENSONIG00000004547	T/B cell antigen activation	Ig heavy chain (variable)		gb|AAO38767.1| immunoglobulin heavy chain variable region [Anarhichas minor]
ENSONIG00000004550	T/B cell antigen activation	Ig heavy chain (variable)		gb|ACR54293.1| immunoglobulin heavy chain variable region 1 [Larimichthys crocea]
ENSONIG00000010953	T/B cell antigen activation	Ig heavy chain (variable)	immunoglobulin heavy variable 1-4 [Source:ZFIN;Acc:ZDB-GENE-040514-1]
ENSONIG00000010955	T/B cell antigen activation	Ig heavy chain (variable)	immunoglobulin heavy variable 1-4 [Source:ZFIN;Acc:ZDB-GENE-040514-1]
ENSONIG00000014940	T/B cell antigen activation	Ig heavy chain (variable)		gb|AEB21280.1| immunoglobulin heavy chain variable region [Chionodraco hamatus]
ENSONIG00000014942	T/B cell antigen activation	Ig heavy chain (variable)		gb|AAO38771.1| immunoglobulin heavy chain variable region [Anarhichas minor]
ENSONIG00000014945	T/B cell antigen activation	Ig heavy chain (variable)		gb|ADZ99139.1| immunoglobulin heavy chain variable region [Epinephelus coioides]
ENSONIG00000021353	T/B cell antigen activation	Ig heavy chain (variable)		gb|AAG21239.1|AF273396_1 immunoglobulin heavy chain variable region [Salmo salar]
ENSONIG00000001094	T/B cell antigen activation	Ig light chain		gb|ABW74640.1| immunoglobulin light chain [Epinephelus coioides]
ENSONIG00000006975	T/B cell antigen activation	Ig light chain		gb|ABR13240.1| immunoglobulin light chain [Sparus aurata]
ENSONIG00000009154	T/B cell antigen activation	Ig light chain		gb|ACF22904.1| immunoglobulin light chain [Larimichthys crocea]
ENSONIG00000013999	T/B cell antigen activation	Ig light chain		gb|ABW74634.1| immunoglobulin light chain [Epinephelus coioides]
ENSONIG00000017558	T/B cell antigen activation	Ig light chain		gb|ACF22904.1| immunoglobulin light chain [Larimichthys crocea]
ENSONIG00000020584	T/B cell antigen activation	Ig light chain		dbj|BAB59087.1| immunoglobulin light chain precursor [Seriola quinqueradiata]
ENSONIG00000020763	T/B cell antigen activation	Ig light chain		gb|ADD81219.1| immunoglobulin light chain [Larimichthys crocea]
ENSONIG00000021123	T/B cell antigen activation	Ig light chain		gb|ADD81218.1| immunoglobulin light chain [Larimichthys crocea]
ENSONIG00000005383	T/B cell antigen activation	Ig light chain (constant)	immunoglobulin kappa constant [Source:HGNC Symbol;Acc:5716]
ENSONIG00000003930	T/B cell antigen activation	Ig light chain (variable)		gb|AAS55942.1| immunoglobulin light chain variable region [Epinephelus coioides]
ENSONIG00000014360	T/B cell antigen activation	IKK	inhibitor of kappa light polypeptide gene enhancer in B-cells, kinase beta [Source:ZFIN;Acc:ZDB-GENE-071115-2]
ENSONIG00000011122	T/B cell antigen activation	immunoglobulin superfamily	immunoglobulin superfamily, member 9Ba [Source:ZFIN;Acc:ZDB-GENE-060503-729]
ENSONIG00000013054	T/B cell antigen activation	immunoglobulin superfamily	immunoglobulin superfamily, member 9a [Source:ZFIN;Acc:ZDB-GENE-060503-288]
ENSONIG00000000547	T/B cell antigen activation	KLF	Kruppel-like factor 5a [Source:ZFIN;Acc:ZDB-GENE-090312-167]
ENSONIG00000009060	T/B cell antigen activation	KLF	Kruppel-like factor 4b [Source:ZFIN;Acc:ZDB-GENE-010129-1]
ENSONIG00000012927	T/B cell antigen activation	LAG	lymphocyte-activation gene 3 [Source:HGNC Symbol;Acc:6476]
ENSONIG00000001145	T/B cell antigen activation	MAL	mal, T-cell differentiation protein [Source:ZFIN;Acc:ZDB-GENE-050417-175]
ENSONIG00000017666	T/B cell antigen activation	NCK and related	TRAF2 and NCK interacting kinase [Source:HGNC Symbol;Acc:30765]
ENSONIG00000018894	T/B cell antigen activation	NCK and related	NCK interacting protein with SH3 domain [Source:ZFIN;Acc:ZDB-GENE-130326-2]
ENSONIG00000006889	T/B cell antigen activation	NFATC	nuclear factor of activated T-cells, cytoplasmic, calcineurin-dependent 2 [Source:HGNC Symbol;Acc:7776]
ENSONIG00000010613	T/B cell antigen activation	NFATC	nuclear factor of activated T-cells, cytoplasmic, calcineurin-dependent 3b [Source:ZFIN;Acc:ZDB-GENE-100922-25]
ENSONIG00000016552	T/B cell antigen activation	NFATC	nuclear factor of activated T-cells, cytoplasmic, calcineurin-dependent 2 [Source:HGNC Symbol;Acc:7776]
ENSONIG00000007715	T/B cell antigen activation	Prolactin receptor	prolactin receptor a [Source:ZFIN;Acc:ZDB-GENE-080103-2]
ENSONIG00000016930	T/B cell antigen activation	Prolactin receptor	Oreochromis niloticus prolactin receptor 2 (prlr2), mRNA. [Source:RefSeq mRNA;Acc:NM_001279622]
ENSONIG00000001528	T/B cell antigen activation	Protein kinase C δ	protein kinase C, epsilon [Source:HGNC Symbol;Acc:9401]
ENSONIG00000003316	T/B cell antigen activation	Protein kinase C δ	protein kinase C, beta [Source:HGNC Symbol;Acc:9395]
ENSONIG00000014749	T/B cell antigen activation	Protein kinase C δ	protein kinase C and casein kinase substrate in neurons 1b [Source:ZFIN;Acc:ZDB-GENE-050913-35]
ENSONIG00000015710	T/B cell antigen activation	Protein kinase C δ	protein kinase C, beta [Source:HGNC Symbol;Acc:9395]
ENSONIG00000017904	T/B cell antigen activation	Protein kinase C δ	protein kinase C, theta [Source:ZFIN;Acc:ZDB-GENE-041210-195]
ENSONIG00000019041	T/B cell antigen activation	Protein kinase C δ	protein kinase C, delta [Source:HGNC Symbol;Acc:9399]
ENSONIG00000020113	T/B cell antigen activation	Protein kinase C δ	protein kinase C, eta, a [Source:ZFIN;Acc:ZDB-GENE-080402-5]
ENSONIG00000010954	T/B cell antigen activation	RGS (1-5,7-9,11,12,14,16,18-20)	regulator of G-protein signaling 2 [Source:ZFIN;Acc:ZDB-GENE-040718-410]
ENSONIG00000010973	T/B cell antigen activation	RGS (1-5,7-9,11,12,14,16,18-20)	regulator of G-protein signaling 5a [Source:ZFIN;Acc:ZDB-GENE-030131-7570]
ENSONIG00000015158	T/B cell antigen activation	RGS (1-5,7-9,11,12,14,16,18-20)	regulator of G-protein signaling 7 binding protein a [Source:ZFIN;Acc:ZDB-GENE-060929-380]
ENSONIG00000002592	T/B cell antigen activation	SEMA	sema domain, immunoglobulin domain (Ig), transmembrane domain (TM) and short cytoplasmic domain, (semaphorin) 4B [Source:HGNC Symbol;Acc:10730]
ENSONIG00000013577	T/B cell antigen activation	SEMA	sema domain, immunoglobulin domain (Ig), transmembrane domain (TM) and short cytoplasmic domain, (semaphorin) 4F [Source:ZFIN;Acc:ZDB-GENE-130530-860]
ENSONIG00000006065	T/B cell antigen activation	SWAP70	SWAP switching B-cell complex subunit 70a [Source:ZFIN;Acc:ZDB-GENE-040426-1182]
ENSONIG00000000375	T/B cell antigen activation	TCR	T cell receptor beta constant 2 [Source:HGNC Symbol;Acc:12157]
ENSONIG00000007400	T/B cell antigen activation	TCR		dbj|BAC00868.1| T cell receptor delta chain V-D-J-C2 [Paralichthys olivaceus]
ENSONIG00000008111	T/B cell antigen activation	TIAM3	T-cell lymphoma invasion and metastasis 2a [Source:ZFIN;Acc:ZDB-GENE-030219-98]
ENSONIG00000004834	T/B cell antigen activation	TMIGD	transmembrane and immunoglobulin domain containing 1 [Source:ZFIN;Acc:ZDB-GENE-080303-6]
ENSONIG00000002277	T/B cell antigen activation	TYK2	lemur tyrosine kinase 2 [Source:ZFIN;Acc:ZDB-GENE-100812-11]
ENSONIG00000015297	T/B cell antigen activation	TYK2	protein tyrosine kinase 2 beta, b [Source:ZFIN;Acc:ZDB-GENE-020507-1]
ENSONIG00000013067	T/B cell antigen activation	VAV		ref|XP_002666022.1| PREDICTED: guanine nucleotide exchange factor VAV2-like [Danio rerio]
ENSONIG00000010569	T/B cell antigen activation	VSIG	V-set and immunoglobulin domain containing 10 [Source:ZFIN;Acc:ZDB-GENE-030131-7476]
ENSONIG00000001313	T/B cell antigen activation	WAS proteins	WAS/WASL interacting protein family, member 1 [Source:ZFIN;Acc:ZDB-GENE-110815-1]
ENSONIG00000010079	T/B cell antigen activation	ZAP	zeta-chain (TCR) associated protein kinase [Source:ZFIN;Acc:ZDB-GENE-050522-257]

## Sheet: liver advantage in region a
GeneID	Immune Process	Gene categery	Anotated	Blasted
ENSONIG00000010774	acute phase reactions	A1AT	emb|CCA65526.1| alpha-1-antitrypsin-like [Plecoglossus altivelis]
ENSONIG00000020144	acute phase reactions	clade A	serpin peptidase inhibitor, clade A (alpha-1 antiproteinase, antitrypsin), member 10 [Source:HGNC Symbol;Acc:15996]
ENSONIG00000010186	acute phase reactions	fibrinogen	fibrinogen, gamma polypeptide [Source:ZFIN;Acc:ZDB-GENE-040426-1998]
ENSONIG00000014102	acute phase reactions	fibrinogen	fibrinogen alpha chain [Source:ZFIN;Acc:ZDB-GENE-031010-21]
ENSONIG00000014105	acute phase reactions	fibrinogen	fibrinogen, B beta polypeptide [Source:ZFIN;Acc:ZDB-GENE-030131-9261]
ENSONIG00000011687	acute phase reactions	haptoglobin	haptoglobin [Source:ZFIN;Acc:ZDB-GENE-030131-1259]
ENSONIG00000012936	acute phase reactions	haptoglobin	haptoglobin [Source:ZFIN;Acc:ZDB-GENE-030131-1259]
ENSONIG00000017080	acute phase reactions	hemopexin	hemopexin [Source:ZFIN;Acc:ZDB-GENE-030131-5773]
ENSONIG00000000374	acute phase reactions	macroglobulin		dbj|BAF96718.1| alpha2-macroglobulin [Lepomis macrochirus]
ENSONIG00000001770	acute phase reactions	macroglobulin		gb|AAR06589.1| alpha-2-macroglobulin [Sparus aurata]
ENSONIG00000004219	acute phase reactions	macroglobulin		dbj|BAF96718.1| alpha2-macroglobulin [Lepomis macrochirus]
ENSONIG00000006635	acute phase reactions	macroglobulin		ref|NP_001132951.1| alpha-2-macroglobulin-like [Danio rerio] gb|ACG70183.1| alpha-2 macroglobulin-like protein [Danio rerio]
ENSONIG00000011022	acute phase reactions	macroglobulin		dbj|BAF96718.1| alpha2-macroglobulin [Lepomis macrochirus]
ENSONIG00000012460	acute phase reactions	macroglobulin		dbj|BAA85038.1| alpha-2-macroglobulin-1 [Cyprinus carpio]
ENSONIG00000012952	acute phase reactions	macroglobulin		emb|CBX33181.1| alpha-2-macroglobulin [Plecoglossus altivelis]
ENSONIG00000012967	acute phase reactions	macroglobulin		emb|CBX33181.1| alpha-2-macroglobulin [Plecoglossus altivelis]
ENSONIG00000012970	acute phase reactions	macroglobulin		gb|ABR67620.1| alpha-2-macroglobulin [Oreochromis mossambicus]
ENSONIG00000014773	acute phase reactions	macroglobulin		ref|NP_001128549.1| alpha-2-macroglobulin-like 1 [Xenopus laevis] gb|AAI61676.1| Unknown (protein for MGC:179755) [Xenopus laevis]
ENSONIG00000015215	acute phase reactions	macroglobulin		dbj|BAF96718.1| alpha2-macroglobulin [Lepomis macrochirus]
ENSONIG00000015217	acute phase reactions	macroglobulin		dbj|BAF96718.1| alpha2-macroglobulin [Lepomis macrochirus]
ENSONIG00000007682	acute phase reactions	MBL	lectin, mannose-binding, 1 [Source:ZFIN;Acc:ZDB-GENE-060201-4]
ENSONIG00000015744	acute phase reactions	plasminogen	plasminogen [Source:ZFIN;Acc:ZDB-GENE-030131-1411]
ENSONIG00000015755	acute phase reactions	plasminogen	plasminogen [Source:ZFIN;Acc:ZDB-GENE-030131-1411]
ENSONIG00000005953	acute phase reactions	SA and relavant	gb|ACQ58218.1| Serum amyloid P-component precursor [Anoplopoma fimbria]
ENSONIG00000012164	adapters effectors and signal transducers	chemotaxin	leukocyte cell-derived chemotaxin 2 [Source:HGNC Symbol;Acc:6550]
ENSONIG00000019120	adapters effectors and signal transducers	chemotaxin	leukocyte cell-derived chemotaxin 2 [Source:HGNC Symbol;Acc:6550]
ENSONIG00000016321	adapters effectors and signal transducers	Heme oxygenase	heme oxygenase (decycling) 2a [Source:ZFIN;Acc:ZDB-GENE-040914-13]
ENSONIG00000018076	adapters effectors and signal transducers	Heme oxygenase	heme oxygenase (decycling) 1 [Source:HGNC Symbol;Acc:5013]
ENSONIG00000000824	adapters effectors and signal transducers	MAPK and relevant		ref|XP_690016.2| PREDICTED: mitogen-activated protein kinase kinase kinase MLK4 [Danio rerio]
ENSONIG00000014527	adapters effectors and signal transducers	MAPK and relevant	mitogen-activated protein kinase-activated protein kinase 5 [Source:ZFIN;Acc:ZDB-GENE-040718-25]
ENSONIG00000000258	adapters effectors and signal transducers	perforin 1	perforin 1 (pore forming protein) [Source:HGNC Symbol;Acc:9360]
ENSONIG00000010124	adapters effectors and signal transducers	perforin 1		gb|AAU50521.1| perforin [Fundulus heteroclitus]
ENSONIG00000021373	adapters effectors and signal transducers	perforin 1		emb|CAP47206.1| perforin 1 [Sparus aurata]
ENSONIG00000015462	adapters effectors and signal transducers	SMAD (1-7,9)	SMAD family member 6b [Source:ZFIN;Acc:ZDB-GENE-050419-198]
ENSONIG00000000537	antigen processing and regulators	AGT	angiotensinogen [Source:ZFIN;Acc:ZDB-GENE-030131-1205]
ENSONIG00000014473	antigen processing and regulators	LIFR	leukemia inhibitory factor receptor alpha a [Source:ZFIN;Acc:ZDB-GENE-050327-16]
ENSONIG00000019989	antigen processing and regulators	MHC I/II		dbj|BAF37382.1| MHC class IA antigen [Oreochromis niloticus]
ENSONIG00000003882	antigen processing and regulators	microglobulin	alpha-1-microglobulin/bikunin precursor [Source:ZFIN;Acc:ZDB-GENE-040426-1608]
ENSONIG00000005510	antigen processing and regulators	SDF2	stromal cell-derived factor 2 [Source:ZFIN;Acc:ZDB-GENE-030131-8823]
ENSONIG00000020190	antigen processing and regulators	TGF, TGF receptor and related	transforming growth factor, beta 3 [Source:HGNC Symbol;Acc:11769]
ENSONIG00000000775	antigen processing and regulators	TNF,TNR and related		ref|XP_003198133.1| PREDICTED: tumor necrosis factor receptor superfamily member 16-like [Danio rerio]
ENSONIG00000002252	antigen processing and regulators	TNF,TNR and related	lymphotoxin alpha (TNF superfamily, member 1) [Source:ZFIN;Acc:ZDB-GENE-050601-3]
ENSONIG00000005412	antigen processing and regulators	VEGF (A,C,D)	vascular endothelial growth factor B [Source:HGNC Symbol;Acc:12681]
ENSONIG00000004932	complement system	bfb	complement component bfb [Source:ZFIN;Acc:ZDB-GENE-990415-34]
ENSONIG00000000342	complement system	C1q		gb|ACO36149.1| C1q-like-protein [Perca flavescens]
ENSONIG00000007831	complement system	C1q		dbj|BAI40067.1| C1q-like 23kDa protein [Neoditrema ransonnetii]
ENSONIG00000013971	complement system	C1q		gb|ACO36149.1| C1q-like-protein [Perca flavescens]
ENSONIG00000017189	complement system	C1q		gb|ABN45966.1| c1q-like protein [Dissostichus mawsoni]
ENSONIG00000018449	complement system	C1q		gb|ACO36149.1| C1q-like-protein [Perca flavescens]
ENSONIG00000007613	complement system	C1q and TNF related protein	C1q and tumor necrosis factor related protein 3 [Source:ZFIN;Acc:ZDB-GENE-050522-484]
ENSONIG00000000306	complement system	C3		ref|NP_001093483.1| complement component 3-like [Danio rerio] emb|CAN88181.1| novel protein similar to vertebrate complement component 3 (C3) [Danio rerio] emb|CAN88560.1| novel protein similar to vertebrate complement component 3 (C3) [Danio rerio]
ENSONIG00000013731	complement system	C3		gb|AEB31328.1| complement component C3 [Epinephelus bruneus]
ENSONIG00000016413	complement system	C3	complement component 3 [Source:HGNC Symbol;Acc:1318]
ENSONIG00000016437	complement system	C3	complement component 3 [Source:HGNC Symbol;Acc:1318]
ENSONIG00000016456	complement system	C3	complement component 3 [Source:HGNC Symbol;Acc:1318]
ENSONIG00000002827	complement system	C4		emb|CAD45003.1| complement component C4 [Takifugu rubripes]
ENSONIG00000002863	complement system	C4		emb|CAD45003.1| complement component C4 [Takifugu rubripes]
ENSONIG00000000645	complement system	C5	complement component 5 [Source:ZFIN;Acc:ZDB-GENE-120510-2]
ENSONIG00000012780	complement system	C7		dbj|BAA88899.1| complement component C7 [Paralichthys olivaceus]
ENSONIG00000014453	complement system	C8	complement component 8, gamma polypeptide [Source:ZFIN;Acc:ZDB-GENE-040426-1898]
ENSONIG00000018652	complement system	C8	complement component 8, beta polypeptide [Source:ZFIN;Acc:ZDB-GENE-070912-163]
ENSONIG00000018653	complement system	C8	complement component 8, alpha polypeptide [Source:ZFIN;Acc:ZDB-GENE-040801-239]
ENSONIG00000011123	complement system	C9	complement component 9 [Source:ZFIN;Acc:ZDB-GENE-050522-442]
ENSONIG00000009261	complement system	Complement factor		emb|CAJ55494.1| properdin P factor complement 2 precursor [Oncorhynchus mykiss]
ENSONIG00000010733	complement system	Complement factor		ref|NP_001117882.1| complement factor H [Oncorhynchus mykiss] emb|CAF25505.1| complement factor H precursor [Oncorhynchus mykiss]
ENSONIG00000010940	complement system	Complement factor		gb|AAA52016.1| complement H factor [Homo sapiens]
ENSONIG00000013666	complement system	Complement factor	complement factor I [Source:HGNC Symbol;Acc:5394]
ENSONIG00000019808	complement system	complement regulatory proteins		gb|ACI66610.1| CD59 glycoprotein precursor [Salmo salar]
ENSONIG00000002324	complement system	MASP	mannan-binding lectin serine peptidase 2 [Source:ZFIN;Acc:ZDB-GENE-060130-154]
ENSONIG00000003009	complement system	MASP	mannan-binding lectin serine peptidase 2 [Source:ZFIN;Acc:ZDB-GENE-060130-154]
ENSONIG00000017257	complement system	MASP	mannan-binding lectin serine peptidase 1 [Source:ZFIN;Acc:ZDB-GENE-110421-4]
ENSONIG00000021247	inflammatory cytokines and receptors	atypical chemokine receptor	atypical chemokine receptor 4a [Source:ZFIN;Acc:ZDB-GENE-070301-6]
ENSONIG00000002351	inflammatory cytokines and receptors	CC,CCR,CCL	chemokine CCL-C11b [Source:ZFIN;Acc:ZDB-GENE-131121-642]
ENSONIG00000002744	inflammatory cytokines and receptors	chemokine-like receptor or factor		ref|NP_001158678.1| Chemokine receptor-like 1 [Oncorhynchus mykiss] gb|ACO08732.1| Chemokine receptor-like 1 [Oncorhynchus mykiss]
ENSONIG00000017327	inflammatory cytokines and receptors	EGF	epidermal growth factor receptor [Source:HGNC Symbol;Acc:3236]
ENSONIG00000000088	inflammatory cytokines and receptors	FAM	family with sequence similarity 180, member A [Source:HGNC Symbol;Acc:33773]
ENSONIG00000000289	inflammatory cytokines and receptors	FAM	family with sequence similarity 107, member A [Source:HGNC Symbol;Acc:30827]
ENSONIG00000005321	inflammatory cytokines and receptors	FAM	family with sequence similarity 118, member B [Source:ZFIN;Acc:ZDB-GENE-060810-6]
ENSONIG00000008970	inflammatory cytokines and receptors	FAM	family with sequence similarity 114, member A1 [Source:ZFIN;Acc:ZDB-GENE-070410-52]
ENSONIG00000019807	inflammatory cytokines and receptors	FAM	family with sequence similarity 20, member Cb [Source:ZFIN;Acc:ZDB-GENE-050301-4]
ENSONIG00000019874	inflammatory cytokines and receptors	FAM	family with sequence similarity 20, member A [Source:ZFIN;Acc:ZDB-GENE-081022-117]
ENSONIG00000001038	inflammatory cytokines and receptors	FGF and related	fibroblast growth factor receptor-like 1a [Source:ZFIN;Acc:ZDB-GENE-040128-2]
ENSONIG00000008471	inflammatory cytokines and receptors	FGF and related	fibroblast growth factor 1b [Source:ZFIN;Acc:ZDB-GENE-071004-7]
ENSONIG00000012609	inflammatory cytokines and receptors	FGF and related	fibroblast growth factor receptor 1b [Source:ZFIN;Acc:ZDB-GENE-060503-14]
ENSONIG00000012622	inflammatory cytokines and receptors	FGF and related	fibroblast growth factor receptor 1b [Source:ZFIN;Acc:ZDB-GENE-060503-14]
ENSONIG00000013554	inflammatory cytokines and receptors	GATA and related	GATA-binding protein 4 [Source:ZFIN;Acc:ZDB-GENE-980526-476]
ENSONIG00000019741	inflammatory cytokines and receptors	GDF	growth differentiation factor 2 [Source:ZFIN;Acc:ZDB-GENE-100107-1]
ENSONIG00000013117	inflammatory cytokines and receptors	ILR and relevant	interleukin 11 receptor, alpha [Source:ZFIN;Acc:ZDB-GENE-030131-5942]
ENSONIG00000016996	inflammatory cytokines and receptors	ILR and relevant	interleukin 1 receptor-like 1 [Source:HGNC Symbol;Acc:5998]
ENSONIG00000016335	inflammatory cytokines and receptors	Integrin beta	integrin beta 3b [Source:ZFIN;Acc:ZDB-GENE-071207-2]
ENSONIG00000008524	innate immune cells related	MMD	monocyte to macrophage differentiation-associated 2a [Source:ZFIN;Acc:ZDB-GENE-081104-52]
ENSONIG00000003998	innate immune cells related	MST1	macrophage stimulating 1 (hepatocyte growth factor-like) [Source:ZFIN;Acc:ZDB-GENE-020806-3]
ENSONIG00000011106	innate immune cells related	NCAM	neural cell adhesion molecule 1b [Source:ZFIN;Acc:ZDB-GENE-010822-2]
ENSONIG00000014641	other genes related to immune response	Adenosine receptor A		emb|CBN80742.1| Adenosine receptor A1 [Dicentrarchus labrax]
ENSONIG00000002483	other genes related to immune response	ADNP	ADNP homeobox 2b [Source:ZFIN;Acc:ZDB-GENE-030131-5930]
ENSONIG00000016150	other genes related to immune response	Apolipoprotein A	apolipoprotein A-IV [Source:HGNC Symbol;Acc:602]
ENSONIG00000016151	other genes related to immune response	Apolipoprotein A	Putative apolipoprotein A4b; Uncharacterized protein [Source:UniProtKB/TrEMBL;Acc:I3KGU7]
ENSONIG00000016677	other genes related to immune response	Apolipoprotein A	apolipoprotein A-Ib [Source:ZFIN;Acc:ZDB-GENE-050302-172]
ENSONIG00000014226	other genes related to immune response	cathepsin	cathepsin La [Source:ZFIN;Acc:ZDB-GENE-030131-106]
ENSONIG00000015766	other genes related to immune response	cathepsin	cathepsin F [Source:ZFIN;Acc:ZDB-GENE-030131-9831]
ENSONIG00000018735	other genes related to immune response	CD 109		ref|XP_002937196.1| PREDICTED: CD109 antigen-like [Xenopus (Silurana) tropicalis]
ENSONIG00000008938	other genes related to immune response	CD 302	CD302 molecule [Source:HGNC Symbol;Acc:30843]
ENSONIG00000003300	other genes related to immune response	CEBP	CCAAT/enhancer binding protein (C/EBP), alpha [Source:ZFIN;Acc:ZDB-GENE-020111-2]
ENSONIG00000000044	other genes related to immune response	hepcidin		gb|ADN22956.1| hepcidin precursor [Oreochromis niloticus]
ENSONIG00000000045	other genes related to immune response	hepcidin		dbj|BAH03287.1| hepcidin antimicrobial peptide 3 [Pagrus auriga] dbj|BAH03291.1| hepcidin antimicrobial peptide 3 [Pagrus auriga]
ENSONIG00000016359	other genes related to immune response	hepcidin		gb|ABC18307.1| hepcidin [Larimichthys crocea] emb|CAO00820.1| hepcidin [Larimichthys crocea]
ENSONIG00000000805	other genes related to immune response	HSP	heat shock protein 90, alpha (cytosolic), class A member 1, tandem duplicate 2 [Source:ZFIN;Acc:ZDB-GENE-031001-3]
ENSONIG00000010551	other genes related to immune response	HSP	heat shock protein, alpha-crystallin-related, b8 [Source:ZFIN;Acc:ZDB-GENE-030131-2480]
ENSONIG00000013770	other genes related to immune response	HSP	heat shock 10 protein 1 (chaperonin 10) [Source:ZFIN;Acc:ZDB-GENE-000906-2]
ENSONIG00000003215	other genes related to immune response	Kruppel-like factor	Kruppel-like factor 15 [Source:HGNC Symbol;Acc:14536]
ENSONIG00000009164	other genes related to immune response	Kruppel-like factor	Kruppel-like factor 15 [Source:ZFIN;Acc:ZDB-GENE-030131-7844]
ENSONIG00000010790	other genes related to immune response	lymphocyte antigen		ref|NP_001121261.1| lymphocyte-specific protein 1 [Xenopus laevis] gb|AAI24868.1| LOC100158343 protein [Xenopus laevis]
ENSONIG00000011308	other genes related to immune response	Lysozyme	lysozyme [Source:HGNC Symbol;Acc:6740]
ENSONIG00000012636	other genes related to immune response	Lysozyme	lysozyme [Source:ZFIN;Acc:ZDB-GENE-020515-2]
ENSONIG00000016283	other genes related to immune response	Microtubule-associated	microtubule-associated protein 7 domain containing 1a [Source:ZFIN;Acc:ZDB-GENE-060503-22]
ENSONIG00000003637	other genes related to immune response	other genes involved	epoxide hydrolase 2, cytoplasmic [Source:ZFIN;Acc:ZDB-GENE-041212-70]
ENSONIG00000007198	other genes related to immune response	other genes involved	ectonucleotide pyrophosphatase/phosphodiesterase 2 [Source:HGNC Symbol;Acc:3357]
ENSONIG00000008754	other genes related to immune response	other genes involved	ethanolamine-phosphate phospho-lyase [Source:ZFIN;Acc:ZDB-GENE-040426-1133]
ENSONIG00000009706	other genes related to immune response	other genes involved	canopy1 [Source:ZFIN;Acc:ZDB-GENE-060315-3]
ENSONIG00000010033	other genes related to immune response	other genes involved	proteoglycan 4b [Source:ZFIN;Acc:ZDB-GENE-041014-324]
ENSONIG00000012695	other genes related to immune response	other genes involved	ferrochelatase [Source:ZFIN;Acc:ZDB-GENE-000928-1]
ENSONIG00000001706	other genes related to immune response	Platelet related		ref|XP_002937891.1| PREDICTED: platelet glycoprotein V-like [Xenopus (Silurana) tropicalis]
ENSONIG00000008989	other genes related to immune response	Platelet related		emb|CCA64452.1| coagulation factor X [Plecoglossus altivelis]
ENSONIG00000009050	other genes related to immune response	Selenoprotein	selenoprotein P, plasma, 1b [Source:ZFIN;Acc:ZDB-GENE-030311-2]
ENSONIG00000018665	other genes related to immune response	TfR	transferrin receptor 1a [Source:ZFIN;Acc:ZDB-GENE-041220-1]
ENSONIG00000002572	other genes related to immune response	TMED (1-5,7-9,A)	transmembrane emp24 protein transport domain containing 3 [Source:ZFIN;Acc:ZDB-GENE-030131-8335]
ENSONIG00000009845	other genes related to immune response	transferrin and receptor	transferrin-a [Source:ZFIN;Acc:ZDB-GENE-980526-35]
ENSONIG00000005917	other genes related to immune response	ubiquitin related	ubiquitin-like modifier activating enzyme 5 [Source:ZFIN;Acc:ZDB-GENE-031112-2]
ENSONIG00000006525	other genes related to immune response	ubiquitin related	mindbomb E3 ubiquitin protein ligase 2 [Source:HGNC Symbol;Acc:30577]
ENSONIG00000002000	pattern recognition	C-type lectin	C-type lectin domain family 19, member A [Source:HGNC Symbol;Acc:34522]
ENSONIG00000006977	pattern recognition	C-type lectin		gb|ACY71743.1| C-type lectin domain family 4 member E [Paralichthys olivaceus]
ENSONIG00000009100	pattern recognition	C-type lectin	C-type lectin domain family 19, member A [Source:HGNC Symbol;Acc:34522]
ENSONIG00000009615	pattern recognition	C-type lectin	C-type lectin domain family 19, member A [Source:HGNC Symbol;Acc:34522]
ENSONIG00000010886	pattern recognition	C-type lectin	C-type lectin domain family 19, member A [Source:HGNC Symbol;Acc:34522]
ENSONIG00000013029	pattern recognition	C-type lectin		gb|AAU50548.1| C-type lectin [Fundulus heteroclitus]
ENSONIG00000013034	pattern recognition	C-type lectin		gb|ACI67923.1| C-type lectin domain family 4 member E [Salmo salar]
ENSONIG00000020177	pattern recognition	C-type lectin		gb|ADX97047.1| c-type lectin domain family 4 member m [Perca flavescens]
ENSONIG00000006599	pattern recognition	F-type lectin		dbj|BAK38715.1| F-type lectin 2 [Oplegnathus fasciatus]
ENSONIG00000012926	pattern recognition	LRR-containing proteins	F-box and leucine-rich repeat protein 21 (gene/pseudogene) [Source:HGNC Symbol;Acc:13600]
ENSONIG00000014400	pattern recognition	LRR-containing proteins	leucine rich repeat containing 58b [Source:ZFIN;Acc:ZDB-GENE-050309-29]
ENSONIG00000000936	pattern recognition	Mrc6	mannose receptor, C type 2 [Source:HGNC Symbol;Acc:16875]
ENSONIG00000017330	pattern recognition	NALP		ref|XP_003199101.1| PREDICTED: NACHT, LRR and PYD domains-containing protein 6-like [Danio rerio]
ENSONIG00000004666	pattern recognition	NWD1	NACHT and WD repeat domain containing 1 [Source:ZFIN;Acc:ZDB-GENE-071116-62]
ENSONIG00000004690	pattern recognition	NWD1	NACHT and WD repeat domain containing 1 [Source:ZFIN;Acc:ZDB-GENE-071116-86]
ENSONIG00000004692	pattern recognition	NWD1	NACHT and WD repeat domain containing 1 [Source:ZFIN;Acc:ZDB-GENE-071116-88]
ENSONIG00000004721	pattern recognition	NWD1	NACHT and WD repeat domain containing 1 [Source:ZFIN;Acc:ZDB-GENE-071116-117]
ENSONIG00000004728	pattern recognition	NWD1	NACHT and WD repeat domain containing 1 [Source:ZFIN;Acc:ZDB-GENE-071116-124]
ENSONIG00000004773	pattern recognition	NWD1	NACHT and WD repeat domain containing 1 [Source:ZFIN;Acc:ZDB-GENE-071116-169]
ENSONIG00000004783	pattern recognition	NWD1	NACHT and WD repeat domain containing 1 [Source:ZFIN;Acc:ZDB-GENE-071116-179]
ENSONIG00000004789	pattern recognition	NWD1	NACHT and WD repeat domain containing 1 [Source:ZFIN;Acc:ZDB-GENE-071116-185]
ENSONIG00000008092	pattern recognition	PGRP	peptidoglycan recognition protein 2 [Source:ZFIN;Acc:ZDB-GENE-071227-1]
ENSONIG00000018191	pattern recognition	PGRP	peptidoglycan recognition protein 2 [Source:HGNC Symbol;Acc:30013]
ENSONIG00000003615	pattern recognition	rhamnose-binding lectin		gb|ACD76075.1| rhamnose-binding lectin [Channa argus] gb|ACD76076.1| rhamnose-binding lectin [Channa argus]
ENSONIG00000014824	pattern recognition	rhamnose-binding lectin		gb|ADX01347.1| rhamnose-binding lectin [Lutjanus sanguineus]
ENSONIG00000015082	pattern recognition	rhamnose-binding lectin		gb|ADX01347.1| rhamnose-binding lectin [Lutjanus sanguineus]
ENSONIG00000018996	pattern recognition	rhamnose-binding lectin		gb|ACD76075.1| rhamnose-binding lectin [Channa argus] gb|ACD76076.1| rhamnose-binding lectin [Channa argus]
ENSONIG00000000428	pattern recognition	scavenger receptor	scavenger receptor cysteine rich domain containing (5 domains) [Source:HGNC Symbol;Acc:26641]
ENSONIG00000000431	pattern recognition	scavenger receptor	scavenger receptor cysteine rich domain containing (5 domains) [Source:HGNC Symbol;Acc:26641]
ENSONIG00000015358	pattern recognition	scavenger receptor	scavenger receptor cysteine rich domain containing (5 domains) [Source:HGNC Symbol;Acc:26641]
ENSONIG00000018118	pattern recognition	scavenger receptor		ref|XP_003410716.1| PREDICTED: scavenger receptor cysteine-rich type 1 protein M130-like (CD163) [Loxodonta africana]
ENSONIG00000014613	T/B cell antigen activation	BCAP	B-cell receptor-associated protein 31 [Source:ZFIN;Acc:ZDB-GENE-030616-63]
ENSONIG00000002682	T/B cell antigen activation	CD276	CD276 molecule [Source:ZFIN;Acc:ZDB-GENE-070112-452]
ENSONIG00000012355	T/B cell antigen activation	CD81		emb|CBN80752.1| CD81 antigen [Dicentrarchus labrax]
ENSONIG00000013552	T/B cell antigen activation	GALNAC4S-6ST	galactose-3-O-sulfotransferase 1 [Source:ZFIN;Acc:ZDB-GENE-060526-375]
ENSONIG00000013162	T/B cell antigen activation	GALNAC4S-6ST	galactose mutarotase [Source:ZFIN;Acc:ZDB-GENE-040718-66]
ENSONIG00000004475	T/B cell antigen activation	HDAC(1-8,10,11)	histone deacetylase 4 [Source:ZFIN;Acc:ZDB-GENE-061013-95]
ENSONIG00000002671	T/B cell antigen activation	immunoglobulin superfamily	immunoglobulin superfamily, DCC subclass, member 4 [Source:ZFIN;Acc:ZDB-GENE-080327-32]
ENSONIG00000003578	T/B cell antigen activation	immunoglobulin superfamily		ref|XP_002664562.1| PREDICTED: immunoglobulin superfamily member 10-like [Danio rerio]
ENSONIG00000008282	T/B cell antigen activation	Protein kinase C δ	protein kinase C and casein kinase substrate in neurons 3 [Source:ZFIN;Acc:ZDB-GENE-040426-984]
ENSONIG00000006130	T/B cell antigen activation	RGS (1-5,7-9,11,12,14,16,18-20)	regulator of G-protein signaling 20 [Source:HGNC Symbol;Acc:14600]
ENSONIG00000018661	T/B cell antigen activation	RGS (1-5,7-9,11,12,14,16,18-20)	regulator of G-protein signaling 11 [Source:ZFIN;Acc:ZDB-GENE-080220-46]
ENSONIG00000007902	T/B cell antigen activation	SEMA	sema domain, immunoglobulin domain (Ig), transmembrane domain (TM) and short cytoplasmic domain, (semaphorin) 4G [Source:HGNC Symbol;Acc:10735]
ENSONIG00000016343	T/B cell antigen activation	Sid4	secreted immunoglobulin domain 4 [Source:ZFIN;Acc:ZDB-GENE-050726-3]

## Sheet: advantage changed in region a
GeneID	Immune Process	Gene categery	Anotated	Blasted	Variation
ENSONIG00000019290	inflammatory cytokines and receptors	IL and relevant	interleukin 10 [Source:ZFIN;Acc:ZDB-GENE-051111-1]		liver advantage at 12h, gut advantage at 0h and 36h

## Sheet: gut advantage in region b
GeneID	Immune Process	Gene categery	Anotated	Blasted
ENSONIG00000006779	adapters effectors and signal transducers	RIP	cannabinoid receptor interacting protein 1a [Source:ZFIN;Acc:ZDB-GENE-040801-126]
ENSONIG00000000254	adapters effectors and signal transducers	UBE	ubiquitin-conjugating enzyme E2C [Source:ZFIN;Acc:ZDB-GENE-051030-48]
ENSONIG00000007085	antigen processing and regulators	MHC I/II		dbj|BAK26824.1| nonclassical MHC class I molecule, alpha-chain [Oryzias latipes]
ENSONIG00000007104	antigen processing and regulators	MHC I/II		dbj|BAF37381.1| MHC class IA antigen [Oreochromis niloticus]
ENSONIG00000008338	antigen processing and regulators	MHC I/II		PREDICTED: h-2 class II histocompatibility antigen, I-E beta chain-like [Oreochromis niloticus]
ENSONIG00000009902	antigen processing and regulators	MHC I/II		PREDICTED: h-2 class II histocompatibility antigen, A-D alpha chain-like [Oreochromis niloticus]
ENSONIG00000015360	antigen processing and regulators	MHC I/II		gb|AAL11412.1| major histocompatibility class I receptor [Sander vitreus]
ENSONIG00000019996	antigen processing and regulators	MHC I/II		dbj|BAF37381.1| MHC class IA antigen [Oreochromis niloticus]
ENSONIG00000006681	complement system	C1q		gb|ACO36149.1| C1q-like-protein [Perca flavescens]
ENSONIG00000010876	inflammatory cytokines and receptors	CC,CCR,CCL		PREDICTED: c-C motif chemokine 4-like [Pundamilia nyererei]
ENSONIG00000020475	inflammatory cytokines and receptors	CC,CCR,CCL	chemokine (C-C motif) receptor 12.3 [Source:ZFIN;Acc:ZDB-GENE-060503-97]
ENSONIG00000004835	inflammatory cytokines and receptors	FAM	family with sequence similarity 64, member A [Source:HGNC Symbol;Acc:25483]
ENSONIG00000016571	inflammatory cytokines and receptors	FAM	family with sequence similarity 129, member Ab [Source:ZFIN;Acc:ZDB-GENE-070912-688]
ENSONIG00000020301	inflammatory cytokines and receptors	FAM	family with sequence similarity 83, member D [Source:ZFIN;Acc:ZDB-GENE-041111-264]
ENSONIG00000013725	inflammatory cytokines and receptors	IFN induced proteins and relevant		ref|XP_002662121.1| PREDICTED: interferon-induced very large GTPase 1-like [Danio rerio]
ENSONIG00000001406	inflammatory cytokines and receptors	IL and relevant		ref|NP_001033082.1| interleukin-21 [Takifugu rubripes] emb|CAE50922.2| interleukin-21 [Takifugu rubripes] emb|CAH59638.1| Interleukin-21 [Takifugu rubripes]
ENSONIG00000020086	inflammatory cytokines and receptors	Integrin alpha		emb|CBN81367.1| Integrin alpha-M [Dicentrarchus labrax]
ENSONIG00000015505	inflammatory cytokines and receptors	other cytokines		gb|AAO21208.1| small inducible cytokine SCYA106 [Paralabidochromis chilotes]
ENSONIG00000005289	innate immune cells related	chymase	chymase 1, mast cell [Source:HGNC Symbol;Acc:2097]
ENSONIG00000012661	other genes related to immune response	GIAMP		ref|NP_997651.1| GTPase IMAP family member 8 [Mus musculus] ref|NP_001070878.1| GTPase IMAP family member 8 [Mus musculus] sp|Q75N62.1|GIMA8_MOUSE RecName: Full=GTPase IMAP family member 8; Short=mGIMAP8; AltName: Full=Immune-associated nucleotide-binding protein 9; Short=IAN-9; AltName: Full=Immunity-associated protein 8 dbj|BAD16741.1| immune-associated nucleotide-binding protein 9 [Mus musculu…
ENSONIG00000017728	other genes related to immune response	Lectin receptor		ref|NP_001121843.1| immune-related, lectin-like receptor 2 [Danio rerio] emb|CAQ14687.1| immune-related, lectin-like receptor 2 [Danio rerio]
ENSONIG00000017975	other genes related to immune response	Microtubule-associated	TPX2, microtubule-associated, homolog (Xenopus laevis) [Source:ZFIN;Acc:ZDB-GENE-030131-9652]
ENSONIG00000000946	other genes related to immune response	NITRs	novel immune-type receptor 13 [Source:ZFIN;Acc:ZDB-GENE-070108-2]
ENSONIG00000003594	other genes related to immune response	NK-lysin		ref|NP_001134582.1| Antimicrobial peptide NK-lysin [Salmo salar] gb|ACI68092.1| Antimicrobial peptide NK-lysin precursor [Salmo salar]
ENSONIG00000000550	other genes related to immune response	PIBF1	progesterone immunomodulatory binding factor 1 [Source:ZFIN;Acc:ZDB-GENE-040801-94]
ENSONIG00000012585	other genes related to immune response	ubiquitin related	ubiquitin-like, containing PHD and RING finger domains, 1 [Source:ZFIN;Acc:ZDB-GENE-040426-2039]
ENSONIG00000002479	pattern recognition	BTK	Bruton agammaglobulinemia tyrosine kinase [Source:ZFIN;Acc:ZDB-GENE-070531-1]
ENSONIG00000006602	pattern recognition	F-type lectin		dbj|BAK38714.1| F-type lectin [Oplegnathus fasciatus]
ENSONIG00000001529	pattern recognition	NALP		ref|XP_003198602.1| PREDICTED: NACHT, LRR and PYD domains-containing protein 3 [Danio rerio]
ENSONIG00000008296	pattern recognition	NOD		gb|ADX66441.1| NOD-like receptor C [Paralichthys olivaceus]
ENSONIG00000009258	pattern recognition	NOD		gb|ADX66441.1| NOD-like receptor C [Paralichthys olivaceus]
ENSONIG00000004795	pattern recognition	NWD1	NACHT and WD repeat domain containing 1 [Source:ZFIN;Acc:ZDB-GENE-071116-191]
ENSONIG00000006237	pattern recognition	other lectin		gb|AEA39736.1| lily-type lectin [Epinephelus coioides]
ENSONIG00000013030	T/B cell antigen activation	GALNAC4S-6ST	galactose-3-O-sulfotransferase 3 [Source:HGNC Symbol;Acc:24144]
ENSONIG00000004535	T/B cell antigen activation	Ig heavy chain		gb|ADC45387.1| immunoglobulin mu heavy chain [Latris lineata]
ENSONIG00000004540	T/B cell antigen activation	Ig heavy chain		gb|ADC45387.1| immunoglobulin mu heavy chain [Latris lineata]
ENSONIG00000014938	T/B cell antigen activation	Ig heavy chain		emb|CAA04042.1| immunoglobulin heavy chain [Salvelinus alpinus]
ENSONIG00000014939	T/B cell antigen activation	Ig heavy chain		gb|AAX78210.1| immunoglobulin mu heavy chain [Epinephelus coioides]
ENSONIG00000002020	T/B cell antigen activation	Ig heavy chain (variable)	immunoglobulin heavy variable 1-4 [Source:ZFIN;Acc:ZDB-GENE-040514-1]
ENSONIG00000001089	T/B cell antigen activation	Ig light chain		gb|ABW74643.1| immunoglobulin light chain [Epinephelus coioides]
ENSONIG00000001091	T/B cell antigen activation	Ig light chain		gb|ACN09846.1| Ig kappa chain V-IV region STH [Salmo salar] gb|ACN12193.1| Ig kappa chain V-IV region STH [Salmo salar]
ENSONIG00000005381	T/B cell antigen activation	Ig light chain		gb|ADD81222.1| immunoglobulin light chain [Larimichthys crocea]
ENSONIG00000005388	T/B cell antigen activation	Ig light chain		gb|ADD81222.1| immunoglobulin light chain [Larimichthys crocea]

## Sheet: liver advantage in region b
GeneID	Immune Process	Gene categery	Anotated	Blasted
ENSONIG00000000811	acute phase reactions	fibrinogen		ref|XP_001922345.2| PREDICTED: fibrinogen C domain-containing protein 1 [Danio rerio]													A
ENSONIG00000020744	inflammatory cytokines and receptors	FAM	family with sequence similarity 84, member A [Source:ZFIN;Acc:ZDB-GENE-040426-1247]														B
ENSONIG00000010192	inflammatory cytokines and receptors	FGF and related	fibroblast growth factor receptor 2 [Source:ZFIN;Acc:ZDB-GENE-030323-1]														B
ENSONIG00000003636	other genes related to immune response	CD 73	5'-nucleotidase, ecto (CD73) [Source:ZFIN;Acc:ZDB-GENE-040426-1261]														A
ENSONIG00000000865	other genes related to immune response	other genes involved		ref|XP_002665865.2| PREDICTED: protein pellino homolog 2-like, partial [Danio rerio]													B
ENSONIG00000009776	other genes related to immune response	ubiquitin related	ubiquitin specific peptidase 15 [Source:HGNC Symbol;Acc:12613]														B
ENSONIG00000020885	other genes related to immune response	ubiquitin related	ISG15 ubiquitin-like modifier [Source:ZFIN;Acc:ZDB-GENE-021211-1]														B
ENSONIG00000005667	pattern recognition	scavenger receptor	scavenger receptor class A, member 3 [Source:ZFIN;Acc:ZDB-GENE-041014-317]														B
ENSONIG00000005558	pattern recognition	TLR	toll-like receptor 5 [Source:HGNC Symbol;Acc:11851]														B

## Sheet: advantage changed in region b
GeneID	Immune Process	Gene categery	Anotated	Blasted	Variation
ENSONIG00000000357	innate immune cells related	NCF	neutrophil cytosolic factor 1 [Source:ZFIN;Acc:ZDB-GENE-031006-6]		gut advantage at 0h,liver advantage at 12h											neutrophil cytosolic factor 1 [Source:ZFIN;Acc:ZDB-GENE-031006-6]	A
ENSONIG00000007064	inflammatory cytokines and receptors	IL and relevant	interleukin 11b [Source:ZFIN;Acc:ZDB-GENE-051019-2]		gut advantage at 0h,liver advantage at 12h											interleukin 11b [Source:ZFIN;Acc:ZDB-GENE-051019-2]	B
ENSONIG00000009511	other genes related to immune response	ubiquitin related	ubiquitin specific peptidase 2 [Source:HGNC Symbol;Acc:12618]		gut advantage at 0h,liver advantage at 12h											ubiquitin specific peptidase 2 [Source:HGNC Symbol;Acc:12618]	B
ENSONIG00000016440	adapters effectors and signal transducers	Lysosomal protein	lysosomal protein transmembrane 4 beta [Source:HGNC Symbol;Acc:13646]		gut advantage at 0h,liver advantage at 12h											lysosomal protein transmembrane 4 beta [Source:HGNC Symbol;Acc:13646]	B
ENSONIG00000020823	other genes related to immune response	oncogene	jun proto-oncogene [Source:HGNC Symbol;Acc:6204]		gut advantage at 0h,liver advantage at 12h											jun proto-oncogene [Source:HGNC Symbol;Acc:6204]	B

## Sheet: gut advantage in region c
GeneID	Immune Process	Gene categery	Anotated	Blasted
ENSONIG00000004449	adapters effectors and signal transducers	immune costimulatory protein		ref|XP_001377700.2| PREDICTED: ICOS ligand-like [Monodelphis domestica]
ENSONIG00000008276	adapters effectors and signal transducers	immune costimulatory protein		gb|ABD61715.1| immune costimulatory protein [Scophthalmus maximus]
ENSONIG00000007151	adapters effectors and signal transducers	IpLITRs		gb|ABI23567.1| leukocyte immune-type receptor TS32.15 L2.2c [Ictalurus punctatus]
ENSONIG00000017821	adapters effectors and signal transducers	RIP	nuclear receptor interacting protein 2 [Source:ZFIN;Acc:ZDB-GENE-030131-9425]
ENSONIG00000005069	antigen processing and regulators	MHC I/II		gb|ACX35613.1| MHC class I antigen [Salmo salar]
ENSONIG00000005905	antigen processing and regulators	MHC I/II		gb|AEE73592.1| MHC class II beta chain [Oreochromis niloticus]
ENSONIG00000012499	antigen processing and regulators	MHC I/II		gb|AAD37812.1| MHC class I antigen [Aulonocara hansbaenschi]
ENSONIG00000020058	antigen processing and regulators	MHC I/II		gb|AAD37815.1| MHC class I antigen [Aulonocara hansbaenschi]
ENSONIG00000005447	antigen processing and regulators	TNF,TNR and related	tumor necrosis factor receptor superfamily, member 19 [Source:ZFIN;Acc:ZDB-GENE-030131-6760]
ENSONIG00000019190	antigen processing and regulators	TNF,TNR and related	tumor necrosis factor receptor superfamily, member 14 [Source:HGNC Symbol;Acc:11912]
ENSONIG00000014063	inflammatory cytokines and receptors	CC,CCR,CCL	chemokine CCL-C5a [Source:ZFIN;Acc:ZDB-GENE-060526-181]
ENSONIG00000020862	inflammatory cytokines and receptors	CC,CCR,CCL		ref|NP_001133444.1| C-C chemokine receptor type 6 [Salmo salar] gb|ACI33246.1| C-C chemokine receptor type 6 [Salmo salar]
ENSONIG00000021424	inflammatory cytokines and receptors	CC,CCR,CCL		ref|XP_002667428.2| PREDICTED: c-C chemokine receptor type 5-like [Danio rerio]
ENSONIG00000011454	inflammatory cytokines and receptors	CXCL,CXC,CXCR	chemokine (C-X-C motif) receptor 3, tandem duplicate 1 [Source:ZFIN;Acc:ZDB-GENE-060130-38]
ENSONIG00000015664	inflammatory cytokines and receptors	CXCL,CXC,CXCR	chemokine (C-X-C motif) receptor 4a [Source:ZFIN;Acc:ZDB-GENE-020102-1]
ENSONIG00000006125	inflammatory cytokines and receptors	FAM	family with sequence similarity 171, member A1 [Source:ZFIN;Acc:ZDB-GENE-061208-1]
ENSONIG00000007650	inflammatory cytokines and receptors	FAM	family with sequence similarity 135, member B [Source:HGNC Symbol;Acc:28029]
ENSONIG00000015411	inflammatory cytokines and receptors	FAM	family with sequence similarity 49, member A [Source:ZFIN;Acc:ZDB-GENE-040801-125]
ENSONIG00000017603	inflammatory cytokines and receptors	FGF and related	Oreochromis niloticus fibroblast growth factor 20-like (fgf20b), mRNA. [Source:RefSeq mRNA;Acc:NM_001279689]
ENSONIG00000001120	inflammatory cytokines and receptors	IFN induced proteins and relevant		ref|NP_001133872.1| Interferon-induced protein 44 [Salmo salar] gb|ACI34057.1| Interferon-induced protein 44 [Salmo salar]
ENSONIG00000008900	inflammatory cytokines and receptors	IFN induced proteins and relevant		gb|ABY55168.1| interferon-inducible transmembrane protein 1 [Larimichthys crocea]
ENSONIG00000017771	inflammatory cytokines and receptors	IFN induced proteins and relevant		gb|AAP42145.1| interferon-inducible protein IFI58 [Carassius auratus]
ENSONIG00000019137	inflammatory cytokines and receptors	IFN induced proteins and relevant		gb|ADE73873.1| interferon-inducible 58 kDa protein [Ctenopharyngodon idella]
ENSONIG00000011230	inflammatory cytokines and receptors	IL and relevant	interleukin 1, beta [Source:ZFIN;Acc:ZDB-GENE-040702-2]
ENSONIG00000015207	inflammatory cytokines and receptors	IL and relevant	interleukin 4 induced 1 [Source:HGNC Symbol;Acc:19094]
ENSONIG00000008531	inflammatory cytokines and receptors	ILR and relevant	interleukin 2 receptor, gamma b [Source:ZFIN;Acc:ZDB-GENE-080402-2]
ENSONIG00000017148	inflammatory cytokines and receptors	IRF	interferon regulatory factor 10 [Source:ZFIN;Acc:ZDB-GENE-040426-2084]
ENSONIG00000018961	inflammatory cytokines and receptors	IRF	interferon regulatory factor 6 [Source:ZFIN;Acc:ZDB-GENE-040426-1137]
ENSONIG00000018715	other genes related to immune response	LITRs		gb|AEA39735.1| leukocyte immune-type receptor TS32.15 L2.1a [Epinephelus coioides]
ENSONIG00000016878	other genes related to immune response	lymphocyte antigen		ref|XP_002667584.1| PREDICTED: lymphocyte antigen 75 [Danio rerio]
ENSONIG00000011268	other genes related to immune response	Microtubule-associated	microtubule-associated protein 1B [Source:HGNC Symbol;Acc:6836]
ENSONIG00000009012	other genes related to immune response	myeloid cell related	myeloid/lymphoid or mixed-lineage leukemia (trithorax homolog, Drosophila); translocated to, 6 [Source:HGNC Symbol;Acc:7138]
ENSONIG00000000982	other genes related to immune response	NITRs	novel immune-type receptor 13 [Source:ZFIN;Acc:ZDB-GENE-070108-2]
ENSONIG00000018397	other genes related to immune response	NITRs		ref|NP_001131068.1| novel immune-type receptor 9 [Oryzias latipes] gb|ACB86919.1| novel immune-type receptor 9 isoform 1 [Oryzias latipes]
ENSONIG00000018417	other genes related to immune response	NITRs		gb|ACU27010.1| novel immune-type receptor 8 [Dicentrarchus labrax]
ENSONIG00000018423	other genes related to immune response	NITRs		gb|ACU27030.1| novel immune-type receptor 1 [Dicentrarchus labrax]
ENSONIG00000019889	other genes related to immune response	NITRs	novel immune-type receptor 13 [Source:ZFIN;Acc:ZDB-GENE-070108-2]
ENSONIG00000019891	other genes related to immune response	NITRs	novel immune-type receptor 13 [Source:ZFIN;Acc:ZDB-GENE-070108-2]
ENSONIG00000007077	pattern recognition	F-type lectin		dbj|BAK38715.1| F-type lectin 2 [Oplegnathus fasciatus]
ENSONIG00000003097	pattern recognition	LRR-containing proteins	F-box and leucine-rich repeat protein 5 [Source:ZFIN;Acc:ZDB-GENE-030131-900]
ENSONIG00000005042	pattern recognition	LRR-containing proteins		ref|XP_690801.4| PREDICTED: leucine-rich repeat and WD repeat-containing protein KIAA1239-like [Danio rerio]
ENSONIG00000001649	pattern recognition	MMR		ref|XP_001332702.1| PREDICTED: macrophage mannose receptor 1-like isoform 1 [Danio rerio]
ENSONIG00000006060	pattern recognition	Mrc1	mannose receptor, C type 1a [Source:ZFIN;Acc:ZDB-GENE-090915-4]
ENSONIG00000006754	pattern recognition	NOD		gb|ADX66441.1| NOD-like receptor C [Paralichthys olivaceus]
ENSONIG00000007421	pattern recognition	NOD		gb|ADX66441.1| NOD-like receptor C [Paralichthys olivaceus]
ENSONIG00000007431	pattern recognition	NOD		gb|ADX66441.1| NOD-like receptor C [Paralichthys olivaceus]
ENSONIG00000011691	pattern recognition	NOD		gb|ADX66441.1| NOD-like receptor C [Paralichthys olivaceus]
ENSONIG00000015735	pattern recognition	NOD		gb|ABU89560.1| NOD-like receptor C [Danio rerio]
ENSONIG00000019176	pattern recognition	NOD		gb|ADX66441.1| NOD-like receptor C [Paralichthys olivaceus]
ENSONIG00000004635	pattern recognition	NWD1	NACHT and WD repeat domain containing 1 [Source:ZFIN;Acc:ZDB-GENE-071116-31]
ENSONIG00000004640	pattern recognition	NWD1	NACHT and WD repeat domain containing 1 [Source:ZFIN;Acc:ZDB-GENE-071116-36]
ENSONIG00000004688	pattern recognition	NWD1	NACHT and WD repeat domain containing 1 [Source:ZFIN;Acc:ZDB-GENE-071116-84]
ENSONIG00000004748	pattern recognition	NWD1	NACHT and WD repeat domain containing 1 [Source:ZFIN;Acc:ZDB-GENE-071116-144]
ENSONIG00000006684	pattern recognition	TLR	toll-like receptor 18 [Source:ZFIN;Acc:ZDB-GENE-040220-2]
ENSONIG00000000303	T/B cell antigen activation	CD22		ref|XP_001920363.2| PREDICTED: b-cell receptor CD22-like [Danio rerio]
ENSONIG00000016686	T/B cell antigen activation	CD3		gb|ADK27328.1| CD3 gamma/delta protein [Siniperca chuatsi]
ENSONIG00000020375	T/B cell antigen activation	CD8		gb|ADV78595.1| T cell surface glycoprotein CD8 beta [Siniperca chuatsi]
ENSONIG00000004548	T/B cell antigen activation	Ig heavy chain		gb|AAX78205.1| immunoglobulin mu heavy chain [Epinephelus coioides]
ENSONIG00000004523	T/B cell antigen activation	Ig heavy chain (variable)		gb|AAO38771.1| immunoglobulin heavy chain variable region [Anarhichas minor]
ENSONIG00000010952	T/B cell antigen activation	Ig heavy chain (variable)	immunoglobulin heavy variable 10-1 [Source:ZFIN;Acc:ZDB-GENE-040514-34]
ENSONIG00000016695	T/B cell antigen activation	immunoglobulin superfamily	immunoglobulin superfamily member 11 [Source:ZFIN;Acc:ZDB-GENE-080303-21]
ENSONIG00000014958	T/B cell antigen activation	KLF	Kruppel-like factor 4a [Source:ZFIN;Acc:ZDB-GENE-111014-1]
ENSONIG00000009796	T/B cell antigen activation	pre-B-cell related	pre-B-cell leukemia homeobox 1 [Source:HGNC Symbol;Acc:8632]
ENSONIG00000019228	T/B cell antigen activation	pre-B-cell related	pre-B-cell leukemia transcription factor 1b [Source:ZFIN;Acc:ZDB-GENE-070424-11]
ENSONIG00000014961	T/B cell antigen activation	SEMA	sema domain, immunoglobulin domain (Ig), short basic domain, secreted, (semaphorin) 3E [Source:ZFIN;Acc:ZDB-GENE-030131-7864]
ENSONIG00000010653	T/B cell antigen activation	TCF7L	transcription factor 7-like 1b (T-cell specific, HMG-box) [Source:ZFIN;Acc:ZDB-GENE-991110-10]
ENSONIG00000018535	T/B cell antigen activation	VAV	vav 3 guanine nucleotide exchange factor b [Source:ZFIN;Acc:ZDB-GENE-070912-251]

## Sheet: liver advantage in region c
GeneID	Immune Process	Gene categery	Anotated	Blasted
ENSONIG00000020001	antigen processing and regulators	MHC I/II		gb|AAL11412.1| major histocompatibility class I receptor [Sander vitreus]
ENSONIG00000020006	antigen processing and regulators	MHC I/II		dbj|BAF37381.1| MHC class IA antigen [Oreochromis niloticus]
ENSONIG00000001112	inflammatory cytokines and receptors	EGF	epidermal growth factor [Source:ZFIN;Acc:ZDB-GENE-070922-1]
ENSONIG00000001251	inflammatory cytokines and receptors	FAM	family with sequence similarity 134, member C [Source:ZFIN;Acc:ZDB-GENE-080520-1]
ENSONIG00000018094	inflammatory cytokines and receptors	FGF and related	fibroblast growth factor 19 [Source:ZFIN;Acc:ZDB-GENE-030729-32]
ENSONIG00000002204	inflammatory cytokines and receptors	IFN induced proteins and relevant		gb|ABJ98621.1| interferon-inducible protein Gig1 [Scophthalmus maximus]
ENSONIG00000015622	inflammatory cytokines and receptors	IFN induced proteins and relevant	interferon-stimulated protein [Source:ZFIN;Acc:ZDB-GENE-100422-17]
ENSONIG00000014310	inflammatory cytokines and receptors	oncostatin M receptor	oncostatin M receptor [Source:ZFIN;Acc:ZDB-GENE-060526-48]
ENSONIG00000009561	innate immune cells related	MMD	monocyte to macrophage differentiation-associated [Source:ZFIN;Acc:ZDB-GENE-051120-39]
ENSONIG00000013670	other genes related to immune response	Microtubule-associated	microtubule-associated protein 7 domain containing 1b [Source:ZFIN;Acc:ZDB-GENE-080215-23]
ENSONIG00000004624	pattern recognition	NWD1	NACHT and WD repeat domain containing 1 [Source:ZFIN;Acc:ZDB-GENE-071116-20]
ENSONIG00000004779	pattern recognition	NWD1	NACHT and WD repeat domain containing 1 [Source:ZFIN;Acc:ZDB-GENE-071116-175]
ENSONIG00000013968	T/B cell antigen activation	GALNAC4S-6ST		ref|NP_001119924.1| galactosylceramide sulfotransferase [Danio rerio] emb|CAM16782.1| novel protein similar to vertebrate galactose-3-O-sulfotransferase 1 (GAL3ST1) [Danio rerio]
ENSONIG00000014179	T/B cell antigen activation	ILDR1	immunoglobulin-like domain containing receptor 2 [Source:ZFIN;Acc:ZDB-GENE-050706-83]

## Sheet: advantage changed in region c
GeneID	Immune Process	Gene categery	Anotated	Blasted	Variation
ENSONIG00000002795	adapters effectors and signal transducers	NFKBI	nuclear factor of kappa light polypeptide gene enhancer in B-cells inhibitor, delta [Source:HGNC Symbol;Acc:15671]		liver advantage at 12h, gut advantage at 36h
ENSONIG00000009253	adapters effectors and signal transducers	CSF		dbj|BAE16320.1| granulocyte colony-stimulating factor [Paralichthys olivaceus] dbj|BAE95639.1| Granulocyte Colony-Stimulating Factor [Paralichthys olivaceus]	liver advantage at 12h, gut advantage at 36h
ENSONIG00000008343	inflammatory cytokines and receptors	IL and relevant	interleukin 1, beta [Source:ZFIN;Acc:ZDB-GENE-040702-2]		liver advantage at 12h, gut advantage at 36h

## Sheet: gut advantage in region d
GeneID	Immune Process	Gene categery	Anotated	Blasted
ENSONIG00000002382	adapters effectors and signal transducers	granzyme	granzyme A (granzyme 1, cytotoxic T-lymphocyte-associated serine esterase 3) [Source:HGNC Symbol;Acc:4708]
ENSONIG00000017013	adapters effectors and signal transducers	granzyme	granzyme A (granzyme 1, cytotoxic T-lymphocyte-associated serine esterase 3) [Source:HGNC Symbol;Acc:4708]
ENSONIG00000015346	adapters effectors and signal transducers	Lysosomal protein	Rab interacting lysosomal protein-like 1 [Source:ZFIN;Acc:ZDB-GENE-061201-51]
ENSONIG00000001297	adapters effectors and signal transducers	MAPK and relevant		ref|XP_002661254.1| PREDICTED: mitogen-activated protein kinase kinase kinase 14-like [Danio rerio]
ENSONIG00000005922	adapters effectors and signal transducers	MAPK and relevant	mitogen-activated protein kinase 8 interacting protein 1 [Source:HGNC Symbol;Acc:6882]
ENSONIG00000019499	adapters effectors and signal transducers	NFKBI	nuclear factor of kappa light polypeptide gene enhancer in B-cells inhibitor, alpha b [Source:ZFIN;Acc:ZDB-GENE-030131-1819]
ENSONIG00000017404	adapters effectors and signal transducers	NMI	N-myc (and STAT) interactor [Source:HGNC Symbol;Acc:7854]
ENSONIG00000013251	adapters effectors and signal transducers	PIAS	protein inhibitor of activated STAT, 1 [Source:HGNC Symbol;Acc:2752]
ENSONIG00000008270	adapters effectors and signal transducers	SIGIRR	single immunoglobulin and toll-interleukin 1 receptor (TIR) domain [Source:ZFIN;Acc:ZDB-GENE-080303-3]
ENSONIG00000021386	adapters effectors and signal transducers	SOCS (1-7)	suppressor of cytokine signaling 3a [Source:ZFIN;Acc:ZDB-GENE-030131-7349]
ENSONIG00000002876	adapters effectors and signal transducers	TRAF	Tnf receptor-associated factor 2b [Source:ZFIN;Acc:ZDB-GENE-030131-5345]
ENSONIG00000006566	adapters effectors and signal transducers	TRAF	TNF receptor-associated factor 7 [Source:ZFIN;Acc:ZDB-GENE-070112-2212]
ENSONIG00000017270	adapters effectors and signal transducers	UBE	ubiquitin-conjugating enzyme E2B (RAD6 homolog) [Source:ZFIN;Acc:ZDB-GENE-040718-247]
ENSONIG00000009204	antigen processing and regulators	ITCH	itchy E3 ubiquitin protein ligase [Source:HGNC Symbol;Acc:13890]
ENSONIG00000006116	antigen processing and regulators	MHC I/II		gb|ACQ58371.1| DLA class II histocompatibility antigen, DR-1 beta chain precursor [Anoplopoma fimbria]
ENSONIG00000006325	antigen processing and regulators	MHC I/II		gb|AAF65681.1|AF212854_1 MHC class II alpha subunit [Aulonocara hansbaenschi]
ENSONIG00000007101	antigen processing and regulators	MHC I/II		gb|AAD37814.1| MHC class I antigen [Aulonocara hansbaenschi]
ENSONIG00000008409	antigen processing and regulators	MHC I/II		PREDICTED: class I histocompatibility antigen, F10 alpha chain-like isoform X3 [Oreochromis niloticus]
ENSONIG00000012484	antigen processing and regulators	MHC I/II		dbj|BAF37370.1| MHC class IA antigen [Oreochromis niloticus]
ENSONIG00000018185	antigen processing and regulators	MHC I/II		gb|ACX35613.1| MHC class I antigen [Salmo salar]
ENSONIG00000018290	antigen processing and regulators	MHC I/II		gb|AAD37812.1| MHC class I antigen [Aulonocara hansbaenschi]
ENSONIG00000019992	antigen processing and regulators	MHC I/II		dbj|BAF37381.1| MHC class IA antigen [Oreochromis niloticus]
ENSONIG00000011521	antigen processing and regulators	TGF, TGF receptor and related	transforming growth factor beta 1 induced transcript 1 [Source:HGNC Symbol;Acc:11767]
ENSONIG00000005048	antigen processing and regulators	TNF,TNR and related	RELT tumor necrosis factor receptor [Source:ZFIN;Acc:ZDB-GENE-040426-2361]
ENSONIG00000016374	antigen processing and regulators	TNF,TNR and related		ref|NP_001118039.1| TNF superfamily member 14 [Oncorhynchus mykiss] gb|ABC84585.1| TNF superfamily member 14 [Oncorhynchus mykiss]
ENSONIG00000016898	antigen processing and regulators	TNF,TNR and related	tumor necrosis factor receptor superfamily, member 9a [Source:ZFIN;Acc:ZDB-GENE-060421-8213]
ENSONIG00000017104	complement system	C1q		gb|ACO36149.1| C1q-like-protein [Perca flavescens]
ENSONIG00000014025	inflammatory cytokines and receptors	CC,CCR,CCL	chemokine (C-C motif) receptor 9a [Source:ZFIN;Acc:ZDB-GENE-060130-125]
ENSONIG00000009095	inflammatory cytokines and receptors	CFLAR	CASP8 and FADD-like apoptosis regulator a [Source:ZFIN;Acc:ZDB-GENE-030826-3]
ENSONIG00000015525	inflammatory cytokines and receptors	EGF		ref|XP_002666818.2| PREDICTED: epidermal growth factor receptor kinase substrate 8-like protein 2-like [Danio rerio]
ENSONIG00000006760	inflammatory cytokines and receptors	FAM	family with sequence similarity 46, member B [Source:HGNC Symbol;Acc:28273]
ENSONIG00000010131	inflammatory cytokines and receptors	FAM	family with sequence similarity 102, member B, a [Source:ZFIN;Acc:ZDB-GENE-060616-312]
ENSONIG00000012588	inflammatory cytokines and receptors	FAM	family with sequence similarity 102, member Ab [Source:ZFIN;Acc:ZDB-GENE-060929-412]
ENSONIG00000013482	inflammatory cytokines and receptors	FAM	family with sequence similarity 222, member A [Source:ZFIN;Acc:ZDB-GENE-050309-42]
ENSONIG00000008618	inflammatory cytokines and receptors	IL and relevant	interleukin 12B, b [Source:ZFIN;Acc:ZDB-GENE-030131-7937]
ENSONIG00000013957	inflammatory cytokines and receptors	IL and relevant	IL-6 subfamily cytokine M17 [Source:ZFIN;Acc:ZDB-GENE-060526-368]
ENSONIG00000016997	inflammatory cytokines and receptors	ILR and relevant		ref|NP_001117105.1| interleukin-1 receptor-like protein [Salmo salar] emb|CAC83729.1| interleukin-1 receptor-like protein [Salmo salar] gb|ACN10966.1| Interleukin-1 receptor type I precursor [Salmo salar]
ENSONIG00000005230	inflammatory cytokines and receptors	Integrin alpha	integrin, alpha 7 [Source:ZFIN;Acc:ZDB-GENE-070501-10]
ENSONIG00000007572	inflammatory cytokines and receptors	Integrin alpha	integrin, alpha 1 [Source:ZFIN;Acc:ZDB-GENE-091118-115]
ENSONIG00000019898	inflammatory cytokines and receptors	Integrin alpha	integrin, alpha 3b [Source:ZFIN;Acc:ZDB-GENE-050411-55]
ENSONIG00000020239	inflammatory cytokines and receptors	Integrin alpha	integrin, alpha 5 (fibronectin receptor, alpha polypeptide) [Source:HGNC Symbol;Acc:6141]
ENSONIG00000010860	inflammatory cytokines and receptors	Integrin beta	integrin, beta 8 [Source:ZFIN;Acc:ZDB-GENE-071213-3]
ENSONIG00000017217	inflammatory cytokines and receptors	IRF	interferon regulatory factor 1b [Source:ZFIN;Acc:ZDB-GENE-041114-13]
ENSONIG00000007040	innate immune cells related	mkl1a	megakaryoblastic leukemia (translocation) 1a [Source:ZFIN;Acc:ZDB-GENE-121205-3]
ENSONIG00000002442	innate immune cells related	RNKP-1 (Granzyme B)		gb|ACQ58918.1| Natural killer cell protease 1 precursor [Anoplopoma fimbria]
ENSONIG00000019322	other genes related to immune response	B-cell CLL/lymphoma	B-cell CLL/lymphoma 6a (zinc finger protein 51) [Source:ZFIN;Acc:ZDB-GENE-040426-1696]
ENSONIG00000008528	other genes related to immune response	CARD	caspase recruitment domain family, member 11 [Source:ZFIN;Acc:ZDB-GENE-100219-1]
ENSONIG00000018757	other genes related to immune response	CD 73	5'-nucleotidase, ecto (CD73) [Source:ZFIN;Acc:ZDB-GENE-040426-1261]
ENSONIG00000001512	other genes related to immune response	CD 83		gb|ABM67085.1| CD83 [Sparus aurata]
ENSONIG00000011733	other genes related to immune response	immunity related GTPase	immunity-related GTPase family, cinema [Source:HGNC Symbol;Acc:28835]
ENSONIG00000011735	other genes related to immune response	immunity related GTPase	immunity-related GTPase family, cinema [Source:HGNC Symbol;Acc:28835]
ENSONIG00000017964	other genes related to immune response	Leukocyte related		emb|CBN81773.1| Leukocyte elastase inhibitor [Dicentrarchus labrax]
ENSONIG00000004487	other genes related to immune response	LITRs		ref|NP_001187136.1| leukocyte immune-type receptor 3 [Ictalurus punctatus] gb|AAW82354.1| leukocyte immune-type receptor 3 [Ictalurus punctatus]
ENSONIG00000012291	other genes related to immune response	LITRs		gb|AEA39734.1| leukocyte immune-type receptor TS32.15 L1.2b1 [Epinephelus coioides]
ENSONIG00000013210	other genes related to immune response	LITRs		gb|AEA39735.1| leukocyte immune-type receptor TS32.15 L2.1a [Epinephelus coioides]
ENSONIG00000017868	other genes related to immune response	lymphocyte related	lymphocyte cytosolic protein 2a [Source:ZFIN;Acc:ZDB-GENE-041114-97]
ENSONIG00000007908	other genes related to immune response	Microtubule-associated	microtubule-associated protein 4 [Source:HGNC Symbol;Acc:6862]
ENSONIG00000018384	other genes related to immune response	NITRs		gb|ACU27014.1| novel immune-type receptor 12 [Dicentrarchus labrax]
ENSONIG00000018404	other genes related to immune response	NITRs		gb|ACU27033.1| novel immune-type receptor 4 [Dicentrarchus labrax]
ENSONIG00000014789	other genes related to immune response	ubiquitin related		ref|XP_001923885.2| PREDICTED: ubiquitin-associated and SH3 domain-containing protein B [Danio rerio] emb|CAM14251.1| novel protein [Danio rerio] emb|CAM14412.1| novel protein [Danio rerio]
ENSONIG00000002002	pattern recognition	C-type lectin	C-type lectin domain family 19, member A [Source:HGNC Symbol;Acc:34522]
ENSONIG00000002003	pattern recognition	C-type lectin	C-type lectin domain family 19, member A [Source:HGNC Symbol;Acc:34522]
ENSONIG00000006798	pattern recognition	C-type lectin	C-type lectin domain family 3, member Ba [Source:ZFIN;Acc:ZDB-GENE-110411-71]
ENSONIG00000009610	pattern recognition	C-type lectin	C-type lectin domain family 19, member A [Source:HGNC Symbol;Acc:34522]
ENSONIG00000016915	pattern recognition	galectin	lectin, galactoside-binding, soluble, 2b [Source:ZFIN;Acc:ZDB-GENE-040426-1590]
ENSONIG00000008734	pattern recognition	NALP		ref|XP_003198379.1| PREDICTED: NACHT, LRR and PYD domains-containing protein 12-like [Danio rerio]
ENSONIG00000000336	pattern recognition	NOD		gb|ADX66441.1| NOD-like receptor C [Paralichthys olivaceus]
ENSONIG00000003580	pattern recognition	NOD		gb|ADX66441.1| NOD-like receptor C [Paralichthys olivaceus]
ENSONIG00000003581	pattern recognition	NOD		gb|ADX66441.1| NOD-like receptor C [Paralichthys olivaceus]
ENSONIG00000007883	pattern recognition	NOD		gb|ADX66441.1| NOD-like receptor C [Paralichthys olivaceus]
ENSONIG00000011307	pattern recognition	NOD		gb|ADX66441.1| NOD-like receptor C [Paralichthys olivaceus]
ENSONIG00000012764	pattern recognition	NOD		gb|ADX66441.1| NOD-like receptor C [Paralichthys olivaceus]
ENSONIG00000014658	pattern recognition	NOD		gb|ADX66441.1| NOD-like receptor C [Paralichthys olivaceus]
ENSONIG00000015366	pattern recognition	NOD		gb|ABU89560.1| NOD-like receptor C [Danio rerio]
ENSONIG00000015955	pattern recognition	NOD		gb|ADX66441.1| NOD-like receptor C [Paralichthys olivaceus]
ENSONIG00000017940	pattern recognition	NOD		gb|ADX66441.1| NOD-like receptor C [Paralichthys olivaceus]
ENSONIG00000018821	pattern recognition	NOD		gb|ADX66441.1| NOD-like receptor C [Paralichthys olivaceus]
ENSONIG00000019175	pattern recognition	NOD		gb|ADX66441.1| NOD-like receptor C [Paralichthys olivaceus]
ENSONIG00000019187	pattern recognition	NOD		gb|ADX66441.1| NOD-like receptor C [Paralichthys olivaceus]
ENSONIG00000004633	pattern recognition	NWD1	NACHT and WD repeat domain containing 1 [Source:ZFIN;Acc:ZDB-GENE-071116-29]
ENSONIG00000004647	pattern recognition	NWD1	NACHT and WD repeat domain containing 1 [Source:ZFIN;Acc:ZDB-GENE-071116-43]
ENSONIG00000004696	pattern recognition	NWD1	NACHT and WD repeat domain containing 1 [Source:ZFIN;Acc:ZDB-GENE-071116-92]
ENSONIG00000004697	pattern recognition	NWD1	NACHT and WD repeat domain containing 1 [Source:ZFIN;Acc:ZDB-GENE-071116-93]
ENSONIG00000004712	pattern recognition	NWD1	NACHT and WD repeat domain containing 1 [Source:ZFIN;Acc:ZDB-GENE-071116-108]
ENSONIG00000004720	pattern recognition	NWD1	NACHT and WD repeat domain containing 1 [Source:ZFIN;Acc:ZDB-GENE-071116-116]
ENSONIG00000004762	pattern recognition	NWD1	NACHT and WD repeat domain containing 1 [Source:ZFIN;Acc:ZDB-GENE-071116-158]
ENSONIG00000004777	pattern recognition	NWD1	NACHT and WD repeat domain containing 1 [Source:ZFIN;Acc:ZDB-GENE-071116-173]
ENSONIG00000004803	pattern recognition	NWD1	NACHT and WD repeat domain containing 1 [Source:ZFIN;Acc:ZDB-GENE-071116-199]
ENSONIG00000005404	pattern recognition	PGRP	peptidoglycan recognition protein 5 [Source:ZFIN;Acc:ZDB-GENE-050419-71]
ENSONIG00000014840	T/B cell antigen activation	BLNK	B-cell linker [Source:ZFIN;Acc:ZDB-GENE-040702-4]
ENSONIG00000014935	T/B cell antigen activation	Ig heavy chain		gb|AAG41153.1|AF303537_1 immunoglobulin heavy chain [Trematomus bernacchii]
ENSONIG00000012457	T/B cell antigen activation	Ig heavy chain (variable)		gb|AAO38765.1| immunoglobulin heavy chain variable region [Anarhichas minor]
ENSONIG00000014943	T/B cell antigen activation	Ig heavy chain (variable)		gb|ADZ99126.1| immunoglobulin heavy chain variable region [Epinephelus coioides]
ENSONIG00000006974	T/B cell antigen activation	Ig light chain		gb|ABW74634.1| immunoglobulin light chain [Epinephelus coioides]
ENSONIG00000013997	T/B cell antigen activation	Ig light chain		gb|ABW74632.1| immunoglobulin light chain [Epinephelus coioides]
ENSONIG00000018425	T/B cell antigen activation	Ig light chain		gb|ACI66797.1| Ig kappa chain V region K29-213 [Salmo salar]
ENSONIG00000020494	T/B cell antigen activation	Ig light chain		gb|ABR13241.1| immunoglobulin light chain [Sparus aurata]
ENSONIG00000020550	T/B cell antigen activation	Ig light chain		gb|ABW74632.1| immunoglobulin light chain [Epinephelus coioides]
ENSONIG00000020739	T/B cell antigen activation	Ig light chain		gb|ACN12782.1| Ig kappa chain V-IV region STH [Salmo salar]
ENSONIG00000017560	T/B cell antigen activation	Ig light chain (variable)		gb|ADZ99110.1| immunoglobulin kappa chain variable region [Epinephelus coioides]
ENSONIG00000020585	T/B cell antigen activation	Ig light chain (variable)		gb|ADZ99116.1| immunoglobulin kappa chain variable region [Epinephelus coioides]
ENSONIG00000019294	T/B cell antigen activation	IKK	inhibitor of kappa light polypeptide gene enhancer in B-cells, kinase epsilon [Source:ZFIN;Acc:ZDB-GENE-040718-251]
ENSONIG00000003378	T/B cell antigen activation	ILDR1	immunoglobulin-like domain containing receptor 1a [Source:ZFIN;Acc:ZDB-GENE-040426-1412]
ENSONIG00000018581	T/B cell antigen activation	KLF	Kruppel-like factor 2b [Source:ZFIN;Acc:ZDB-GENE-011109-2]
ENSONIG00000009381	T/B cell antigen activation	NFATC	nuclear factor of activated T-cells, cytoplasmic, calcineurin-dependent 2 interacting protein [Source:ZFIN;Acc:ZDB-GENE-030131-9520]
ENSONIG00000009604	T/B cell antigen activation	Novel Ig-containing protein		ref|XP_694656.5| PREDICTED: novel protein containing immunoglobulin domains [Danio rerio]
ENSONIG00000006291	T/B cell antigen activation	PBXIP1	pre-B-cell leukemia homeobox interacting protein 1b [Source:ZFIN;Acc:ZDB-GENE-070112-2032]
ENSONIG00000001339	T/B cell antigen activation	Protein kinase C δ	myristoylated alanine rich protein kinase C substrate b [Source:ZFIN;Acc:ZDB-GENE-030131-1921]
ENSONIG00000015171	T/B cell antigen activation	SEMA	sema domain, immunoglobulin domain (Ig), transmembrane domain (TM) and short cytoplasmic domain, (semaphorin) 4Ba [Source:ZFIN;Acc:ZDB-GENE-070705-31]
ENSONIG00000005613	T/B cell antigen activation	TIAM1	T-cell lymphoma invasion and metastasis 1 [Source:HGNC Symbol;Acc:11805]
ENSONIG00000015175	T/B cell antigen activation	TYK2	protein tyrosine kinase 2 beta, a [Source:ZFIN;Acc:ZDB-GENE-080207-1]
ENSONIG00000000226	T/B cell antigen activation	VAV	vav 1 guanine nucleotide exchange factor [Source:HGNC Symbol;Acc:12657]

[truncated: 8 more sheets: liver advantage in region d, advantage changed in region d, Gut advantage in region e, Liver advantage in region e, gut advantage in region f, liver advantage in region f, gut advantage in region g, liver advantage in region g]
