# Supplementary material for: Fish gut-liver immunity during homeostasis or inflammation revealed by integrative transcriptome and proteome studies
Source: Sci Rep. 2016 Nov 3;6:36048. doi: 10.1038/srep36048 (PMC5093735; doi:10.1038/srep36048)
Supplement: Supplementary Dataset 7 [file srep36048-s7.xls]

## Sheet: mucus advantage in region a
Protein	GeneID	Immune Process	Immune Gene Categery	Annotation	Blasted
I3IXU2	ENSONIG00000001131	adapters effectors and signal transducers	STAT	signal transducer and activator of transcription 5.1 [Source:ZFIN;Acc:ZDB-GENE-030820-2]
I3IXW3	ENSONIG00000001148	adapters effectors and signal transducers	STAT	signal transduction and activation of transcription 3 [Source:ZFIN;Acc:ZDB-GENE-980526-68]
I3J5E0	ENSONIG00000003248	antigen processing and regulators	PSM	proteasome (prosome, macropain) subunit, beta type, 3 [Source:ZFIN;Acc:ZDB-GENE-040426-2682]
I3J8G4	ENSONIG00000004089	other genes related to immune response	ubiquitin related	ubiquitin-like modifier activating enzyme 7 [Source:ZFIN;Acc:ZDB-GENE-121120-4]
I3JAC7	ENSONIG00000004621	pattern recognition	NWD1	NACHT and WD repeat domain containing 1 [Source:ZFIN;Acc:ZDB-GENE-071116-17]
I3JAR4	ENSONIG00000004729	pattern recognition	NWD1	NACHT and WD repeat domain containing 1 [Source:ZFIN;Acc:ZDB-GENE-071116-125]
I3JAR5	ENSONIG00000004729	pattern recognition	NWD1	NACHT and WD repeat domain containing 1 [Source:ZFIN;Acc:ZDB-GENE-071116-125]
I3JAS0	ENSONIG00000004733	pattern recognition	NWD1	NACHT and WD repeat domain containing 1 [Source:ZFIN;Acc:ZDB-GENE-071116-129]
I3JAS8	ENSONIG00000004739	pattern recognition	NWD1	NACHT and WD repeat domain containing 1 [Source:ZFIN;Acc:ZDB-GENE-071116-135]
I3JAT0	ENSONIG00000004741	pattern recognition	NWD1	NACHT and WD repeat domain containing 1 [Source:ZFIN;Acc:ZDB-GENE-071116-137]
I3JAT7	ENSONIG00000004748	pattern recognition	NWD1	NACHT and WD repeat domain containing 1 [Source:ZFIN;Acc:ZDB-GENE-071116-144]
I3JB17	ENSONIG00000004812	adapters effectors and signal transducers	EIF 2-a kinase 2	mitogen-activated protein kinase kinase 2a [Source:ZFIN;Acc:ZDB-GENE-041027-1]
I3JJW2	ENSONIG00000007261	adapters effectors and signal transducers	STAT	signal transducer and activator of transcription 5.2 [Source:ZFIN;Acc:ZDB-GENE-040818-1]
I3JN19	ENSONIG00000008151	T/B cell antigen activation	GALNAC4S-6ST	UDP-galactose-4-epimerase [Source:ZFIN;Acc:ZDB-GENE-060421-6479]
I3JV59	ENSONIG00000010144	other genes related to immune response	Caspase	caspase 3, apoptosis-related cysteine protease a [Source:ZFIN;Acc:ZDB-GENE-011210-1]
I3K374	ENSONIG00000012360	other genes related to immune response	ubiquitin related	ubiquitin-like modifier activating enzyme 1 [Source:ZFIN;Acc:ZDB-GENE-040426-2009]
I3KG04	ENSONIG00000015916	other genes related to immune response	Caspase	caspase 3, apoptosis-related cysteine protease b [Source:ZFIN;Acc:ZDB-GENE-070607-1]
I3KLR7	ENSONIG00000017494	other genes related to immune response	Caspase	caspase 6, apoptosis-related cysteine peptidase [Source:HGNC Symbol;Acc:1507]
I3KN36	ENSONIG00000017876	other genes related to immune response	IRG1	immunoresponsive gene 1, like [Source:ZFIN;Acc:ZDB-GENE-061103-301]

## Sheet: Bile advantage in region a
Protein	GeneID	Immune Process	Immune Gene Categery	Annotation	Blasted
I3IV30	ENSONIG00000000374	acute phase reactions	macroglobulin		dbj|BAF96718.1| alpha2-macroglobulin [Lepomis macrochirus]
I3J026	ENSONIG00000001770	acute phase reactions	macroglobulin		gb|AAR06589.1| alpha-2-macroglobulin [Sparus aurata]
I3JF57	ENSONIG00000005953	acute phase reactions	SA and relavant	gb|ACQ58218.1| Serum amyloid P-component precursor [Anoplopoma fimbria]
I3JHP0	ENSONIG00000006635	acute phase reactions	macroglobulin		ref|NP_001132951.1| alpha-2-macroglobulin-like [Danio rerio] gb|ACG70183.1| alpha-2 macroglobulin-like protein [Danio rerio]
I3JVB3	ENSONIG00000010186	acute phase reactions	fibrinogen	fibrinogen, gamma polypeptide [Source:ZFIN;Acc:ZDB-GENE-040426-1998]
I3JXF1	ENSONIG00000010774	acute phase reactions	A1AT	emb|CCA65526.1| alpha-1-antitrypsin-like [Plecoglossus altivelis]
I3JYC3	ENSONIG00000011022	acute phase reactions	macroglobulin		dbj|BAF96718.1| alpha2-macroglobulin [Lepomis macrochirus]
I3K0S0	ENSONIG00000011687	acute phase reactions	haptoglobin	haptoglobin [Source:ZFIN;Acc:ZDB-GENE-030131-1259]
I3K3J8	ENSONIG00000012460	acute phase reactions	macroglobulin		dbj|BAA85038.1| alpha-2-macroglobulin-1 [Cyprinus carpio]
I3K596	ENSONIG00000012952	acute phase reactions	macroglobulin		emb|CBX33181.1| alpha-2-macroglobulin [Plecoglossus altivelis]
I3K9D2	ENSONIG00000014102	acute phase reactions	fibrinogen	fibrinogen alpha chain [Source:ZFIN;Acc:ZDB-GENE-031010-21]
I3K9D6	ENSONIG00000014105	acute phase reactions	fibrinogen	fibrinogen, B beta polypeptide [Source:ZFIN;Acc:ZDB-GENE-030131-9261]
I3KDF5	ENSONIG00000015215	acute phase reactions	macroglobulin		dbj|BAF96718.1| alpha2-macroglobulin [Lepomis macrochirus]
I3KDF7	ENSONIG00000015217	acute phase reactions	macroglobulin		dbj|BAF96718.1| alpha2-macroglobulin [Lepomis macrochirus]
I3IUN8	ENSONIG00000000258	adapters effectors and signal transducers	perforin 1	perforin 1 (pore forming protein) [Source:HGNC Symbol;Acc:9360]
I3KSH1	ENSONIG00000019120	adapters effectors and signal transducers	chemotaxin	leukocyte cell-derived chemotaxin 2 [Source:HGNC Symbol;Acc:6550]
I3J7Q1	ENSONIG00000003882	antigen processing and regulators	microglobulin	alpha-1-microglobulin/bikunin precursor [Source:ZFIN;Acc:ZDB-GENE-040426-1608]
I3J3V3	ENSONIG00000002827	complement system	C4		emb|CAD45003.1| complement component C4 [Takifugu rubripes]
I3J3Z6	ENSONIG00000002863	complement system	C4		emb|CAD45003.1| complement component C4 [Takifugu rubripes]
I3JY18	ENSONIG00000010940	complement system	Complement factor		gb|AAA52016.1| complement H factor [Homo sapiens]
I3JY19	ENSONIG00000010940	complement system	Complement factor		gb|AAA52016.1| complement H factor [Homo sapiens]
I3JSB5	ENSONIG00000009358	inflammatory cytokines and receptors	EGF	epidermal growth factor receptor a (erythroblastic leukemia viral (v-erb-b) oncogene homolog, avian) [Source:ZFIN;Acc:ZDB-GENE-030918-1]
I3KLJ9	ENSONIG00000017439	inflammatory cytokines and receptors	TTN/TITIN	titin b [Source:ZFIN;Acc:ZDB-GENE-030616-413]
I3J849	ENSONIG00000003998	innate immune cells related	MST1	macrophage stimulating 1 (hepatocyte growth factor-like) [Source:ZFIN;Acc:ZDB-GENE-020806-3]
I3IVA4	ENSONIG00000000428	pattern recognition	scavenger receptor	scavenger receptor cysteine rich domain containing (5 domains) [Source:HGNC Symbol;Acc:26641]
I3IVA7	ENSONIG00000000431	pattern recognition	scavenger receptor	scavenger receptor cysteine rich domain containing (5 domains) [Source:HGNC Symbol;Acc:26641]
I3J6Q6	ENSONIG00000003615	pattern recognition	rhamnose-binding lectin		gb|ACD76075.1| rhamnose-binding lectin [Channa argus] gb|ACD76076.1| rhamnose-binding lectin [Channa argus]
I3JAR3	ENSONIG00000004728	pattern recognition	NWD1	NACHT and WD repeat domain containing 1 [Source:ZFIN;Acc:ZDB-GENE-071116-124]
I3KDX6	ENSONIG00000015358	pattern recognition	scavenger receptor	scavenger receptor cysteine rich domain containing (5 domains) [Source:HGNC Symbol;Acc:26641]
I3KJN4	ENSONIG00000016915	pattern recognition	galectin	lectin, galactoside-binding, soluble, 2b [Source:ZFIN;Acc:ZDB-GENE-040426-1590]
I3KMM0	ENSONIG00000017739	pattern recognition	scavenger receptor		ref|NP_999650.1| scavenger receptor cysteine-rich protein [Strongylocentrotus purpuratus] gb|AAF76318.1|AF228826_1 scavenger receptor cysteine-rich protein [Strongylocentrotus purpuratus]
I3KWC6	ENSONIG00000020177	pattern recognition	C-type lectin		gb|ADX97047.1| c-type lectin domain family 4 member m [Perca flavescens]

## Sheet: Mucus advantage in region b
Protein	GeneID	Immune Process	Immune Gene Categery	Annotation	Blasted
I3KTB0	ENSONIG00000019351	adapters effectors and signal transducers	MAPK and relevant	mitogen-activated protein kinase 14 [Source:HGNC Symbol;Acc:6876]
I3KKI2	ENSONIG00000017151	antigen processing and regulators	RAC1	ras-related C3 botulinum toxin substrate 1 (rho family, small GTP binding protein Rac1) [Source:HGNC Symbol;Acc:9801]
I3KMQ9	ENSONIG00000017771	inflammatory cytokines and receptors	IFN induced proteins and relevant		gb|AAP42145.1| interferon-inducible protein IFI58 [Carassius auratus]
I3J692	ENSONIG00000003479	inflammatory cytokines and receptors	IFN induced proteins and relevant		ref|XP_684086.4| PREDICTED: interferon-induced very large GTPase 1-like [Danio rerio]
I3KWE9	ENSONIG00000020199	inflammatory cytokines and receptors	IFN induced proteins and relevant		ref|XP_684086.4| PREDICTED: interferon-induced very large GTPase 1-like [Danio rerio]
I3JVW7	ENSONIG00000010350	inflammatory cytokines and receptors	IL and relevant	interleukin enhancer binding factor 2 [Source:ZFIN;Acc:ZDB-GENE-040426-2345]
I3KLR4	ENSONIG00000017492	other genes related to immune response	Caspase	caspase 6, apoptosis-related cysteine peptidase [Source:HGNC Symbol;Acc:1507]
I3JF31	ENSONIG00000005936	other genes related to immune response	HSP	heat shock protein 90, alpha (cytosolic), class B member 1 [Source:ZFIN;Acc:ZDB-GENE-990415-95]
I3IWN4	ENSONIG00000000805	other genes related to immune response	HSP	heat shock protein 90, alpha (cytosolic), class A member 1, tandem duplicate 2 [Source:ZFIN;Acc:ZDB-GENE-031001-3]
I3JP35	ENSONIG00000008454	other genes related to immune response	HSP	heat shock protein 4a [Source:ZFIN;Acc:ZDB-GENE-040426-2832]
I3JIF1	ENSONIG00000006851	other genes related to immune response	ubiquitin related	ubiquitin specific peptidase 9 [Source:ZFIN;Acc:ZDB-GENE-061019-1]
I3KF52	ENSONIG00000015689	other genes related to immune response	ubiquitin related	ubiquitin specific peptidase 7 (herpes virus-associated) [Source:ZFIN;Acc:ZDB-GENE-030131-3656]
I3JI39	ENSONIG00000006758	other genes related to immune response	ubiquitin related	ubiquitin carboxyl-terminal esterase L3 (ubiquitin thiolesterase) [Source:ZFIN;Acc:ZDB-GENE-050522-158]
I3JYJ4	ENSONIG00000011073	other genes related to immune response	ubiquitin related	ubiquitin-like modifier activating enzyme 2 [Source:ZFIN;Acc:ZDB-GENE-040426-2681]
I3JQT0	ENSONIG00000008930	other genes related to immune response	ubiquitin related		ref|XP_695755.3| PREDICTED: ubiquitin-like modifier-activating enzyme 6-like [Danio rerio]
I3J175	ENSONIG00000002098	pattern recognition	galectin	lectin, galactoside-binding, soluble, 1 [Source:HGNC Symbol;Acc:6561]
I3JAU8	ENSONIG00000004759	pattern recognition	NWD1	NACHT and WD repeat domain containing 1 [Source:ZFIN;Acc:ZDB-GENE-071116-155]

## Sheet: Bile advantage in region b
Protein	GeneID	Immune Process	Immune Gene Categery	Annotation	Blasted
I3KW84	ENSONIG00000020144	acute phase reactions	clade A	serpin peptidase inhibitor, clade A (alpha-1 antiproteinase, antitrypsin), member 10 [Source:HGNC Symbol;Acc:15996]
I3K578	ENSONIG00000012936	acute phase reactions	haptoglobin	haptoglobin [Source:ZFIN;Acc:ZDB-GENE-030131-1259]
I3K577	ENSONIG00000012936	acute phase reactions	haptoglobin	haptoglobin [Source:ZFIN;Acc:ZDB-GENE-030131-1259]
I3KK90	ENSONIG00000017080	acute phase reactions	hemopexin	hemopexin [Source:ZFIN;Acc:ZDB-GENE-030131-5773]
I3KBV4	ENSONIG00000014773	acute phase reactions	macroglobulin		ref|NP_001128549.1| alpha-2-macroglobulin-like 1 [Xenopus laevis] gb|AAI61676.1| Unknown (protein for MGC:179755) [Xenopus laevis]
I3K5B8	ENSONIG00000012970	acute phase reactions	macroglobulin		gb|ABR67620.1| alpha-2-macroglobulin [Oreochromis mossambicus]
I3JQN5	ENSONIG00000008894	acute phase reactions	MBL		ref|NP_001153953.1| mannan-binding lectin H3 [Oncorhynchus mykiss] gb|ABW91002.1| mannan-binding lectin H3 precursor [Oncorhynchus mykiss]
I3KFB7	ENSONIG00000015744	acute phase reactions	plasminogen	plasminogen [Source:ZFIN;Acc:ZDB-GENE-030131-1411]
I3KFD6	ENSONIG00000015755	acute phase reactions	plasminogen	plasminogen [Source:ZFIN;Acc:ZDB-GENE-030131-1411]
I3IUN9	ENSONIG00000000258	adapters effectors and signal transducers	perforin 1	perforin 1 (pore forming protein) [Source:HGNC Symbol;Acc:9360]
I3IVP4	ENSONIG00000000537	antigen processing and regulators	AGT	angiotensinogen [Source:ZFIN;Acc:ZDB-GENE-030131-1205]
I3K9M4	ENSONIG00000014176	antigen processing and regulators	microglobulin	beta-2-microglobulin [Source:ZFIN;Acc:ZDB-GENE-980526-88]
I3JBG0	ENSONIG00000004932	complement system	bfb	complement component bfb [Source:ZFIN;Acc:ZDB-GENE-990415-34]
I3KHS6	ENSONIG00000016413	complement system	C3	complement component 3 [Source:HGNC Symbol;Acc:1318]
I3IUU5	ENSONIG00000000306	complement system	C3		ref|NP_001093483.1| complement component 3-like [Danio rerio] emb|CAN88181.1| novel protein similar to vertebrate complement component 3 (C3) [Danio rerio] emb|CAN88560.1| novel protein similar to vertebrate complement component 3 (C3) [Danio rerio]
I3K828	ENSONIG00000013731	complement system	C3		gb|AEB31328.1| complement component C3 [Epinephelus bruneus]
I3KHV5	ENSONIG00000016437	complement system	C3	complement component 3 [Source:HGNC Symbol;Acc:1318]
I3IW28	ENSONIG00000000645	complement system	C5	complement component 5 [Source:ZFIN;Acc:ZDB-GENE-120510-2]
I3K4N1	ENSONIG00000012770	complement system	C6	complement component 6 [Source:ZFIN;Acc:ZDB-GENE-040426-1358]
I3KD85	ENSONIG00000015161	complement system	C7	complement component 7a [Source:ZFIN;Acc:ZDB-GENE-081104-392]
I3K4P3	ENSONIG00000012780	complement system	C7		dbj|BAA88899.1| complement component C7 [Paralichthys olivaceus]
I3KQT5	ENSONIG00000018653	complement system	C8	complement component 8, alpha polypeptide [Source:ZFIN;Acc:ZDB-GENE-040801-239]
I3KQT4	ENSONIG00000018652	complement system	C8	complement component 8, beta polypeptide [Source:ZFIN;Acc:ZDB-GENE-070912-163]
I3KAM7	ENSONIG00000014453	complement system	C8	complement component 8, gamma polypeptide [Source:ZFIN;Acc:ZDB-GENE-040426-1898]
I3JYR0	ENSONIG00000011123	complement system	C9	complement component 9 [Source:ZFIN;Acc:ZDB-GENE-050522-442]
I3K7U8	ENSONIG00000013666	complement system	Complement factor	complement factor I [Source:HGNC Symbol;Acc:5394]
I3K353	ENSONIG00000012342	complement system	Complement factor	complement factor D (adipsin) [Source:ZFIN;Acc:ZDB-GENE-050522-411]
I3KUZ0	ENSONIG00000019808	complement system	complement regulatory proteins		gb|ACI66610.1| CD59 glycoprotein precursor [Salmo salar]
I3KIM0	ENSONIG00000016642	complement system	complement regulatory proteins	regulator of complement activation group 2 gene 1 [Source:ZFIN;Acc:ZDB-GENE-050320-60]
I3J4H8	ENSONIG00000003009	complement system	MASP	mannan-binding lectin serine peptidase 2 [Source:ZFIN;Acc:ZDB-GENE-060130-154]
I3K841	ENSONIG00000013741	other genes related to immune response	Apolipoprotein A	Putative apolipoprotein A4a; Uncharacterized protein [Source:UniProtKB/TrEMBL;Acc:I3K841]
I3KGU7	ENSONIG00000016151	other genes related to immune response	Apolipoprotein A	Putative apolipoprotein A4b; Uncharacterized protein [Source:UniProtKB/TrEMBL;Acc:I3KGU7]
I3K9T5	ENSONIG00000014226	other genes related to immune response	cathepsin	cathepsin La [Source:ZFIN;Acc:ZDB-GENE-030131-106]
I3JHT3	ENSONIG00000006671	other genes related to immune response	cathepsin	cathepsin S [Source:HGNC Symbol;Acc:2545]
I3JZD9	ENSONIG00000011308	other genes related to immune response	Lysozyme	lysozyme [Source:HGNC Symbol;Acc:6740]
I3K459	ENSONIG00000012636	other genes related to immune response	Lysozyme	lysozyme [Source:ZFIN;Acc:ZDB-GENE-020515-2]
I3J6I8	ENSONIG00000003558	other genes related to immune response	myeloid cell related	myeloid-specific peroxidase [Source:ZFIN;Acc:ZDB-GENE-030131-9460]
I3JR09	ENSONIG00000008989	other genes related to immune response	Platelet related		emb|CCA64452.1| coagulation factor X [Plecoglossus altivelis]
I3JR88	ENSONIG00000009050	other genes related to immune response	Selenoprotein	selenoprotein P, plasma, 1b [Source:ZFIN;Acc:ZDB-GENE-030311-2]
I3JU26	ENSONIG00000009845	other genes related to immune response	transferrin and receptor	transferrin-a [Source:ZFIN;Acc:ZDB-GENE-980526-35]
I3K5J1	ENSONIG00000013029	pattern recognition	C-type lectin		gb|AAU50548.1| C-type lectin [Fundulus heteroclitus]
I3J0W2	ENSONIG00000002000	pattern recognition	C-type lectin	C-type lectin domain family 19, member A [Source:HGNC Symbol;Acc:34522]
I3JRP2	ENSONIG00000009176	pattern recognition	Mrc5	mannose receptor, C type 1b [Source:ZFIN;Acc:ZDB-GENE-070705-13]
I3IX42	ENSONIG00000000936	pattern recognition	Mrc6	mannose receptor, C type 2 [Source:HGNC Symbol;Acc:16875]
I3JAL8	ENSONIG00000004690	pattern recognition	NWD1	NACHT and WD repeat domain containing 1 [Source:ZFIN;Acc:ZDB-GENE-071116-86]
I3JAQ5	ENSONIG00000004721	pattern recognition	NWD1	NACHT and WD repeat domain containing 1 [Source:ZFIN;Acc:ZDB-GENE-071116-117]
I3JAD8	ENSONIG00000004628	pattern recognition	NWD1	NACHT and WD repeat domain containing 1 [Source:ZFIN;Acc:ZDB-GENE-071116-24]
I3JB06	ENSONIG00000004803	pattern recognition	NWD1	NACHT and WD repeat domain containing 1 [Source:ZFIN;Acc:ZDB-GENE-071116-199]
I3J6W7	ENSONIG00000003662	T/B cell antigen activation	FCGR		gb|ACN10126.1| High affinity immunoglobulin gamma Fc receptor I precursor [Salmo salar] gb|ACN12477.1| High affinity immunoglobulin gamma Fc receptor I precursor [Salmo salar]
I3JY36	ENSONIG00000010953	T/B cell antigen activation	Ig heavy chain (variable)	immunoglobulin heavy variable 1-4 [Source:ZFIN;Acc:ZDB-GENE-040514-1]
I3KLZ5	ENSONIG00000017558	T/B cell antigen activation	Ig light chain		gb|ACF22904.1| immunoglobulin light chain [Larimichthys crocea]
I3KBQ8	ENSONIG00000014736	T/B cell antigen activation	IGFN1	immunoglobulin-like and fibronectin type III domain containing 1, tandem duplicate 1 [Source:ZFIN;Acc:ZDB-GENE-050327-30]
I3KHI2	ENSONIG00000016343	T/B cell antigen activation	Sid4	secreted immunoglobulin domain 4 [Source:ZFIN;Acc:ZDB-GENE-050726-3]

## Sheet: Mucus advantage in region c
Protein	GeneID	Immune Process	Immune Gene Categery	Annotation	Blasted
I3IVD6	ENSONIG00000000454	adapters effectors and signal transducers	UBE	ubiquitin-conjugating enzyme E2D 2 (UBC4/5 homolog, yeast), like [Source:ZFIN;Acc:ZDB-GENE-030131-7384]
I3K8R7	ENSONIG00000013931	adapters effectors and signal transducers	UBE	ubiquitin-conjugating enzyme E2L 3a [Source:ZFIN;Acc:ZDB-GENE-030131-2977]
I3JZ48	ENSONIG00000011239	adapters effectors and signal transducers	UBE		emb|CAM14365.1| ubiquitin-conjugating enzyme E2L 3, like [Danio rerio]
I3K0G8	ENSONIG00000011604	antigen processing and regulators	PSM		gb|ACQ57935.1| Proteasome subunit beta type-7 precursor [Anoplopoma fimbria]
I3KEI9	ENSONIG00000015525	inflammatory cytokines and receptors	EGF		ref|XP_002666818.2| PREDICTED: epidermal growth factor receptor kinase substrate 8-like protein 2-like [Danio rerio]
I3JDG3	ENSONIG00000005494	inflammatory cytokines and receptors	IFN induced proteins and relevant		ref|XP_001344731.2| PREDICTED: interferon-induced very large GTPase 1-like [Danio rerio]
I3KC33	ENSONIG00000014835	other genes related to immune response	Microtubule-associated	microtubule-associated protein, RP/EB family, member 1b [Source:ZFIN;Acc:ZDB-GENE-040426-2256]

## Sheet: Bile advantage in region c
Protein	GeneID	Immune Process	Immune Gene Categery	Annotation	Blasted
I3J4F3	ENSONIG00000002989	acute phase reactions	Ferritin	ferritin, heavy polypeptide 1a [Source:ZFIN;Acc:ZDB-GENE-000831-2]
I3JHQ2	ENSONIG00000006646	adapters effectors and signal transducers	perforin 1	perforin 1 (pore forming protein) [Source:HGNC Symbol;Acc:9360]
I3JPC8	ENSONIG00000008526	other genes related to immune response	HSP	heat shock protein 90, beta (grp94), member 1 [Source:ZFIN;Acc:ZDB-GENE-031002-1]
I3J8F4	ENSONIG00000004081	other genes related to immune response	HSP	heat shock protein 9 [Source:ZFIN;Acc:ZDB-GENE-030828-12]
I3JAV4	ENSONIG00000004764	pattern recognition	NWD1	NACHT and WD repeat domain containing 1 [Source:ZFIN;Acc:ZDB-GENE-071116-160]
I3JAX1	ENSONIG00000004777	pattern recognition	NWD1	NACHT and WD repeat domain containing 1 [Source:ZFIN;Acc:ZDB-GENE-071116-173]
I3KC18	ENSONIG00000014824	pattern recognition	rhamnose-binding lectin		gb|ADX01347.1| rhamnose-binding lectin [Lutjanus sanguineus]
