# Supplementary material for: Fish gut-liver immunity during homeostasis or inflammation revealed by integrative transcriptome and proteome studies
Source: Sci Rep. 2016 Nov 3;6:36048. doi: 10.1038/srep36048 (PMC5093735; doi:10.1038/srep36048)
Supplement: Supplementary Dataset 8 [file srep36048-s8.xls]

## Sheet: Sheet1
GeneID	Immune Process	Immune Gene Categery	Annotation	Blasted
ENSONIG00000010774	acute phase reactions	A1AT	emb|CCA65526.1| alpha-1-antitrypsin-like [Plecoglossus altivelis]
ENSONIG00000020144	acute phase reactions	clade A	serpin peptidase inhibitor, clade A (alpha-1 antiproteinase, antitrypsin), member 10 [Source:HGNC Symbol;Acc:15996]
ENSONIG00000010186	acute phase reactions	fibrinogen	fibrinogen, gamma polypeptide [Source:ZFIN;Acc:ZDB-GENE-040426-1998]
ENSONIG00000014102	acute phase reactions	fibrinogen	fibrinogen alpha chain [Source:ZFIN;Acc:ZDB-GENE-031010-21]
ENSONIG00000014105	acute phase reactions	fibrinogen	fibrinogen, B beta polypeptide [Source:ZFIN;Acc:ZDB-GENE-030131-9261]
ENSONIG00000011687	acute phase reactions	haptoglobin	haptoglobin [Source:ZFIN;Acc:ZDB-GENE-030131-1259]
ENSONIG00000012936	acute phase reactions	haptoglobin	haptoglobin [Source:ZFIN;Acc:ZDB-GENE-030131-1259]
ENSONIG00000017080	acute phase reactions	hemopexin	hemopexin [Source:ZFIN;Acc:ZDB-GENE-030131-5773]
ENSONIG00000000374	acute phase reactions	macroglobulin		dbj|BAF96718.1| alpha2-macroglobulin [Lepomis macrochirus]
ENSONIG00000001770	acute phase reactions	macroglobulin		gb|AAR06589.1| alpha-2-macroglobulin [Sparus aurata]
ENSONIG00000006635	acute phase reactions	macroglobulin		ref|NP_001132951.1| alpha-2-macroglobulin-like [Danio rerio] gb|ACG70183.1| alpha-2 macroglobulin-like protein [Danio rerio]
ENSONIG00000011022	acute phase reactions	macroglobulin		dbj|BAF96718.1| alpha2-macroglobulin [Lepomis macrochirus]
ENSONIG00000012460	acute phase reactions	macroglobulin		dbj|BAA85038.1| alpha-2-macroglobulin-1 [Cyprinus carpio]
ENSONIG00000012952	acute phase reactions	macroglobulin		emb|CBX33181.1| alpha-2-macroglobulin [Plecoglossus altivelis]
ENSONIG00000012970	acute phase reactions	macroglobulin		gb|ABR67620.1| alpha-2-macroglobulin [Oreochromis mossambicus]
ENSONIG00000014773	acute phase reactions	macroglobulin		ref|NP_001128549.1| alpha-2-macroglobulin-like 1 [Xenopus laevis] gb|AAI61676.1| Unknown (protein for MGC:179755) [Xenopus laevis]
ENSONIG00000015215	acute phase reactions	macroglobulin		dbj|BAF96718.1| alpha2-macroglobulin [Lepomis macrochirus]
ENSONIG00000015217	acute phase reactions	macroglobulin		dbj|BAF96718.1| alpha2-macroglobulin [Lepomis macrochirus]
ENSONIG00000015744	acute phase reactions	plasminogen	plasminogen [Source:ZFIN;Acc:ZDB-GENE-030131-1411]
ENSONIG00000005953	acute phase reactions	SA and relavant	gb|ACQ58218.1| Serum amyloid P-component precursor [Anoplopoma fimbria]
ENSONIG00000019120	adapters effectors and signal transducers	chemotaxin	leukocyte cell-derived chemotaxin 2 [Source:HGNC Symbol;Acc:6550]
ENSONIG00000000537	antigen processing and regulators	AGT	angiotensinogen [Source:ZFIN;Acc:ZDB-GENE-030131-1205]
ENSONIG00000003882	antigen processing and regulators	microglobulin	alpha-1-microglobulin/bikunin precursor [Source:ZFIN;Acc:ZDB-GENE-040426-1608]
ENSONIG00000004932	complement system	bfb	complement component bfb [Source:ZFIN;Acc:ZDB-GENE-990415-34]
ENSONIG00000000306	complement system	C3		ref|NP_001093483.1| complement component 3-like [Danio rerio] emb|CAN88181.1| novel protein similar to vertebrate complement component 3 (C3) [Danio rerio] emb|CAN88560.1| novel protein similar to vertebrate complement component 3 (C3) [Danio rerio]
ENSONIG00000013731	complement system	C3		gb|AEB31328.1| complement component C3 [Epinephelus bruneus]
ENSONIG00000016413	complement system	C3	complement component 3 [Source:HGNC Symbol;Acc:1318]
ENSONIG00000016437	complement system	C3	complement component 3 [Source:HGNC Symbol;Acc:1318]
ENSONIG00000002827	complement system	C4		emb|CAD45003.1| complement component C4 [Takifugu rubripes]
ENSONIG00000002863	complement system	C4		emb|CAD45003.1| complement component C4 [Takifugu rubripes]
ENSONIG00000000645	complement system	C5	complement component 5 [Source:ZFIN;Acc:ZDB-GENE-120510-2]
ENSONIG00000012770	complement system	C6	complement component 6 [Source:ZFIN;Acc:ZDB-GENE-040426-1358]
ENSONIG00000012780	complement system	C7		dbj|BAA88899.1| complement component C7 [Paralichthys olivaceus]
ENSONIG00000014453	complement system	C8	complement component 8, gamma polypeptide [Source:ZFIN;Acc:ZDB-GENE-040426-1898]
ENSONIG00000018652	complement system	C8	complement component 8, beta polypeptide [Source:ZFIN;Acc:ZDB-GENE-070912-163]
ENSONIG00000018653	complement system	C8	complement component 8, alpha polypeptide [Source:ZFIN;Acc:ZDB-GENE-040801-239]
ENSONIG00000011123	complement system	C9	complement component 9 [Source:ZFIN;Acc:ZDB-GENE-050522-442]
ENSONIG00000010940	complement system	Complement factor		gb|AAA52016.1| complement H factor [Homo sapiens]
ENSONIG00000013666	complement system	Complement factor	complement factor I [Source:HGNC Symbol;Acc:5394]
ENSONIG00000019808	complement system	complement regulatory proteins		gb|ACI66610.1| CD59 glycoprotein precursor [Salmo salar]
ENSONIG00000003009	complement system	MASP	mannan-binding lectin serine peptidase 2 [Source:ZFIN;Acc:ZDB-GENE-060130-154]
ENSONIG00000003998	innate immune cells related	MST1	macrophage stimulating 1 (hepatocyte growth factor-like) [Source:ZFIN;Acc:ZDB-GENE-020806-3]
ENSONIG00000016151	other genes related to immune cell response	Apolipoprotein A	Putative apolipoprotein A4b; Uncharacterized protein [Source:UniProtKB/TrEMBL;Acc:I3KGU7]
ENSONIG00000014226	other genes related to immune cell response	cathepsin	cathepsin La [Source:ZFIN;Acc:ZDB-GENE-030131-106]
ENSONIG00000011308	other genes related to immune cell response	Lysozyme	lysozyme [Source:HGNC Symbol;Acc:6740]
ENSONIG00000012636	other genes related to immune cell response	Lysozyme	lysozyme [Source:ZFIN;Acc:ZDB-GENE-020515-2]
ENSONIG00000008989	other genes related to immune cell response	Platelet related		emb|CCA64452.1| coagulation factor X [Plecoglossus altivelis]
ENSONIG00000009050	other genes related to immune cell response	Selenoprotein	selenoprotein P, plasma, 1b [Source:ZFIN;Acc:ZDB-GENE-030311-2]
ENSONIG00000009845	other genes related to immune cell response	transferrin and receptor	transferrin-a [Source:ZFIN;Acc:ZDB-GENE-980526-35]
ENSONIG00000002000	pattern recognition genes	C-type lectin	C-type lectin domain family 19, member A [Source:HGNC Symbol;Acc:34522]
ENSONIG00000013029	pattern recognition genes	C-type lectin		gb|AAU50548.1| C-type lectin [Fundulus heteroclitus]
ENSONIG00000020177	pattern recognition genes	C-type lectin		gb|ADX97047.1| c-type lectin domain family 4 member m [Perca flavescens]
ENSONIG00000000936	pattern recognition genes	Mrc6	mannose receptor, C type 2 [Source:HGNC Symbol;Acc:16875]
ENSONIG00000004690	pattern recognition genes	NWD1	NACHT and WD repeat domain containing 1 [Source:ZFIN;Acc:ZDB-GENE-071116-86]
ENSONIG00000004721	pattern recognition genes	NWD1	NACHT and WD repeat domain containing 1 [Source:ZFIN;Acc:ZDB-GENE-071116-117]
ENSONIG00000004728	pattern recognition genes	NWD1	NACHT and WD repeat domain containing 1 [Source:ZFIN;Acc:ZDB-GENE-071116-124]
ENSONIG00000003615	pattern recognition genes	rhamnose-binding lectin		gb|ACD76075.1| rhamnose-binding lectin [Channa argus] gb|ACD76076.1| rhamnose-binding lectin [Channa argus]
ENSONIG00000000428	pattern recognition genes	scavenger receptor	scavenger receptor cysteine rich domain containing (5 domains) [Source:HGNC Symbol;Acc:26641]
ENSONIG00000000431	pattern recognition genes	scavenger receptor	scavenger receptor cysteine rich domain containing (5 domains) [Source:HGNC Symbol;Acc:26641]
ENSONIG00000015358	pattern recognition genes	scavenger receptor	scavenger receptor cysteine rich domain containing (5 domains) [Source:HGNC Symbol;Acc:26641]
ENSONIG00000016343	T cell and B cell antigen activation	Sid4	secreted immunoglobulin domain 4 [Source:ZFIN;Acc:ZDB-GENE-050726-3]
