# Supplementary material for: Fish gut-liver immunity during homeostasis or inflammation revealed by integrative transcriptome and proteome studies
Source: Sci Rep. 2016 Nov 3;6:36048. doi: 10.1038/srep36048 (PMC5093735; doi:10.1038/srep36048)
Supplement: Supplementary Dataset 9 [file srep36048-s9.xls]

## Sheet: Downregulated(12 h vs 0 h, gut)
GeneID	Immune Process	Immune Gene Categery	Annotation	Blasted	Remarks	BlastNR	Identity	Readcount_Gut_B	RPKM_Gut_B	Readcount_Gut_A	RPKM_Gut_A	log2FoldChange	pval	padj
ENSONIG00000012193	pattern recognition genes	NOD		gb|ADX66441.1| NOD-like receptor C [Paralichthys olivaceus]		gb|ADX66441.1| NOD-like receptor C [Paralichthys olivaceus]	0.57	3.03053	125.526	0.635522	26.8108	-5.13093	1.17e-07	0.000153631	TRUE	Uncharacterized protein [Source:UniProtKB/TrEMBL;Acc:I3K2L3]
ENSONIG00000007869	complement system	C1q		gb|AAS93680.1| ovary-specific C1q-like factor [Carassius auratus auratus]	classical pathway	gb|AAS93680.1| ovary-specific C1q-like factor [Carassius auratus auratus]	0.35	7.29288	112.067	10.0685	136.293	-3.68315	2.34e-05	0.00756129	TRUE
ENSONIG00000002002	pattern recognition genes	C-type lectin	C-type lectin domain family 19, member A [Source:HGNC Symbol;Acc:34522]		lectin	NA	NA	2.15725	188.917	4.03258	303.24	-6.15071	3.16e-05	0.00922691	TRUE	C-type lectin domain family 19, member A [Source:HGNC Symbol;Acc:34522]
ENSONIG00000002443	adapters effectors and signal transducers	granzyme		gb|ACQ58915.1| Granzyme BG,H precursor [Anoplopoma fimbria]	cytotoxicity related	gb|ACQ58915.1| Granzyme BG,H precursor [Anoplopoma fimbria]	0.77	1.20587	51.0053	1.26144	56.5134	-5.10296	3.64e-05	0.0100027	TRUE	si:ch211-212d10.1 [Source:ZFIN;Acc:ZDB-GENE-050208-355]
ENSONIG00000011275	inflammatory cytokines and receptors	CC,CCR,CCL		dbj|BAC87713.1| C-C chemokine receptor-3 [Paralichthys olivaceus]		dbj|BAC87713.1| C-C chemokine receptor-3 [Paralichthys olivaceus]	0.38	1.07704	28.9107	0.541146	14.6818	-4.43679	3.76e-05	0.0101591	TRUE
ENSONIG00000008025	antigen processing and regulators	MHC I/II		PREDICTED: HLA class I histocompatibility antigen, Cw-17 alpha chain-like [Oreochromis niloticus]		NA	NA	2.08232	35.0098	2.15662	32.7466	-3.83895	4.35e-05	0.0107043	TRUE	Uncharacterized protein [Source:UniProtKB/TrEMBL;Acc:I3JML2]
ENSONIG00000017104	complement system	C1q		gb|ACO36149.1| C1q-like-protein [Perca flavescens]	classical pathway	gb|ACO36149.1| C1q-like-protein [Perca flavescens]	0.52	19.2124	153.811	22.8176	171.358	-2.77066	5.11e-05	0.0116098	TRUE	Uncharacterized protein [Source:UniProtKB/TrEMBL;Acc:I3KKC3]
ENSONIG00000004624	pattern recognition genes	NWD1	NACHT and WD repeat domain containing 1 [Source:ZFIN;Acc:ZDB-GENE-071116-20]			NA	NA	0.910744	12.1144	0.465127	6.04779	-3.47073	6.14e-05	0.0129981	TRUE	UDP glucuronosyltransferase 5 family, polypeptide D1 [Source:ZFIN;Acc:ZDB-GENE-091118-36]
ENSONIG00000006237	pattern recognition genes	other lectin		gb|AEA39736.1| lily-type lectin [Epinephelus coioides]		gb|AEA39736.1| lily-type lectin [Epinephelus coioides]	0.86	19.4519	590.347	24.9156	757.83	-4.64632	6.18e-05	0.0129981	TRUE	Uncharacterized protein [Source:UniProtKB/TrEMBL;Acc:I3JG69]
ENSONIG00000014109	pattern recognition genes	C-type lectin	C-type lectin domain family 19, member A [Source:HGNC Symbol;Acc:34522]		lectin	NA	NA	0.298297	19.4113	0.327454	23.9393	-5.66135	7.13e-05	0.0135161	TRUE	C-type lectin domain family 19, member A [Source:HGNC Symbol;Acc:34522]
ENSONIG00000012894	inflammatory cytokines and receptors	IFN induced proteins and relevant		ref|XP_682842.1| PREDICTED: interferon-induced very large GTPase 1-like [Danio rerio]		ref|XP_682842.1| PREDICTED: interferon-induced very large GTPase 1-like [Danio rerio]	0.48	3.38849	53.028	0.692272	9.74071	-3.68559	7.77e-05	0.0142268	TRUE	Uncharacterized protein [Source:UniProtKB/TrEMBL;Acc:I3K530]
ENSONIG00000015505	inflammatory cytokines and receptors	other cytokines		gb|AAO21208.1| small inducible cytokine SCYA106 [Paralabidochromis chilotes]		gb|AAO21208.1| small inducible cytokine SCYA106 [Paralabidochromis chilotes]	0.73	1.44768	57.103	1.79525	73.5854	-5.00542	0.000107539	0.0173741	TRUE	Uncharacterized protein [Source:UniProtKB/TrEMBL;Acc:I3KEG8]
ENSONIG00000007649	inflammatory cytokines and receptors	CC,CCR,CCL		gb|AEA39656.1| C-C chemokine 1 [Epinephelus coioides]		gb|AEA39656.1| C-C chemokine 1 [Epinephelus coioides]	0.66	5.28549	127.086	4.02286	98.2325	-4.31132	0.000135344	0.0195853	TRUE	Uncharacterized protein [Source:UniProtKB/TrEMBL;Acc:I3JL95]
ENSONIG00000014332	inflammatory cytokines and receptors	IL and relevant		gb|ACY54776.1| interleukin-12 beta [Hippoglossus hippoglossus] gb|ACY54777.1| interleukin-12 beta [Hippoglossus hippoglossus]		gb|ACY54776.1| interleukin-12 beta [Hippoglossus hippoglossus] gb|ACY54777.1| interleukin-12 beta [Hippoglossus hippoglossus]	0.61	0.417616	25.3738	0.186855	12.7605	-5.58067	0.000135356	0.0195853	TRUE	si:dkey-88e18.2 [Source:ZFIN;Acc:ZDB-GENE-110411-159]
ENSONIG00000004808	pattern recognition genes	C-type lectin	C-type lectin domain family 19, member A [Source:HGNC Symbol;Acc:34522]		lectin	NA	NA	1.79612	118.494	2.57926	186.634	-5.73899	0.000160155	0.0218941	TRUE	C-type lectin domain family 19, member A [Source:HGNC Symbol;Acc:34522]
ENSONIG00000003594	other genes related to immune cell response	NK-lysin		ref|NP_001134582.1| Antimicrobial peptide NK-lysin [Salmo salar] gb|ACI68092.1| Antimicrobial peptide NK-lysin precursor [Salmo salar]	AMP and candidates	ref|NP_001134582.1| Antimicrobial peptide NK-lysin [Salmo salar] gb|ACI68092.1| Antimicrobial peptide NK-lysin precursor [Salmo salar]	0.56	2.70687	34.1948	2.35331	30.8012	-3.36721	0.000246867	0.0305607	TRUE	si:rp71-40n14.1 [Source:ZFIN;Acc:ZDB-GENE-030131-7503]
ENSONIG00000001796	T cell and B cell antigen activation	RGS (1-5,7-9,11,12,14,16,18-20)	regulator of G-protein signaling 12a [Source:ZFIN;Acc:ZDB-GENE-030131-2614]			NA	NA	5.32929	62.509	0.837175	9.7444	-3.27279	0.000320675	0.0345199	TRUE	regulator of G-protein signaling 12a [Source:ZFIN;Acc:ZDB-GENE-030131-2614]
ENSONIG00000003432	adapters effectors and signal transducers	perforin 1	perforin 1 (pore forming protein) [Source:HGNC Symbol;Acc:9360]		cytotoxicity related	NA	NA	0.12566	7.65892	0.0675068	3.75214	-5.5521	0.000353066	0.0361485	TRUE	perforin 1 (pore forming protein) [Source:HGNC Symbol;Acc:9360]
ENSONIG00000000547	T cell and B cell antigen activation	KLF	Kruppel-like factor 5a [Source:ZFIN;Acc:ZDB-GENE-090312-167]			NA	NA	12.4991	160.413	7.35709	93.6275	-3.40732	0.000367834	0.036921	TRUE	Kruppel-like factor 5a [Source:ZFIN;Acc:ZDB-GENE-090312-167]
ENSONIG00000004797	pattern recognition genes	NWD1	NACHT and WD repeat domain containing 1 [Source:ZFIN;Acc:ZDB-GENE-071116-193]			NA	NA	0.357956	21.2366	0.568166	37.8795	-5.53827	0.000411938	0.0395656	TRUE	C-type lectin domain family 19, member A [Source:HGNC Symbol;Acc:34522]
ENSONIG00000002382	adapters effectors and signal transducers	granzyme	granzyme A (granzyme 1, cytotoxic T-lymphocyte-associated serine esterase 3) [Source:HGNC Symbol;Acc:4708]		cytotoxicity related	NA	NA	0.0596594	2.50945	0.0189724	0.904463	-4.84325	0.000501766	0.0463746	TRUE	granzyme A (granzyme 1, cytotoxic T-lymphocyte-associated serine esterase 3) [Source:HGNC Symbol;Acc:4708]
ENSONIG00000000064	inflammatory cytokines and receptors	FAM	family with sequence similarity 46, member A [Source:HGNC Symbol;Acc:18345]			NA	NA	3.31297	37.0913	0.508613	5.93423	-3.19589	0.000524609	0.0465731	TRUE	family with sequence similarity 46, member A [Source:HGNC Symbol;Acc:18345]
ENSONIG00000017781	inflammatory cytokines and receptors	IFN induced proteins and relevant		ref|XP_001346132.3| PREDICTED: interferon-induced very large GTPase 1-like [Danio rerio]		ref|XP_001346132.3| PREDICTED: interferon-induced very large GTPase 1-like [Danio rerio]	0.52	7.01561	65.3236	1.91421	16.107	-2.93889	0.000542445	0.0474012	TRUE	Uncharacterized protein [Source:UniProtKB/TrEMBL;Acc:I3KMS0]

## Sheet: Upregulated(12 h vs 0 h, gut)
GeneID	Immune Process	Immune Gene Categery	Annotation	Blasted	Remarks	BlastNR	Identity	Readcount_Gut_B	RPKM_Gut_B	Readcount_Gut_A	RPKM_Gut_A	log2FoldChange	pval	padj
ENSONIG00000020199	inflammatory cytokines and receptors	IFN induced proteins and relevant		ref|XP_684086.4| PREDICTED: interferon-induced very large GTPase 1-like [Danio rerio]		ref|XP_684086.4| PREDICTED: interferon-induced very large GTPase 1-like [Danio rerio]	0.63	66.6877	0.122489	23.228	0.0390693	9.10173	2.95e-09	1.1e-05	TRUE	Uncharacterized protein [Source:UniProtKB/TrEMBL;Acc:I3KWE9]
ENSONIG00000000276	inflammatory cytokines and receptors	IFN induced proteins and relevant		ref|XP_684086.4| PREDICTED: interferon-induced very large GTPase 1-like [Danio rerio]		ref|XP_684086.4| PREDICTED: interferon-induced very large GTPase 1-like [Danio rerio]	0.54	138.909	0.370639	27.6369	0.0657928	8.6893	5.01e-09	1.27e-05	TRUE	Uncharacterized protein [Source:UniProtKB/TrEMBL;Acc:I3IUR0]
ENSONIG00000008057	inflammatory cytokines and receptors	IL and relevant	nuclear factor, interleukin 3 regulated, member 2 [Source:ZFIN;Acc:ZDB-GENE-110929-1]			NA	NA	316.952	25.7485	151.51	11.5866	3.88262	4.73e-09	1.27e-05	TRUE	nuclear factor, interleukin 3 regulated, member 2 [Source:ZFIN;Acc:ZDB-GENE-110929-1]
ENSONIG00000012587	other genes related to immune cell response	Caspase		ref|XP_001338890.2| PREDICTED: caspase-3-like [Danio rerio]	apoptosis related	ref|XP_001338890.2| PREDICTED: caspase-3-like [Danio rerio]	0.64	176.262	8.5564	128.384	5.58829	4.6155	6.23e-09	1.39e-05	TRUE	Uncharacterized protein [Source:UniProtKB/TrEMBL;Acc:I3K3Z9]
ENSONIG00000001217	pattern recognition genes	Fish-egg lectin		gb|ACN10420.1| Fish-egg lectin [Salmo salar] gb|ACN12786.1| Fish-egg lectin [Salmo salar]	lectin	gb|ACN10420.1| Fish-egg lectin [Salmo salar] gb|ACN12786.1| Fish-egg lectin [Salmo salar]	0.39	4.44708	0	1.95707	0	8.31093	2.34e-07	0.000248329	TRUE	Uncharacterized protein [Source:UniProtKB/TrEMBL;Acc:I3IY49]
ENSONIG00000012584	other genes related to immune cell response	Caspase		ref|XP_001338890.2| PREDICTED: caspase-3-like [Danio rerio]	apoptosis related	ref|XP_001338890.2| PREDICTED: caspase-3-like [Danio rerio]	0.51	9.05988	0.307809	8.26479	0.253942	5.05779	4.83e-07	0.000430084	TRUE	Uncharacterized protein [Source:UniProtKB/TrEMBL;Acc:I3K3Z5]
ENSONIG00000011790	T cell and B cell antigen activation	KLF	Kruppel-like factor 9 [Source:ZFIN;Acc:ZDB-GENE-060526-244]			NA	NA	81.2292	9.31987	104.625	11.9411	3.37261	6.05e-07	0.000518189	TRUE	Kruppel-like factor 9 [Source:ZFIN;Acc:ZDB-GENE-060526-244]
ENSONIG00000005530	inflammatory cytokines and receptors	IFN induced proteins and relevant		ref|XP_684086.4| PREDICTED: interferon-induced very large GTPase 1-like [Danio rerio]		ref|XP_684086.4| PREDICTED: interferon-induced very large GTPase 1-like [Danio rerio]	0.44	949.668	1.93822	143.765	0.250535	9.2161	2.4e-06	0.00157602	TRUE	Uncharacterized protein [Source:UniProtKB/TrEMBL;Acc:I3JDK9]
ENSONIG00000005494	inflammatory cytokines and receptors	IFN induced proteins and relevant		ref|XP_001344731.2| PREDICTED: interferon-induced very large GTPase 1-like [Danio rerio]		ref|XP_001344731.2| PREDICTED: interferon-induced very large GTPase 1-like [Danio rerio]	0.37	29.1641	1.36007	5.92665	0.255025	4.61539	5.43e-06	0.00318392	TRUE	Uncharacterized protein [Source:UniProtKB/TrEMBL;Acc:I3JDG3]
ENSONIG00000011652	other genes related to immune cell response	ubiquitin related		ref|NP_001134285.1| E3 ubiquitin-protein ligase LINCR [Salmo salar] gb|ACI66913.1| E3 ubiquitin-protein ligase LINCR [Salmo salar]	apoptosis related	ref|NP_001134285.1| E3 ubiquitin-protein ligase LINCR [Salmo salar] gb|ACI66913.1| E3 ubiquitin-protein ligase LINCR [Salmo salar]	0.51	68.1893	9.34149	41.9755	5.83979	3.13852	9.26e-06	0.00479775	TRUE	Uncharacterized protein [Source:UniProtKB/TrEMBL;Acc:I3K0M2]
ENSONIG00000015975	inflammatory cytokines and receptors	IFN induced proteins and relevant		ref|XP_684086.4| PREDICTED: interferon-induced very large GTPase 1-like [Danio rerio]		ref|XP_684086.4| PREDICTED: interferon-induced very large GTPase 1-like [Danio rerio]	0.63	10.5771	0.12566	3.85064	0.0411919	6.44492	1.15e-05	0.00504258	TRUE	Uncharacterized protein [Source:UniProtKB/TrEMBL;Acc:I3KG74]
ENSONIG00000004736	pattern recognition genes	NWD1	NACHT and WD repeat domain containing 1 [Source:ZFIN;Acc:ZDB-GENE-071116-132]			emb|CBN81795.1| Guanine nucleotide exchange factor VAV3 [Dicentrarchus labrax]	0.88	1677.34	167.644	285.635	27.3649	3.53527	1.77e-05	0.00625212	TRUE	si:ch73-383g2.1 [Source:ZFIN;Acc:ZDB-GENE-131121-54]
ENSONIG00000013034	pattern recognition genes	C-type lectin		gb|ACI67923.1| C-type lectin domain family 4 member E [Salmo salar]	lectin	gb|ACI67923.1| C-type lectin domain family 4 member E [Salmo salar]	0.66	1122.27	171.556	269.199	41.6197	2.98284	2.64e-05	0.00816549	TRUE	si:ch211-154o6.6 [Source:ZFIN;Acc:ZDB-GENE-060503-576]
ENSONIG00000016818	inflammatory cytokines and receptors	FAM	family with sequence similarity 110, member A [Source:ZFIN;Acc:ZDB-GENE-030521-6]			NA	NA	61.9063	13.6445	54.9656	12.0461	2.44208	3.52e-05	0.00992931	TRUE	family with sequence similarity 110, member A [Source:ZFIN;Acc:ZDB-GENE-030521-6]
ENSONIG00000020538	inflammatory cytokines and receptors	IFN induced proteins and relevant		ref|XP_684086.4| PREDICTED: interferon-induced very large GTPase 1-like [Danio rerio]		ref|XP_684086.4| PREDICTED: interferon-induced very large GTPase 1-like [Danio rerio]	0.62	22.2064	1.28138	7.63793	0.408227	4.28629	4.01e-05	0.0105115	TRUE	Uncharacterized protein [Source:UniProtKB/TrEMBL;Acc:I3KXJ7]
ENSONIG00000011653	other genes related to immune cell response	ubiquitin related		ref|NP_001134285.1| E3 ubiquitin-protein ligase LINCR [Salmo salar] gb|ACI66913.1| E3 ubiquitin-protein ligase LINCR [Salmo salar]	apoptosis related	ref|NP_001134285.1| E3 ubiquitin-protein ligase LINCR [Salmo salar] gb|ACI66913.1| E3 ubiquitin-protein ligase LINCR [Salmo salar]	0.52	142.765	18.0512	138.335	17.9592	3.22202	4.52e-05	0.0107043	TRUE	Uncharacterized protein [Source:UniProtKB/TrEMBL;Acc:I3K0M6]
ENSONIG00000020456	inflammatory cytokines and receptors	atypical chemokine receptor	atypical chemokine receptor 4b [Source:ZFIN;Acc:ZDB-GENE-051107-10]			NA	NA	116.525	24.103	82.8958	17.1249	2.515	6.35e-05	0.0130998	TRUE	atypical chemokine receptor 4b [Source:ZFIN;Acc:ZDB-GENE-051107-10]
ENSONIG00000004625	pattern recognition genes	NWD1	NACHT and WD repeat domain containing 1 [Source:ZFIN;Acc:ZDB-GENE-071116-21]			NA	NA	377.973	82.4484	357.377	75.0951	2.44208	6.68e-05	0.0132197	TRUE	tissue factor pathway inhibitor a [Source:ZFIN;Acc:ZDB-GENE-030711-1]
ENSONIG00000001131	adapters effectors and signal transducers	STAT	signal transducer and activator of transcription 5.1 [Source:ZFIN;Acc:ZDB-GENE-030820-2]		STAT and related	NA	NA	363.785	81.2791	105.784	22.819	2.41282	7.21e-05	0.0135161	TRUE	signal transducer and activator of transcription 5.1 [Source:ZFIN;Acc:ZDB-GENE-030820-2]
ENSONIG00000015664	inflammatory cytokines and receptors	CXCL,CXC,CXCR	chemokine (C-X-C motif) receptor 4a [Source:ZFIN;Acc:ZDB-GENE-020102-1]			NA	NA	20.5704	2.23969	11.8716	1.30653	3.47094	0.000111864	0.0178048	TRUE	chemokine (C-X-C motif) receptor 4a [Source:ZFIN;Acc:ZDB-GENE-020102-1]
ENSONIG00000019120	adapters effectors and signal transducers	chemotaxin	leukocyte cell-derived chemotaxin 2 [Source:HGNC Symbol;Acc:6550]			NA	NA	1170.51	113.442	2239.47	195.355	3.64438	0.000130837	0.0195666	TRUE	leukocyte cell-derived chemotaxin 2 [Source:HGNC Symbol;Acc:6550]
ENSONIG00000006626	pattern recognition genes	rhamnose-binding lectin		gb|ADX01347.1| rhamnose-binding lectin [Lutjanus sanguineus]	lectin	gb|ADX01347.1| rhamnose-binding lectin [Lutjanus sanguineus]	0.55	323.198	38.3548	286.656	33.1727	3.34812	0.000134028	0.0195853	TRUE
ENSONIG00000014824	pattern recognition genes	rhamnose-binding lectin		gb|ADX01347.1| rhamnose-binding lectin [Lutjanus sanguineus]	lectin	gb|ADX01347.1| rhamnose-binding lectin [Lutjanus sanguineus]	0.54	9.6337	0.995769	11.5862	1.20719	3.53328	0.000140708	0.0200988	TRUE
ENSONIG00000008343	inflammatory cytokines and receptors	IL and relevant	interleukin 1, beta [Source:ZFIN;Acc:ZDB-GENE-040702-2]			NA	NA	76.3623	13.1467	64.5431	11.3488	2.82144	0.000184993	0.0245369	TRUE	interleukin 1, beta [Source:ZFIN;Acc:ZDB-GENE-040702-2]
ENSONIG00000003479	inflammatory cytokines and receptors	IFN induced proteins and relevant		ref|XP_684086.4| PREDICTED: interferon-induced very large GTPase 1-like [Danio rerio]		ref|XP_684086.4| PREDICTED: interferon-induced very large GTPase 1-like [Danio rerio]	0.49	14.2771	1.53904	3.7373	0.372693	3.40573	0.000287312	0.0328905	TRUE	Uncharacterized protein [Source:UniProtKB/TrEMBL;Acc:I3J691]
ENSONIG00000004819	other genes related to immune cell response	B-cell CLL/lymphoma	B-cell CLL/lymphoma 6, member B [Source:HGNC Symbol;Acc:1002]			NA	NA	37.5007	9.64988	9.48215	2.41305	2.22938	0.000299426	0.0336975	TRUE	B-cell CLL/lymphoma 6, member B [Source:HGNC Symbol;Acc:1002]
ENSONIG00000018883	inflammatory cytokines and receptors	cytokine induced protein	cytokine inducible SH2-containing protein b [Source:ZFIN;Acc:ZDB-GENE-080204-120]			NA	NA	16.7609	3.53375	4.57412	0.93459	2.49443	0.000301072	0.0337125	TRUE	cytokine inducible SH2-containing protein b [Source:ZFIN;Acc:ZDB-GENE-080204-120]
ENSONIG00000018564	inflammatory cytokines and receptors	FAM	family with sequence similarity 83, member C [Source:HGNC Symbol;Acc:16121]			NA	NA	152.204	41.1954	83.4743	21.3388	2.14479	0.000303588	0.0338243	TRUE	family with sequence similarity 83, member C [Source:HGNC Symbol;Acc:16121]
ENSONIG00000004617	pattern recognition genes	NWD1	NACHT and WD repeat domain containing 1 [Source:ZFIN;Acc:ZDB-GENE-071116-13]			NA	NA	83.9253	20.4027	36.1739	8.84415	2.31116	0.000308506	0.0341752	TRUE	calcitonin receptor-like a [Source:ZFIN;Acc:ZDB-GENE-040822-26]
ENSONIG00000016359	other genes related to immune cell response	hepcidin		gb|ABC18307.1| hepcidin [Larimichthys crocea] emb|CAO00820.1| hepcidin [Larimichthys crocea]	AMP and candidates	gb|ABC18307.1| hepcidin [Larimichthys crocea] emb|CAO00820.1| hepcidin [Larimichthys crocea]	0.62	50.9402	6.82628	21.1928	2.94702	3.18944	0.000315694	0.0342195	TRUE	Uncharacterized protein [Source:UniProtKB/TrEMBL;Acc:I3KHK3]
ENSONIG00000005558	pattern recognition genes	TLR	toll-like receptor 5 [Source:HGNC Symbol;Acc:11851]			NA	NA	11.4362	1.11192	5.30897	0.551784	3.6122	0.000323023	0.0346043	TRUE	toll-like receptor 5 [Source:HGNC Symbol;Acc:11851]
ENSONIG00000017390	antigen processing and regulators	MHC I/II		gb|AAH76561.1| Mhc1ze protein [Danio rerio]		gb|AAH76561.1| Mhc1ze protein [Danio rerio]	0.72	2185.57	326.812	948.002	132.055	2.93379	0.00032501	0.0346043	TRUE	Uncharacterized protein [Source:UniProtKB/TrEMBL;Acc:I3KLD5]
ENSONIG00000000483	antigen processing and regulators	CDC (2,5-7,16,20,23,27,42,A)	cyclin-dependent kinase-like 1 (CDC2-related kinase) [Source:ZFIN;Acc:ZDB-GENE-040808-34]			NA	NA	19.8862	3.12824	14.2627	2.37734	2.92041	0.000385924	0.0378834	TRUE	cyclin-dependent kinase-like 1 (CDC2-related kinase) [Source:ZFIN;Acc:ZDB-GENE-040808-34]

## Sheet: Downregulated(36 h vs 0 h, gut)
GeneID	Immune Process	Immune Gene Categery	Annotation	Blasted	Remarks	BlastNR	Identity	Readcount_Gut_C	RPKM_Gut_C	Readcount_Gut_A	RPKM_Gut_A	log2FoldChange	pval	padj
ENSONIG00000004921	pattern recognition genes	C-type lectin	C-type lectin domain family 19, member A [Source:HGNC Symbol;Acc:34522]		lectin	NA	NA	0.379531	17.508	0.755874	37.0486	-5.61874	4.48e-12	9.99e-08	TRUE	C-type lectin domain family 19, member A [Source:HGNC Symbol;Acc:34522]
ENSONIG00000002443	adapters effectors and signal transducers	granzyme		gb|ACQ58915.1| Granzyme BG,H precursor [Anoplopoma fimbria]	cytotoxicity related	gb|ACQ58915.1| Granzyme BG,H precursor [Anoplopoma fimbria]	0.77	0.36181	36.8661	0.503586	56.5134	-6.75605	2.78e-07	0.000333952	TRUE	si:ch211-212d10.1 [Source:ZFIN;Acc:ZDB-GENE-050208-355]
ENSONIG00000004797	pattern recognition genes	NWD1	NACHT and WD repeat domain containing 1 [Source:ZFIN;Acc:ZDB-GENE-071116-193]			NA	NA	0	15.331	0	37.8795	-10.3759	2.44e-06	0.00170227	TRUE	C-type lectin domain family 19, member A [Source:HGNC Symbol;Acc:34522]
ENSONIG00000000547	T cell and B cell antigen activation	KLF	Kruppel-like factor 5a [Source:ZFIN;Acc:ZDB-GENE-090312-167]			NA	NA	5.22694	116.44	3.7322	93.6275	-4.61976	3.82e-06	0.0023673	TRUE	Kruppel-like factor 5a [Source:ZFIN;Acc:ZDB-GENE-090312-167]
ENSONIG00000014109	pattern recognition genes	C-type lectin	C-type lectin domain family 19, member A [Source:HGNC Symbol;Acc:34522]		lectin	NA	NA	0.108438	14.0245	0.144928	23.9393	-7.05299	5.75e-06	0.00313685	TRUE	C-type lectin domain family 19, member A [Source:HGNC Symbol;Acc:34522]
ENSONIG00000014237	adapters effectors and signal transducers	granzyme	granzyme A (granzyme 1, cytotoxic T-lymphocyte-associated serine esterase 3) [Source:HGNC Symbol;Acc:4708]		cytotoxicity related	NA	NA	0.0542188	6.25835	0.061802	9.0329	-6.73139	5.91e-06	0.00313685	TRUE	granzyme A (granzyme 1, cytotoxic T-lymphocyte-associated serine esterase 3) [Source:HGNC Symbol;Acc:4708]
ENSONIG00000006237	pattern recognition genes	other lectin		gb|AEA39736.1| lily-type lectin [Epinephelus coioides]		gb|AEA39736.1| lily-type lectin [Epinephelus coioides]	0.86	8.50516	426.637	13.2361	757.83	-5.75969	6.7e-06	0.0033159	TRUE	Uncharacterized protein [Source:UniProtKB/TrEMBL;Acc:I3JG69]
ENSONIG00000014310	inflammatory cytokines and receptors	oncostatin M receptor	oncostatin M receptor [Source:ZFIN;Acc:ZDB-GENE-060526-48]			NA	NA	2.50714	42.7397	1.10186	20.0895	-4.16871	9.49e-06	0.0043134	TRUE	oncostatin M receptor [Source:ZFIN;Acc:ZDB-GENE-060526-48]
ENSONIG00000015505	inflammatory cytokines and receptors	other cytokines		gb|AAO21208.1| small inducible cytokine SCYA106 [Paralabidochromis chilotes]		gb|AAO21208.1| small inducible cytokine SCYA106 [Paralabidochromis chilotes]	0.73	0.841972	41.257	1.39172	73.5854	-5.66773	1.71e-05	0.00668981	TRUE	Uncharacterized protein [Source:UniProtKB/TrEMBL;Acc:I3KEG8]
ENSONIG00000002437	innate immune cells related	MCP		gb|EDL36218.1| mast cell protease 4, isoform CRA_b [Mus musculus]	mast cell related	gb|EDL36218.1| mast cell protease 4, isoform CRA_b [Mus musculus]	0.57	0.5886	21.4809	0.845809	32.5174	-5.21964	2.1e-05	0.00779178	TRUE	si:ch211-212d10.1 [Source:ZFIN;Acc:ZDB-GENE-050208-355]
ENSONIG00000014332	inflammatory cytokines and receptors	IL and relevant		gb|ACY54776.1| interleukin-12 beta [Hippoglossus hippoglossus] gb|ACY54777.1| interleukin-12 beta [Hippoglossus hippoglossus]		gb|ACY54776.1| interleukin-12 beta [Hippoglossus hippoglossus] gb|ACY54777.1| interleukin-12 beta [Hippoglossus hippoglossus]	0.61	0.271094	18.3512	0.16248	12.7605	-6.21539	2.09e-05	0.00779178	TRUE	si:dkey-88e18.2 [Source:ZFIN;Acc:ZDB-GENE-110411-159]
ENSONIG00000007649	inflammatory cytokines and receptors	CC,CCR,CCL		gb|AEA39656.1| C-C chemokine 1 [Epinephelus coioides]		gb|AEA39656.1| C-C chemokine 1 [Epinephelus coioides]	0.66	3.86577	91.8123	3.91563	98.2325	-4.63986	2.93e-05	0.0100281	TRUE	Uncharacterized protein [Source:UniProtKB/TrEMBL;Acc:I3JL95]
ENSONIG00000016440	adapters effectors and signal transducers	Lysosomal protein	lysosomal protein transmembrane 4 beta [Source:HGNC Symbol;Acc:13646]			NA	NA	0.045358	10.4777	0.0370142	8.18945	-7.48402	3.03e-05	0.0100638	TRUE	lysosomal protein transmembrane 4 beta [Source:HGNC Symbol;Acc:13646]
ENSONIG00000013207	pattern recognition genes	C-type lectin	C-type lectin domain family 19, member A [Source:HGNC Symbol;Acc:34522]		lectin	NA	NA	0.0542188	6.2229	0.0344266	4.31834	-6.73139	3.43e-05	0.0106163	TRUE	C-type lectin domain family 19, member A [Source:HGNC Symbol;Acc:34522]
ENSONIG00000011628	adapters effectors and signal transducers	IpLITRs		gb|ABI16036.1| leukocyte immune-type receptor TS32.15 L1.1a [Ictalurus punctatus]		gb|ABI16036.1| leukocyte immune-type receptor TS32.15 L1.1a [Ictalurus punctatus]	0.29	0.108438	2.50819	0.0558395	1.36838	-4.45995	5.97e-05	0.0162124	TRUE	Uncharacterized protein [Source:UniProtKB/TrEMBL;Acc:I3K0J6]
ENSONIG00000008101	inflammatory cytokines and receptors	CC,CCR,CCL		gb|AEA39656.1| C-C chemokine 1 [Epinephelus coioides]		gb|AEA39656.1| C-C chemokine 1 [Epinephelus coioides]	0.6	7.80348	83.2203	3.03059	34.4305	-3.48355	6.48e-05	0.0170488	TRUE	Uncharacterized protein [Source:UniProtKB/TrEMBL;Acc:I3JMW1]
ENSONIG00000004808	pattern recognition genes	C-type lectin	C-type lectin domain family 19, member A [Source:HGNC Symbol;Acc:34522]		lectin	NA	NA	1.33205	85.554	2.83288	186.634	-6.0087	6.95e-05	0.0175869	TRUE	C-type lectin domain family 19, member A [Source:HGNC Symbol;Acc:34522]
ENSONIG00000009101	pattern recognition genes	C-type lectin	C-type lectin domain family 19, member A [Source:HGNC Symbol;Acc:34522]		lectin	NA	NA	0.0542188	2.4738	0.11123	5.07508	-5.33817	6.89e-05	0.0175869	TRUE	C-type lectin domain family 19, member A [Source:HGNC Symbol;Acc:34522]
ENSONIG00000009178	pattern recognition genes	Mrc4	mannose receptor, C type 1b [Source:ZFIN;Acc:ZDB-GENE-070705-13]		MR	NA	NA	0.181432	13.0631	0.327188	22.5547	-6.03262	8.13e-05	0.0196952	TRUE	mannose receptor, C type 1b [Source:ZFIN;Acc:ZDB-GENE-070705-13]
ENSONIG00000013968	T cell and B cell antigen activation	GALNAC4S-6ST		ref|NP_001119924.1| galactosylceramide sulfotransferase [Danio rerio] emb|CAM16782.1| novel protein similar to vertebrate galactose-3-O-sulfotransferase 1 (GAL3ST1) [Danio rerio]		ref|NP_001119924.1| galactosylceramide sulfotransferase [Danio rerio] emb|CAM16782.1| novel protein similar to vertebrate galactose-3-O-sulfotransferase 1 (GAL3ST1) [Danio rerio]	0.63	0.0907159	7.03049	0.0827547	6.13409	-6.05883	8.62e-05	0.0204348	TRUE	si:ch73-46j18.4 [Source:ZFIN;Acc:ZDB-GENE-091117-38]
ENSONIG00000020756	pattern recognition genes	C-type lectin	C-type lectin domain family 19, member A [Source:HGNC Symbol;Acc:34522]		lectin	NA	NA	0.216875	3.59573	0.45072	7.61933	-4.07583	0.000111852	0.0252823	TRUE	C-type lectin domain family 19, member A [Source:HGNC Symbol;Acc:34522]
ENSONIG00000009939	T cell and B cell antigen activation	CD9	CD9 antigen, b [Source:ZFIN;Acc:ZDB-GENE-040426-2768]			NA	NA	6.38283	63.1809	2.2751	23.9501	-3.36617	0.000135251	0.0292601	TRUE	CD9 antigen, b [Source:ZFIN;Acc:ZDB-GENE-040426-2768]
ENSONIG00000013904	adapters effectors and signal transducers	granzyme	granzyme A (granzyme 1, cytotoxic T-lymphocyte-associated serine esterase 3) [Source:HGNC Symbol;Acc:4708]		cytotoxicity related	NA	NA	0.235651	8.77181	0.350177	13.2117	-5.15063	0.000142314	0.0304921	TRUE	granzyme A (granzyme 1, cytotoxic T-lymphocyte-associated serine esterase 3) [Source:HGNC Symbol;Acc:4708]
ENSONIG00000001112	inflammatory cytokines and receptors	EGF	epidermal growth factor [Source:ZFIN;Acc:ZDB-GENE-070922-1]			NA	NA	0.0995767	5.58789	0.0189306	1.08981	-5.72584	0.000165683	0.0335628	TRUE	epidermal growth factor [Source:ZFIN;Acc:ZDB-GENE-070922-1]
ENSONIG00000008092	pattern recognition genes	PGRP	peptidoglycan recognition protein 2 [Source:ZFIN;Acc:ZDB-GENE-071227-1]			NA	NA	29.9899	199.858	19.804	152.522	-2.88617	0.000191047	0.0380098	TRUE	peptidoglycan recognition protein 2 [Source:ZFIN;Acc:ZDB-GENE-071227-1]
ENSONIG00000000064	inflammatory cytokines and receptors	FAM	family with sequence similarity 46, member A [Source:HGNC Symbol;Acc:18345]			NA	NA	2.68646	26.9218	0.518987	5.93423	-3.44774	0.000196059	0.0386619	TRUE	family with sequence similarity 46, member A [Source:HGNC Symbol;Acc:18345]
ENSONIG00000003432	adapters effectors and signal transducers	perforin 1	perforin 1 (pore forming protein) [Source:HGNC Symbol;Acc:9360]		cytotoxicity related	NA	NA	0.199153	5.55139	0.131629	3.75214	-4.79517	0.000249432	0.0475051	TRUE	perforin 1 (pore forming protein) [Source:HGNC Symbol;Acc:9360]

## Sheet: Upregulated(36 h vs 0 h, gut)
GeneID	Immune Process	Immune Gene Categery	Annotation	Blasted	Remarks	BlastNR	Identity	Readcount_Gut_C	RPKM_Gut_C	Readcount_Gut_A	RPKM_Gut_A	log2FoldChange	pval	padj
ENSONIG00000001217	pattern recognition genes	Fish-egg lectin		gb|ACN10420.1| Fish-egg lectin [Salmo salar] gb|ACN12786.1| Fish-egg lectin [Salmo salar]	lectin	gb|ACN10420.1| Fish-egg lectin [Salmo salar] gb|ACN12786.1| Fish-egg lectin [Salmo salar]	0.39	12.1992	0	5.72276	0	9.84193	5.58e-08	0.000112956	TRUE	Uncharacterized protein [Source:UniProtKB/TrEMBL;Acc:I3IY49]
ENSONIG00000012499	antigen processing and regulators	MHC I/II		gb|AAD37812.1| MHC class I antigen [Aulonocara hansbaenschi]		gb|AAD37812.1| MHC class I antigen [Aulonocara hansbaenschi]	0.88	75.0787	8.41613	80.0559	8.58633	3.19577	9.91e-08	0.000169912	TRUE	Uncharacterized protein [Source:UniProtKB/TrEMBL;Acc:I3K3P1]
ENSONIG00000019120	adapters effectors and signal transducers	chemotaxin	leukocyte cell-derived chemotaxin 2 [Source:HGNC Symbol;Acc:6550]			NA	NA	641.721	87.08	1324	195.355	2.77658	3e-05	0.0100638	TRUE	leukocyte cell-derived chemotaxin 2 [Source:HGNC Symbol;Acc:6550]
ENSONIG00000004523	T cell and B cell antigen activation	Ig heavy chain (variable)		gb|AAO38771.1| immunoglobulin heavy chain variable region [Anarhichas minor]	Ig	gb|AAO38771.1| immunoglobulin heavy chain variable region [Anarhichas minor]	0.76	5.05226	0.199153	15.06	0.588087	4.522	4.92e-05	0.0145275	TRUE	Uncharacterized protein [Source:UniProtKB/TrEMBL;Acc:I3JA02]
ENSONIG00000017778	pattern recognition genes	NOD		gb|ADX66441.1| NOD-like receptor C [Paralichthys olivaceus]		gb|ADX66441.1| NOD-like receptor C [Paralichthys olivaceus]	0.84	5.08876	0.352949	3.60477	0.256444	3.76735	0.000112892	0.0252823	TRUE	Uncharacterized protein [Source:UniProtKB/TrEMBL;Acc:I3KMR7]
ENSONIG00000000811	acute phase reactions	fibrinogen		ref|XP_001922345.2| PREDICTED: fibrinogen C domain-containing protein 1 [Danio rerio]	coagulation factors	ref|XP_001922345.2| PREDICTED: fibrinogen C domain-containing protein 1 [Danio rerio]	0.52	4.92505	0.199153	3.46104	0.144481	4.47533	0.000162353	0.0334176	TRUE	Uncharacterized protein [Source:UniProtKB/TrEMBL;Acc:I3IWP3]
ENSONIG00000016915	pattern recognition genes	galectin	lectin, galactoside-binding, soluble, 2b [Source:ZFIN;Acc:ZDB-GENE-040426-1590]		lectin	NA	NA	136.843	18.1424	32.6775	4.82504	2.83248	0.000168917	0.0339097	TRUE	lectin, galactoside-binding, soluble, 2b [Source:ZFIN;Acc:ZDB-GENE-040426-1590]
ENSONIG00000004548	T cell and B cell antigen activation	Ig heavy chain		gb|AAX78205.1| immunoglobulin mu heavy chain [Epinephelus coioides]	Ig	gb|AAX78205.1| immunoglobulin mu heavy chain [Epinephelus coioides]	0.77	4.05079	0.335227	7.67428	0.673581	3.46515	0.000234103	0.045759	TRUE	Uncharacterized protein [Source:UniProtKB/TrEMBL;Acc:I3JA34]

## Sheet: Downregulated(36 h vs 12 h,gut)
GeneID	Immune Process	Immune Gene Categery	Annotation	Blasted	Remarks	BlastNR	Identity	Readcount_Gut_C	RPKM_Gut_C	Readcount_Gut_B	RPKM_Gut_B	log2FoldChange	pval	padj
ENSONIG00000000276	inflammatory cytokines and receptors	IFN induced proteins and relevant		ref|XP_684086.4| PREDICTED: interferon-induced very large GTPase 1-like [Danio rerio]		ref|XP_684086.4| PREDICTED: interferon-induced very large GTPase 1-like [Danio rerio]	0.54	0.0440632	115.521	0.0119947	27.6369	-10.8943	3.75e-10	1.67e-06	TRUE	Uncharacterized protein [Source:UniProtKB/TrEMBL;Acc:I3IUR0]
ENSONIG00000011653	other genes related to immune cell response	ubiquitin related		ref|NP_001134285.1| E3 ubiquitin-protein ligase LINCR [Salmo salar] gb|ACI66913.1| E3 ubiquitin-protein ligase LINCR [Salmo salar]	apoptosis related	ref|NP_001134285.1| E3 ubiquitin-protein ligase LINCR [Salmo salar] gb|ACI66913.1| E3 ubiquitin-protein ligase LINCR [Salmo salar]	0.52	4.56203	106.698	5.96306	138.335	-4.77385	3.27e-10	1.67e-06	TRUE	Uncharacterized protein [Source:UniProtKB/TrEMBL;Acc:I3K0M6]
ENSONIG00000020199	inflammatory cytokines and receptors	IFN induced proteins and relevant		ref|XP_684086.4| PREDICTED: interferon-induced very large GTPase 1-like [Danio rerio]		ref|XP_684086.4| PREDICTED: interferon-induced very large GTPase 1-like [Danio rerio]	0.63	0.157395	55.0475	0.0634773	23.228	-8.46916	8.87e-09	1.98e-05	TRUE	Uncharacterized protein [Source:UniProtKB/TrEMBL;Acc:I3KWE9]
ENSONIG00000005530	inflammatory cytokines and receptors	IFN induced proteins and relevant		ref|XP_684086.4| PREDICTED: interferon-induced very large GTPase 1-like [Danio rerio]		ref|XP_684086.4| PREDICTED: interferon-induced very large GTPase 1-like [Danio rerio]	0.44	0.430176	701.424	0.0790752	143.765	-10.8617	2.83e-08	5.04e-05	TRUE	Uncharacterized protein [Source:UniProtKB/TrEMBL;Acc:I3JDK9]
ENSONIG00000005494	inflammatory cytokines and receptors	IFN induced proteins and relevant		ref|XP_001344731.2| PREDICTED: interferon-induced very large GTPase 1-like [Danio rerio]		ref|XP_001344731.2| PREDICTED: interferon-induced very large GTPase 1-like [Danio rerio]	0.37	1.14994	24.0306	0.295061	5.92665	-4.38183	1.02e-05	0.0049543	TRUE	Uncharacterized protein [Source:UniProtKB/TrEMBL;Acc:I3JDG3]
ENSONIG00000020538	inflammatory cytokines and receptors	IFN induced proteins and relevant		ref|XP_684086.4| PREDICTED: interferon-induced very large GTPase 1-like [Danio rerio]		ref|XP_684086.4| PREDICTED: interferon-induced very large GTPase 1-like [Danio rerio]	0.62	0.658894	18.3646	0.297085	7.63793	-4.75307	1.4e-05	0.00610624	TRUE	Uncharacterized protein [Source:UniProtKB/TrEMBL;Acc:I3KXJ7]
ENSONIG00000008057	inflammatory cytokines and receptors	IL and relevant	nuclear factor, interleukin 3 regulated, member 2 [Source:ZFIN;Acc:ZDB-GENE-110929-1]			NA	NA	31.5953	243.524	19.1215	151.51	-3.17176	1.65e-05	0.00654941	TRUE	nuclear factor, interleukin 3 regulated, member 2 [Source:ZFIN;Acc:ZDB-GENE-110929-1]
ENSONIG00000012952	acute phase reactions	macroglobulin		emb|CBX33181.1| alpha-2-macroglobulin [Plecoglossus altivelis]	inhibitors of proteases	emb|CBX33181.1| alpha-2-macroglobulin [Plecoglossus altivelis]	0.54	0.402916	5.41809	0.104959	1.46789	-3.90412	1.85e-05	0.00676113	TRUE	Uncharacterized protein [Source:UniProtKB/TrEMBL;Acc:I3K596]
ENSONIG00000007612	other genes related to immune cell response	ubiquitin related	ubiquitin specific peptidase 53 [Source:HGNC Symbol;Acc:29255]		apoptosis related	NA	NA	12.6687	73.3036	5.0038	28.995	-2.72346	3.04e-05	0.00901801	TRUE	ubiquitin specific peptidase 53 [Source:HGNC Symbol;Acc:29255]
ENSONIG00000007970	antigen processing and regulators	TGF, TGF receptor and related	transforming growth factor, beta 2 [Source:ZFIN;Acc:ZDB-GENE-030723-3]			NA	NA	7.10761	33.2431	1.10907	5.17077	-2.3994	4.19e-05	0.0111154	TRUE	transforming growth factor, beta 2 [Source:ZFIN;Acc:ZDB-GENE-030723-3]
ENSONIG00000016818	inflammatory cytokines and receptors	FAM	family with sequence similarity 110, member A [Source:ZFIN;Acc:ZDB-GENE-030521-6]			NA	NA	10.5658	46.7106	12.3259	54.9656	-2.37174	4.53e-05	0.0112104	TRUE	family with sequence similarity 110, member A [Source:ZFIN;Acc:ZDB-GENE-030521-6]
ENSONIG00000011652	other genes related to immune cell response	ubiquitin related		ref|NP_001134285.1| E3 ubiquitin-protein ligase LINCR [Salmo salar] gb|ACI66913.1| E3 ubiquitin-protein ligase LINCR [Salmo salar]	apoptosis related	ref|NP_001134285.1| E3 ubiquitin-protein ligase LINCR [Salmo salar] gb|ACI66913.1| E3 ubiquitin-protein ligase LINCR [Salmo salar]	0.51	6.83017	50.7026	5.98431	41.9755	-3.06722	4.8e-05	0.0112668	TRUE	Uncharacterized protein [Source:UniProtKB/TrEMBL;Acc:I3K0M2]
ENSONIG00000015975	inflammatory cytokines and receptors	IFN induced proteins and relevant		ref|XP_684086.4| PREDICTED: interferon-induced very large GTPase 1-like [Danio rerio]		ref|XP_684086.4| PREDICTED: interferon-induced very large GTPase 1-like [Danio rerio]	0.63	0.184655	8.75736	0.0894475	3.85064	-5.42642	4.73e-05	0.0112668	TRUE	Uncharacterized protein [Source:UniProtKB/TrEMBL;Acc:I3KG74]
ENSONIG00000020797	inflammatory cytokines and receptors	IFN induced proteins and relevant		ref|XP_684086.4| PREDICTED: interferon-induced very large GTPase 1-like [Danio rerio]		ref|XP_684086.4| PREDICTED: interferon-induced very large GTPase 1-like [Danio rerio]	0.61	0.148993	4.18861	0.0617026	1.72229	-4.80592	9.44e-05	0.0174445	TRUE	Uncharacterized protein [Source:UniProtKB/TrEMBL;Acc:I3KYA4]
ENSONIG00000004921	pattern recognition genes	C-type lectin	C-type lectin domain family 19, member A [Source:HGNC Symbol;Acc:34522]		lectin	NA	NA	0.367255	14.0354	0.755874	30.2706	-5.32175	0.000112409	0.0193283	TRUE	C-type lectin domain family 19, member A [Source:HGNC Symbol;Acc:34522]
ENSONIG00000013030	T cell and B cell antigen activation	GALNAC4S-6ST	galactose-3-O-sulfotransferase 3 [Source:HGNC Symbol;Acc:24144]			NA	NA	2.88521	19.1513	2.12478	13.7595	-2.85643	0.000124528	0.0207078	TRUE	galactose-3-O-sulfotransferase 3 [Source:HGNC Symbol;Acc:24144]
ENSONIG00000020472	inflammatory cytokines and receptors	IFN induced proteins and relevant		ref|XP_684086.4| PREDICTED: interferon-induced very large GTPase 1-like [Danio rerio]		ref|XP_684086.4| PREDICTED: interferon-induced very large GTPase 1-like [Danio rerio]	0.62	0.10493	4.57696	0.0402884	1.88328	-5.41768	0.000126938	0.0209523	TRUE	Uncharacterized protein [Source:UniProtKB/TrEMBL;Acc:I3KXD1]
ENSONIG00000014276	inflammatory cytokines and receptors	Integrin alpha	integrin, alpha 2 (CD49B, alpha 2 subunit of VLA-2 receptor), duplicate 2 [Source:ZFIN;Acc:ZDB-GENE-091118-70]			NA	NA	3.94515	20.6263	0.893852	4.58978	-2.62767	0.000129698	0.0212504	TRUE	integrin, alpha 2 (CD49B, alpha 2 subunit of VLA-2 receptor), duplicate 2 [Source:ZFIN;Acc:ZDB-GENE-091118-70]
ENSONIG00000002592	T cell and B cell antigen activation	SEMA	sema domain, immunoglobulin domain (Ig), transmembrane domain (TM) and short cytoplasmic domain, (semaphorin) 4B [Source:HGNC Symbol;Acc:10730]			NA	NA	5.96178	28.7585	2.23264	10.4844	-2.44322	0.000133476	0.0214219	TRUE	sema domain, immunoglobulin domain (Ig), transmembrane domain (TM) and short cytoplasmic domain, (semaphorin) 4B [Source:HGNC Symbol;Acc:10730]
ENSONIG00000007203	antigen processing and regulators	TNF,TNR and related	tumor necrosis factor receptor superfamily, member 11b [Source:ZFIN;Acc:ZDB-GENE-081104-76]			NA	NA	7.84623	69.0389	9.59792	93.7887	-3.4094	0.000176093	0.0265127	TRUE	tumor necrosis factor receptor superfamily, member 11b [Source:ZFIN;Acc:ZDB-GENE-081104-76]
ENSONIG00000011790	T cell and B cell antigen activation	KLF	Kruppel-like factor 9 [Source:ZFIN;Acc:ZDB-GENE-060526-244]			NA	NA	12.3472	63.3636	21.8974	104.625	-2.49249	0.000288078	0.0358993	TRUE	Kruppel-like factor 9 [Source:ZFIN;Acc:ZDB-GENE-060526-244]
ENSONIG00000014240	adapters effectors and signal transducers	granzyme	granzyme A (granzyme 1, cytotoxic T-lymphocyte-associated serine esterase 3) [Source:HGNC Symbol;Acc:4708]		cytotoxicity related	NA	NA	0.157395	2.21586	0.250645	3.53226	-4.00165	0.000366129	0.0420538	TRUE	granzyme A (granzyme 1, cytotoxic T-lymphocyte-associated serine esterase 3) [Source:HGNC Symbol;Acc:4708]
ENSONIG00000004736	pattern recognition genes	NWD1	NACHT and WD repeat domain containing 1 [Source:ZFIN;Acc:ZDB-GENE-071116-132]			emb|CBN81795.1| Guanine nucleotide exchange factor VAV3 [Dicentrarchus labrax]	0.88	188.247	1353.01	40.8224	285.635	-2.96254	0.000478761	0.0459585	TRUE	si:ch73-383g2.1 [Source:ZFIN;Acc:ZDB-GENE-131121-54]
ENSONIG00000014937	T cell and B cell antigen activation	Ig heavy chain		emb|CAA04035.1| immunoglobulin heavy chain [Salvelinus alpinus]	Ig	emb|CAA04035.1| immunoglobulin heavy chain [Salvelinus alpinus]	0.57	0	1.7586	0	5.19191	-7.1559	0.000543583	0.0486676	TRUE	Uncharacterized protein [Source:UniProtKB/TrEMBL;Acc:I3KCG0]
ENSONIG00000017733	other genes related to immune cell response	Lectin receptor		ref|NP_001121843.1| immune-related, lectin-like receptor 2 [Danio rerio] emb|CAQ14687.1| immune-related, lectin-like receptor 2 [Danio rerio]		ref|NP_001121843.1| immune-related, lectin-like receptor 2 [Danio rerio] emb|CAQ14687.1| immune-related, lectin-like receptor 2 [Danio rerio]	0.4	0	1.36596	0	3.5287	-7.02362	0.000571088	0.0495158	TRUE	Uncharacterized protein [Source:UniProtKB/TrEMBL;Acc:I3KML2]

## Sheet: Upregulated(36 h vs 12 h, gut)
GeneID	Immune Process	Immune Gene Categery	Annotation	Blasted	Remarks	BlastNR	Identity	Readcount_Gut_C	RPKM_Gut_C	Readcount_Gut_B	RPKM_Gut_B	log2FoldChange	pval	padj
ENSONIG00000008025	antigen processing and regulators	MHC I/II		PREDICTED: HLA class I histocompatibility antigen, Cw-17 alpha chain-like [Oreochromis niloticus]		NA	NA	24.3701	1.64098	28.7817	2.15662	3.71068	1.57e-06	0.00129176	TRUE	Uncharacterized protein [Source:UniProtKB/TrEMBL;Acc:I3JML2]
ENSONIG00000013998	T cell and B cell antigen activation	Ig light chain (variable)		gb|AAG45481.1| immunoglobulin light chain variable region [Siniperca chuatsi]	Ig	gb|AAG45481.1| immunoglobulin light chain variable region [Siniperca chuatsi]	0.68	3.24443	0	9.97815	0	7.90421	3.7e-05	0.010436	TRUE	Uncharacterized protein [Source:UniProtKB/TrEMBL;Acc:I3K901]
ENSONIG00000004624	pattern recognition genes	NWD1	NACHT and WD repeat domain containing 1 [Source:ZFIN;Acc:ZDB-GENE-071116-20]			NA	NA	10.6545	0.702957	6.35585	0.465127	3.63719	3.88e-05	0.0105728	TRUE	UDP glucuronosyltransferase 5 family, polypeptide D1 [Source:ZFIN;Acc:ZDB-GENE-091118-36]
ENSONIG00000017104	complement system	C1q		gb|ACO36149.1| C1q-like-protein [Perca flavescens]	classical pathway	gb|ACO36149.1| C1q-like-protein [Perca flavescens]	0.52	126.738	15.2201	175.329	22.8176	2.86909	8.61e-05	0.0168215	TRUE	Uncharacterized protein [Source:UniProtKB/TrEMBL;Acc:I3KKC3]
ENSONIG00000012193	pattern recognition genes	NOD		gb|ADX66441.1| NOD-like receptor C [Paralichthys olivaceus]		gb|ADX66441.1| NOD-like receptor C [Paralichthys olivaceus]	0.57	61.8226	2.32919	17.4327	0.635522	4.43858	0.000240199	0.0330014	TRUE	Uncharacterized protein [Source:UniProtKB/TrEMBL;Acc:I3K2L3]
ENSONIG00000016151	other genes related to immune cell response	Apolipoprotein A	Putative apolipoprotein A4b; Uncharacterized protein [Source:UniProtKB/TrEMBL;Acc:I3KGU7]			NA	NA	2.14266	0	1.66415	0	7.31064	0.00031507	0.0383128	TRUE	Putative apolipoprotein A4b; Uncharacterized protein [Source:UniProtKB/TrEMBL;Acc:I3KGU7]
ENSONIG00000002382	adapters effectors and signal transducers	granzyme	granzyme A (granzyme 1, cytotoxic T-lymphocyte-associated serine esterase 3) [Source:HGNC Symbol;Acc:4708]		cytotoxicity related	NA	NA	1.79427	0.0440632	0.806601	0.0189724	4.71518	0.000361296	0.041931	TRUE	granzyme A (granzyme 1, cytotoxic T-lymphocyte-associated serine esterase 3) [Source:HGNC Symbol;Acc:4708]
ENSONIG00000004055	inflammatory cytokines and receptors	FAM	family with sequence similarity 213, member B [Source:ZFIN;Acc:ZDB-GENE-040426-2556]			NA	NA	18.4292	3.35104	21.8347	4.17596	2.20785	0.000372278	0.0423238	TRUE	family with sequence similarity 213, member B [Source:ZFIN;Acc:ZDB-GENE-040426-2556]
ENSONIG00000007869	complement system	C1q		gb|AAS93680.1| ovary-specific C1q-like factor [Carassius auratus auratus]	classical pathway	gb|AAS93680.1| ovary-specific C1q-like factor [Carassius auratus auratus]	0.35	168.247	5.75603	275.219	10.0685	4.63509	0.000430649	0.0444643	TRUE
ENSONIG00000008796	T cell and B cell antigen activation	HDAC(1-8,10,11)	histone deacetylase 10 [Source:ZFIN;Acc:ZDB-GENE-030131-5464]			NA	NA	21.7364	3.76647	9.45365	1.80666	2.26889	0.000440776	0.0444643	TRUE	histone deacetylase 10 [Source:ZFIN;Acc:ZDB-GENE-030131-5464]
ENSONIG00000016413	complement system	C3	complement component 3 [Source:HGNC Symbol;Acc:1318]			NA	NA	9.14013	0.606429	2.16093	0.129116	3.83311	0.000424729	0.0444643	TRUE	complement component 3 [Source:HGNC Symbol;Acc:1318]

## Sheet: Downregulated(12 h vs 0h,liver)
GeneID	Immune Process	Immune Gene Categery	Annotation	Blasted	Remarks	BlastNR	Identity	Readcount_Liver_B	RPKM_Liver_B	Readcount_Liver_A	RPKM_Liver_A	log2FoldChange	pval	padj
ENSONIG00000017781	inflammatory cytokines and receptors	IFN induced proteins and relevant		ref|XP_001346132.3| PREDICTED: interferon-induced very large GTPase 1-like [Danio rerio]		ref|XP_001346132.3| PREDICTED: interferon-induced very large GTPase 1-like [Danio rerio]	0.52	0.171488	15.774	0.0417542	4.52754	-6.06277	4.64e-12	2.88e-09	TRUE	Uncharacterized protein [Source:UniProtKB/TrEMBL;Acc:I3KMS0]
ENSONIG00000007831	complement system	C1q		dbj|BAI40067.1| C1q-like 23kDa protein [Neoditrema ransonnetii]	classical pathway	dbj|BAI40067.1| C1q-like 23kDa protein [Neoditrema ransonnetii]	0.5	1.64771	59.449	1.85683	73.4859	-4.80597	5.15e-10	1.32e-07	TRUE	Uncharacterized protein [Source:UniProtKB/TrEMBL;Acc:I3JLX2]
ENSONIG00000009870	inflammatory cytokines and receptors	Integrin alpha	integrin, alpha 9 [Source:ZFIN;Acc:ZDB-GENE-040426-1129]			NA	NA	2.84098	33.8717	0.727207	9.57733	-3.20971	1.14e-08	2.04e-06	TRUE	integrin, alpha 9 [Source:ZFIN;Acc:ZDB-GENE-040426-1129]
ENSONIG00000012894	inflammatory cytokines and receptors	IFN induced proteins and relevant		ref|XP_682842.1| PREDICTED: interferon-induced very large GTPase 1-like [Danio rerio]		ref|XP_682842.1| PREDICTED: interferon-induced very large GTPase 1-like [Danio rerio]	0.48	0.225792	7.7584	0.0441631	1.67017	-4.64774	2.97e-07	3.24e-05	TRUE	Uncharacterized protein [Source:UniProtKB/TrEMBL;Acc:I3K530]
ENSONIG00000017771	inflammatory cytokines and receptors	IFN induced proteins and relevant		gb|AAP42145.1| interferon-inducible protein IFI58 [Carassius auratus]		gb|AAP42145.1| interferon-inducible protein IFI58 [Carassius auratus]	0.35	0.0571627	5.19179	0.0315058	3.27295	-5.86716	4.05e-07	4.28e-05	TRUE	Uncharacterized protein [Source:UniProtKB/TrEMBL;Acc:I3KMQ9]
ENSONIG00000001890	antigen processing and regulators	VEGF (A,C,D)		gb|AAX36876.1| vascular endothelial growth factor C [synthetic construct] gb|AAX43222.1| vascular endothelial growth factor C [synthetic construct]		gb|AAX36876.1| vascular endothelial growth factor C [synthetic construct] gb|AAX43222.1| vascular endothelial growth factor C [synthetic construct]	0.37	0.898881	14.5622	0.486413	8.1982	-3.62204	6.84e-07	6.77e-05	TRUE	Uncharacterized protein [Source:UniProtKB/TrEMBL;Acc:I3J0H4]
ENSONIG00000011327	inflammatory cytokines and receptors	IFN induced proteins and relevant	protein-kinase, interferon-inducible double stranded RNA dependent inhibitor, repressor of (P58 repressor) a [Source:ZFIN;Acc:ZDB-GENE-040426-2045]			NA	NA	3.91993	30.1332	0.293045	2.49079	-2.57961	1.89e-06	0.000156628	TRUE	protein-kinase, interferon-inducible double stranded RNA dependent inhibitor, repressor of (P58 repressor) a [Source:ZFIN;Acc:ZDB-GENE-040426-2045]
ENSONIG00000008711	inflammatory cytokines and receptors	Integrin alpha	integrin, alpha 6a [Source:ZFIN;Acc:ZDB-GENE-050309-23]			NA	NA	6.82808	53.6627	1.43791	12.5392	-2.61794	6.19e-06	0.000393778	TRUE	integrin, alpha 6a [Source:ZFIN;Acc:ZDB-GENE-050309-23]
ENSONIG00000007616	other genes related to immune cell response	CD 36		ref|NP_001117983.1| CD36 antigen [Oncorhynchus mykiss] gb|AAU14871.1| CD36 antigen [Oncorhynchus mykiss]		ref|NP_001117983.1| CD36 antigen [Oncorhynchus mykiss] gb|AAU14871.1| CD36 antigen [Oncorhynchus mykiss]	0.56	25.746	201.344	13.3964	112.689	-2.6002	1.71e-05	0.000904044	TRUE	Uncharacterized protein [Source:UniProtKB/TrEMBL;Acc:I3JL55]
ENSONIG00000003594	other genes related to immune cell response	NK-lysin		ref|NP_001134582.1| Antimicrobial peptide NK-lysin [Salmo salar] gb|ACI68092.1| Antimicrobial peptide NK-lysin precursor [Salmo salar]	AMP and candidates	ref|NP_001134582.1| Antimicrobial peptide NK-lysin [Salmo salar] gb|ACI68092.1| Antimicrobial peptide NK-lysin precursor [Salmo salar]	0.56	0	2.09215	0	2.09327	-7.04427	3.52e-05	0.00159152	TRUE	si:rp71-40n14.1 [Source:ZFIN;Acc:ZDB-GENE-030131-7503]
ENSONIG00000017772	inflammatory cytokines and receptors	IFN induced proteins and relevant		gb|AAP42145.1| interferon-inducible protein IFI58 [Carassius auratus]		gb|AAP42145.1| interferon-inducible protein IFI58 [Carassius auratus]	0.42	0.400139	9.11171	0.212693	5.60718	-4.114	3.6e-05	0.00161018	TRUE	Uncharacterized protein [Source:UniProtKB/TrEMBL;Acc:I3KMR0]
ENSONIG00000001392	other genes related to immune cell response	ubiquitin related	ubiquitin specific peptidase 31 [Source:HGNC Symbol;Acc:20060]		apoptosis related	NA	NA	0.510176	5.50046	0.127861	1.50817	-3.03762	5.6e-05	0.00228466	TRUE	ubiquitin specific peptidase 31 [Source:HGNC Symbol;Acc:20060]
ENSONIG00000008423	inflammatory cytokines and receptors	IFN induced proteins and relevant		ref|XP_682842.1| PREDICTED: interferon-induced very large GTPase 1-like [Danio rerio]		ref|XP_682842.1| PREDICTED: interferon-induced very large GTPase 1-like [Danio rerio]	0.48	0	2.85099	0	0.616146	-7.47582	8.18e-05	0.00312723	TRUE	Uncharacterized protein [Source:UniProtKB/TrEMBL;Acc:I3JNZ5]
ENSONIG00000017929	T cell and B cell antigen activation	Protein kinase C δ	protein kinase C, zeta [Source:ZFIN;Acc:ZDB-GENE-070511-1]			NA	NA	7.05387	50.0659	3.4879	28.1118	-2.45478	8.54e-05	0.00320721	TRUE	protein kinase C, zeta [Source:ZFIN;Acc:ZDB-GENE-070511-1]
ENSONIG00000012703	other genes related to immune cell response	ubiquitin related	ubiquitin specific peptidase like 1 [Source:ZFIN;Acc:ZDB-GENE-040930-7]		apoptosis related	NA	NA	5.46188	34.0088	1.3868	9.14752	-2.26146	9.51e-05	0.00350063	TRUE	ubiquitin specific peptidase like 1 [Source:ZFIN;Acc:ZDB-GENE-040930-7]
ENSONIG00000008615	other genes related to immune cell response	ubiquitin related	ubiquitin domain containing 2 [Source:ZFIN;Acc:ZDB-GENE-040718-473]		apoptosis related	NA	NA	0.454443	4.61302	0.379358	4.26587	-2.94695	0.000168766	0.00552219	TRUE	ubiquitin domain containing 2 [Source:ZFIN;Acc:ZDB-GENE-040718-473]
ENSONIG00000011671	pattern recognition genes	TLR		gb|AAW70378.1| TLR23 [Takifugu rubripes]		gb|AAW70378.1| TLR23 [Takifugu rubripes]	0.42	3.26112	26.8593	0.730927	6.45484	-2.64936	0.000175948	0.00570691	TRUE	Uncharacterized protein [Source:UniProtKB/TrEMBL;Acc:I3K0Q0]
ENSONIG00000010887	other genes related to immune cell response	ubiquitin related		ref|XP_003197701.1| PREDICTED: g2/M phase-specific E3 ubiquitin-protein ligase-like [Danio rerio]	apoptosis related	ref|XP_003197701.1| PREDICTED: g2/M phase-specific E3 ubiquitin-protein ligase-like [Danio rerio]	0.5	0.625931	7.81985	0.180231	2.58842	-3.24693	0.00019475	0.00614676	TRUE	si:ch211-37e10.1 [Source:ZFIN;Acc:ZDB-GENE-131127-547]
ENSONIG00000001318	other genes related to immune cell response	ubiquitin related	ubiquitin specific peptidase 40 [Source:ZFIN;Acc:ZDB-GENE-060518-5]		apoptosis related	NA	NA	5.27182	26.1947	0.857489	4.65644	-1.94876	0.000199518	0.00624416	TRUE	ubiquitin specific peptidase 40 [Source:ZFIN;Acc:ZDB-GENE-060518-5]
ENSONIG00000012251	inflammatory cytokines and receptors	IFN induced proteins and relevant	interferon, alpha-inducible protein 6 [Source:HGNC Symbol;Acc:4054]			NA	NA	0.112896	2.54517	0.277511	6.88878	-3.97506	0.000227501	0.00681372	TRUE	interferon, alpha-inducible protein 6 [Source:HGNC Symbol;Acc:4054]
ENSONIG00000012462	other genes related to immune cell response	HSP	heat shock protein 5 [Source:ZFIN;Acc:ZDB-GENE-031001-11]			NA	NA	1.01178	9.52184	0.439505	4.34584	-2.84767	0.000316776	0.0087686	TRUE	heat shock protein 5 [Source:ZFIN;Acc:ZDB-GENE-031001-11]
ENSONIG00000004089	other genes related to immune cell response	ubiquitin related	ubiquitin-like modifier activating enzyme 7 [Source:ZFIN;Acc:ZDB-GENE-121120-4]		apoptosis related	NA	NA	0.73311	5.97206	0.189465	1.66242	-2.63052	0.000325441	0.00890884	TRUE	ubiquitin-like modifier activating enzyme 7 [Source:ZFIN;Acc:ZDB-GENE-121120-4]
ENSONIG00000008623	other genes related to immune cell response	ubiquitin related	ubiquitin-like domain containing CTD phosphatase 1 [Source:ZFIN;Acc:ZDB-GENE-040718-3]		apoptosis related	NA	NA	0	1.45907	0	0.711292	-6.53987	0.000381808	0.0101768	TRUE	ubiquitin-like domain containing CTD phosphatase 1 [Source:ZFIN;Acc:ZDB-GENE-040718-3]
ENSONIG00000009614	pattern recognition genes	C-type lectin	C-type lectin domain family 19, member A [Source:HGNC Symbol;Acc:34522]		lectin	NA	NA	0.624502	8.48005	1.08417	15.809	-3.38606	0.00039811	0.0104859	TRUE	C-type lectin domain family 19, member A [Source:HGNC Symbol;Acc:34522]
ENSONIG00000008796	T cell and B cell antigen activation	HDAC(1-8,10,11)	histone deacetylase 10 [Source:ZFIN;Acc:ZDB-GENE-030131-5464]			NA	NA	2.44942	14.182	0.824151	5.32807	-2.1742	0.000438516	0.0112187	TRUE	histone deacetylase 10 [Source:ZFIN;Acc:ZDB-GENE-030131-5464]
ENSONIG00000010050	other genes related to immune cell response	myeloid cell related	myeloid/lymphoid or mixed-lineage leukemia (trithorax homolog, Drosophila); translocated to, 1 [Source:ZFIN;Acc:ZDB-GENE-081105-45]			NA	NA	0.508747	4.55157	0.214457	2.0649	-2.76363	0.000437675	0.0112187	TRUE	myeloid/lymphoid or mixed-lineage leukemia (trithorax homolog, Drosophila); translocated to, 1 [Source:ZFIN;Acc:ZDB-GENE-081105-45]
ENSONIG00000007270	other genes related to immune cell response	other genes involved	protein tyrosine phosphatase, receptor type, f, a [Source:ZFIN;Acc:ZDB-GENE-020107-2]			NA	NA	3.86134	18.2263	0.518722	2.7043	-1.87218	0.000530576	0.0128929	TRUE	protein tyrosine phosphatase, receptor type, f, a [Source:ZFIN;Acc:ZDB-GENE-020107-2]
ENSONIG00000004284	pattern recognition genes	NOD		gb|ADX66441.1| NOD-like receptor C [Paralichthys olivaceus]		gb|ADX66441.1| NOD-like receptor C [Paralichthys olivaceus]	0.52	0.681665	5.00744	0.172127	1.41284	-2.49256	0.000600276	0.0141995	TRUE	Uncharacterized protein [Source:UniProtKB/TrEMBL;Acc:I3J956]
ENSONIG00000005241	antigen processing and regulators	TNF,TNR and related		ref|NP_001118039.1| TNF superfamily member 14 [Oncorhynchus mykiss] gb|ABC84585.1| TNF superfamily member 14 [Oncorhynchus mykiss]		ref|NP_001118039.1| TNF superfamily member 14 [Oncorhynchus mykiss] gb|ABC84585.1| TNF superfamily member 14 [Oncorhynchus mykiss]	0.48	0.788843	5.77484	0.308583	2.39227	-2.48399	0.000617563	0.0144633	TRUE	Uncharacterized protein [Source:UniProtKB/TrEMBL;Acc:I3JCJ4]
ENSONIG00000009422	pattern recognition genes	NOD		gb|ADX66441.1| NOD-like receptor C [Paralichthys olivaceus]		gb|ADX66441.1| NOD-like receptor C [Paralichthys olivaceus]	0.57	0.395851	4.0171	0.133498	1.50088	-2.92711	0.000638675	0.0148092	TRUE	Uncharacterized protein [Source:UniProtKB/TrEMBL;Acc:I3JSJ7]
ENSONIG00000012430	other genes related to immune cell response	HSP	heat shock protein 5 [Source:ZFIN;Acc:ZDB-GENE-031001-11]			NA	NA	0.284384	3.91706	0.116318	1.79069	-3.37486	0.000709049	0.0162382	TRUE	heat shock protein 5 [Source:ZFIN;Acc:ZDB-GENE-031001-11]
ENSONIG00000018735	other genes related to immune cell response	CD 109		ref|XP_002937196.1| PREDICTED: CD109 antigen-like [Xenopus (Silurana) tropicalis]		ref|XP_002937196.1| PREDICTED: CD109 antigen-like [Xenopus (Silurana) tropicalis]	0.48	1.42192	7.60405	0.271908	1.63553	-2.04661	0.00106698	0.0223126	TRUE	si:zfos-875e8.2 [Source:ZFIN;Acc:ZDB-GENE-120215-253]
ENSONIG00000010561	inflammatory cytokines and receptors	FAM	family with sequence similarity 69, member A [Source:ZFIN;Acc:ZDB-GENE-060421-4286]			NA	NA	10.6566	50.2287	6.50884	34.1138	-1.88399	0.00142545	0.0275723	TRUE	family with sequence similarity 69, member A [Source:ZFIN;Acc:ZDB-GENE-060421-4286]
ENSONIG00000014149	pattern recognition genes	TLR	Toll-like receptor [Source:UniProtKB/TrEMBL;Acc:I3K9J3]			NA	NA	0.79599	5.16463	0.251302	1.80498	-2.32152	0.00154284	0.0293839	TRUE	Toll-like receptor [Source:UniProtKB/TrEMBL;Acc:I3K9J3]
ENSONIG00000018989	antigen processing and regulators	MHC I/II		dbj|BAF37357.1| MHC class IA antigen [Oreochromis niloticus]		dbj|BAF37357.1| MHC class IA antigen [Oreochromis niloticus]	0.82	0	1.39762	0	1.53252	-6.48391	0.00157031	0.0297027	TRUE	Uncharacterized protein [Source:UniProtKB/TrEMBL;Acc:I3KS13]
ENSONIG00000007637	pattern recognition genes	MMR		ref|XP_003222129.1| PREDICTED: macrophage mannose receptor 1-like [Anolis carolinensis]	MR	ref|XP_003222129.1| PREDICTED: macrophage mannose receptor 1-like [Anolis carolinensis]	0.35	1.45907	17.9791	0.340244	4.54983	-3.21118	0.0016299	0.0305077	TRUE	Uncharacterized protein [Source:UniProtKB/TrEMBL;Acc:I3JL79]
ENSONIG00000009129	antigen processing and regulators	MHC I/II		gb|AAA48550.1| MHC class II beta chain [Aulonocara hansbaenschi]		gb|AAA48550.1| MHC class II beta chain [Aulonocara hansbaenschi]	0.6	0.400139	3.77559	0.399934	4.40151	-2.84379	0.00183683	0.0334397	TRUE	Uncharacterized protein [Source:UniProtKB/TrEMBL;Acc:I3JRI4]
ENSONIG00000017510	adapters effectors and signal transducers	UBE	ubiquitin-conjugating enzyme E2G 1a (UBC7 homolog, yeast) [Source:ZFIN;Acc:ZDB-GENE-030131-6065]		apoptosis related	NA	NA	1.82063	8.69871	2.80994	14.9295	-1.89212	0.00197071	0.0351253	TRUE	ubiquitin-conjugating enzyme E2G 1a (UBC7 homolog, yeast) [Source:ZFIN;Acc:ZDB-GENE-030131-6065]
ENSONIG00000020525	pattern recognition genes	TLR	toll-like receptor 21 [Source:ZFIN;Acc:ZDB-GENE-040220-4]			NA	NA	0.114325	1.75489	0.0300787	0.538694	-3.44147	0.00197356	0.0351253	TRUE	toll-like receptor 21 [Source:ZFIN;Acc:ZDB-GENE-040220-4]
ENSONIG00000019215	inflammatory cytokines and receptors	GDF	growth differentiation factor 11 [Source:ZFIN;Acc:ZDB-GENE-040427-2]			NA	NA	0.224363	2.93101	0.102183	1.39416	-3.255	0.00197906	0.0351389	TRUE	growth differentiation factor 11 [Source:ZFIN;Acc:ZDB-GENE-040427-2]
ENSONIG00000015736	pattern recognition genes	NALP		ref|XP_003198417.1| PREDICTED: NACHT, LRR and PYD domains-containing protein 12-like [Danio rerio]		ref|XP_003198417.1| PREDICTED: NACHT, LRR and PYD domains-containing protein 12-like [Danio rerio]	0.44	7.78841	31.5294	1.99316	9.10329	-1.65025	0.00214697	0.0374697	TRUE
ENSONIG00000000299	T cell and B cell antigen activation	CD22		ref|XP_001919767.2| PREDICTED: b-cell receptor CD22-like [Danio rerio]	BCR related	ref|XP_001919767.2| PREDICTED: b-cell receptor CD22-like [Danio rerio]	0.36	1.249	7.32109	0.32637	2.15146	-2.17501	0.00234533	0.0399855	TRUE	Uncharacterized protein [Source:UniProtKB/TrEMBL;Acc:I3IUT5]
ENSONIG00000000303	T cell and B cell antigen activation	CD22		ref|XP_001920363.2| PREDICTED: b-cell receptor CD22-like [Danio rerio]	BCR related	ref|XP_001920363.2| PREDICTED: b-cell receptor CD22-like [Danio rerio]	0.36	0	0.90031	0	0.849923	-5.84909	0.00237677	0.0403671	TRUE	Uncharacterized protein [Source:UniProtKB/TrEMBL;Acc:I3IUT9]
ENSONIG00000013552	T cell and B cell antigen activation	GALNAC4S-6ST	galactose-3-O-sulfotransferase 1 [Source:ZFIN;Acc:ZDB-GENE-060526-375]			NA	NA	12.2828	51.6849	7.62453	35.7306	-1.71273	0.00259125	0.0430259	TRUE	galactose-3-O-sulfotransferase 1 [Source:ZFIN;Acc:ZDB-GENE-060526-375]
ENSONIG00000011168	inflammatory cytokines and receptors	IFN induced proteins and relevant	protein-kinase, interferon-inducible double stranded RNA dependent inhibitor, repressor of (P58 repressor) b [Source:ZFIN;Acc:ZDB-GENE-040718-429]			NA	NA	0.681665	4.32863	0.238642	1.69235	-2.28433	0.00259919	0.0431257	TRUE	protein-kinase, interferon-inducible double stranded RNA dependent inhibitor, repressor of (P58 repressor) b [Source:ZFIN;Acc:ZDB-GENE-040718-429]
ENSONIG00000017774	inflammatory cytokines and receptors	IFN induced proteins and relevant		gb|AAP42145.1| interferon-inducible protein IFI58 [Carassius auratus]		gb|AAP42145.1| interferon-inducible protein IFI58 [Carassius auratus]	0.46	0.514465	4.33292	0.323606	3.18139	-2.69083	0.002668	0.0439402	TRUE	Uncharacterized protein [Source:UniProtKB/TrEMBL;Acc:I3KMR2]
ENSONIG00000008708	other genes related to immune cell response	ubiquitin related	ubiquitin specific peptidase 48 [Source:ZFIN;Acc:ZDB-GENE-050522-197]		apoptosis related	NA	NA	4.65304	17.5903	0.96366	4.02111	-1.55308	0.00274894	0.0450071	TRUE	ubiquitin specific peptidase 48 [Source:ZFIN;Acc:ZDB-GENE-050522-197]
ENSONIG00000003541	antigen processing and regulators	MHC I/II		dbj|BAF37382.1| MHC class IA antigen [Oreochromis niloticus]		dbj|BAF37382.1| MHC class IA antigen [Oreochromis niloticus]	0.63	0.854582	6.6623	0.195469	1.72191	-2.58157	0.00307438	0.0491085	TRUE	Uncharacterized protein [Source:UniProtKB/TrEMBL;Acc:I3J6G9]

## Sheet: Upregulated(12 h vs 0 h,liver)
GeneID	Immune Process	Immune Gene Categery	Annotation	Blasted	Remarks	BlastNR	Identity	Readcount_Liver_B	RPKM_Liver_B	Readcount_Liver_A	RPKM_Liver_A	log2FoldChange	pval	padj
ENSONIG00000008889	antigen processing and regulators	CDK-inhibitor(1-3)	cyclin-dependent kinase inhibitor 1C [Source:ZFIN;Acc:ZDB-GENE-040123-1]			NA	NA	117.496	1.91209	148.342	2.63367	6.29581	1.71e-17	7.62e-14	TRUE	cyclin-dependent kinase inhibitor 1C [Source:ZFIN;Acc:ZDB-GENE-040123-1]
ENSONIG00000013968	T cell and B cell antigen activation	GALNAC4S-6ST		ref|NP_001119924.1| galactosylceramide sulfotransferase [Danio rerio] emb|CAM16782.1| novel protein similar to vertebrate galactose-3-O-sulfotransferase 1 (GAL3ST1) [Danio rerio]		ref|NP_001119924.1| galactosylceramide sulfotransferase [Danio rerio] emb|CAM16782.1| novel protein similar to vertebrate galactose-3-O-sulfotransferase 1 (GAL3ST1) [Danio rerio]	0.63	271.167	0.613067	169.577	0.409703	9.09948	1.85e-16	4.63e-13	TRUE	si:ch73-46j18.4 [Source:ZFIN;Acc:ZDB-GENE-091117-38]
ENSONIG00000008454	other genes related to immune cell response	HSP	heat shock protein 4a [Source:ZFIN;Acc:ZDB-GENE-040426-2832]			NA	NA	573.571	6.10352	164.887	1.85498	6.91601	1.38e-15	3.07e-12	TRUE	heat shock protein 4a [Source:ZFIN;Acc:ZDB-GENE-040426-2832]
ENSONIG00000008343	inflammatory cytokines and receptors	IL and relevant	interleukin 1, beta [Source:ZFIN;Acc:ZDB-GENE-040702-2]			NA	NA	613.265	3.30256	562.59	3.0999	7.90376	6.09e-14	8.48e-11	TRUE	interleukin 1, beta [Source:ZFIN;Acc:ZDB-GENE-040702-2]
ENSONIG00000017440	inflammatory cytokines and receptors	FAM	family with sequence similarity 13, member A [Source:ZFIN;Acc:ZDB-GENE-050208-102]			NA	NA	1277.25	75.2559	307.572	19.7365	4.45148	9.05e-13	8.17e-10	TRUE	family with sequence similarity 13, member A [Source:ZFIN;Acc:ZDB-GENE-050208-102]
ENSONIG00000019290	inflammatory cytokines and receptors	IL and relevant	interleukin 10 [Source:ZFIN;Acc:ZDB-GENE-051111-1]			NA	NA	36.947	0.111467	56.8645	0.174505	8.54869	9.54e-13	8.17e-10	TRUE	interleukin 10 [Source:ZFIN;Acc:ZDB-GENE-051111-1]
ENSONIG00000000357	innate immune cells related	NCF	neutrophil cytosolic factor 1 [Source:ZFIN;Acc:ZDB-GENE-031006-6]		neutrophil related	NA	NA	180.454	11.9527	118.661	8.45968	4.28058	1.45e-12	1.15e-09	TRUE	neutrophil cytosolic factor 1 [Source:ZFIN;Acc:ZDB-GENE-031006-6]
ENSONIG00000020649	inflammatory cytokines and receptors	FAM	family with sequence similarity 46, member C [Source:ZFIN;Acc:ZDB-GENE-030131-5365]			NA	NA	76.1105	2.25363	55.014	1.72647	5.44589	9.21e-12	4.77e-09	TRUE	family with sequence similarity 46, member C [Source:ZFIN;Acc:ZDB-GENE-030131-5365]
ENSONIG00000000805	other genes related to immune cell response	HSP	heat shock protein 90, alpha (cytosolic), class A member 1, tandem duplicate 2 [Source:ZFIN;Acc:ZDB-GENE-031001-3]			NA	NA	3298.68	99.6729	692.06	22.4478	5.41866	5.64e-11	2.37e-08	TRUE	heat shock protein 90, alpha (cytosolic), class A member 1, tandem duplicate 2 [Source:ZFIN;Acc:ZDB-GENE-031001-3]
ENSONIG00000002795	adapters effectors and signal transducers	NFKBI	nuclear factor of kappa light polypeptide gene enhancer in B-cells inhibitor, delta [Source:HGNC Symbol;Acc:15671]			NA	NA	33.42	0.224363	16.9368	0.115782	7.50294	7.02e-11	2.76e-08	TRUE	nuclear factor of kappa light polypeptide gene enhancer in B-cells inhibitor, delta [Source:HGNC Symbol;Acc:15671]
ENSONIG00000006658	other genes related to immune cell response	myeloid cell related	myeloid cell leukemia sequence 1b [Source:ZFIN;Acc:ZDB-GENE-030825-1]			NA	NA	1079.15	92.932	313.413	29.4693	3.90497	1.08e-10	3.78e-08	TRUE	myeloid cell leukemia sequence 1b [Source:ZFIN;Acc:ZDB-GENE-030825-1]
ENSONIG00000006760	inflammatory cytokines and receptors	FAM	family with sequence similarity 46, member B [Source:HGNC Symbol;Acc:28273]			NA	NA	12.9888	0.843147	1.62642	0.116762	4.28363	1.08e-10	3.78e-08	TRUE	family with sequence similarity 46, member B [Source:HGNC Symbol;Acc:28273]
ENSONIG00000020545	other genes related to immune cell response	HSP		gb|ACI42865.1| heat shock protein 70 [Oreochromis niloticus]		gb|ACI42865.1| heat shock protein 70 [Oreochromis niloticus]	0.86	2023.56	30.6434	1306.2	20.7169	6.40589	1.45e-10	4.77e-08	TRUE	Uncharacterized protein [Source:UniProtKB/TrEMBL;Acc:I3KXK4]
ENSONIG00000011790	T cell and B cell antigen activation	KLF	Kruppel-like factor 9 [Source:ZFIN;Acc:ZDB-GENE-060526-244]			NA	NA	41.4315	3.0339	53.0642	4.27907	4.1286	2.26e-10	6.83e-08	TRUE	Kruppel-like factor 9 [Source:ZFIN;Acc:ZDB-GENE-060526-244]
ENSONIG00000007064	inflammatory cytokines and receptors	IL and relevant	interleukin 11b [Source:ZFIN;Acc:ZDB-GENE-051019-2]			NA	NA	14.2978	0	6.56099	0	10.1963	2.85e-10	8.24e-08	TRUE	interleukin 11b [Source:ZFIN;Acc:ZDB-GENE-051019-2]
ENSONIG00000005558	pattern recognition genes	TLR	toll-like receptor 5 [Source:HGNC Symbol;Acc:11851]			NA	NA	719.848	2.23934	392.005	1.22665	8.69966	5.43e-10	1.36e-07	TRUE	toll-like receptor 5 [Source:HGNC Symbol;Acc:11851]
ENSONIG00000010487	inflammatory cytokines and receptors	GDF	growth differentiation factor 15 [Source:HGNC Symbol;Acc:30142]			NA	NA	38.0717	1.0718	19.0517	0.559637	5.51537	6.99e-10	1.73e-07	TRUE	growth differentiation factor 15 [Source:HGNC Symbol;Acc:30142]
ENSONIG00000009253	adapters effectors and signal transducers	CSF		dbj|BAE16320.1| granulocyte colony-stimulating factor [Paralichthys olivaceus] dbj|BAE95639.1| Granulocyte Colony-Stimulating Factor [Paralichthys olivaceus]		dbj|BAE16320.1| granulocyte colony-stimulating factor [Paralichthys olivaceus] dbj|BAE95639.1| Granulocyte Colony-Stimulating Factor [Paralichthys olivaceus]	0.39	203.59	0.224363	96.0739	0.105486	10.1118	9.75e-10	2.34e-07	TRUE	Uncharacterized protein [Source:UniProtKB/TrEMBL;Acc:I3JRZ1]
ENSONIG00000009511	other genes related to immune cell response	ubiquitin related	ubiquitin specific peptidase 2 [Source:HGNC Symbol;Acc:12618]		apoptosis related	NA	NA	79.789	7.40399	26.3182	2.68164	3.80306	2.89e-09	6.13e-07	TRUE	ubiquitin specific peptidase 2 [Source:HGNC Symbol;Acc:12618]
ENSONIG00000000871	antigen processing and regulators	TNF,TNR and related	tumor necrosis factor, alpha-induced protein 3 [Source:ZFIN;Acc:ZDB-GENE-100212-2]			NA	NA	681.595	43.4078	144.723	9.80825	4.33702	5.85e-09	1.12e-06	TRUE	tumor necrosis factor, alpha-induced protein 3 [Source:ZFIN;Acc:ZDB-GENE-100212-2]
ENSONIG00000020823	other genes related to immune cell response	oncogene	jun proto-oncogene [Source:HGNC Symbol;Acc:6204]			NA	NA	138.861	9.7262	115.076	8.7075	4.19916	6.02e-09	1.14e-06	TRUE	jun proto-oncogene [Source:HGNC Symbol;Acc:6204]
ENSONIG00000013880	T cell and B cell antigen activation	BTG	B-cell translocation gene 3 [Source:ZFIN;Acc:ZDB-GENE-031113-19]			NA	NA	88.5977	9.43753	36.2298	4.1487	3.59611	6.71e-09	1.25e-06	TRUE	B-cell translocation gene 3 [Source:ZFIN;Acc:ZDB-GENE-031113-19]
ENSONIG00000016359	other genes related to immune cell response	hepcidin		gb|ABC18307.1| hepcidin [Larimichthys crocea] emb|CAO00820.1| hepcidin [Larimichthys crocea]	AMP and candidates	gb|ABC18307.1| hepcidin [Larimichthys crocea] emb|CAO00820.1| hepcidin [Larimichthys crocea]	0.62	3199.67	322.804	1446.87	154.775	3.6849	1.06e-08	1.93e-06	TRUE	Uncharacterized protein [Source:UniProtKB/TrEMBL;Acc:I3KHK3]
ENSONIG00000007203	antigen processing and regulators	TNF,TNR and related	tumor necrosis factor receptor superfamily, member 11b [Source:ZFIN;Acc:ZDB-GENE-081104-76]			NA	NA	135.579	0.906028	134.87	0.930914	7.59908	1.48e-08	2.51e-06	TRUE	tumor necrosis factor receptor superfamily, member 11b [Source:ZFIN;Acc:ZDB-GENE-081104-76]
ENSONIG00000004190	inflammatory cytokines and receptors	IL and relevant	interleukin 17c [Source:ZFIN;Acc:ZDB-GENE-061031-5]			NA	NA	30.1803	0.0557334	20.9057	0.0376318	9.098	1.57e-08	2.66e-06	TRUE	interleukin 17c [Source:ZFIN;Acc:ZDB-GENE-061031-5]
ENSONIG00000015006	T cell and B cell antigen activation	RGS (1-5,7-9,11,12,14,16,18-20)	regulator of G-protein signaling 3a [Source:ZFIN;Acc:ZDB-GENE-040801-150]			NA	NA	51.2849	6.51367	14.5121	2.01126	3.3359	2.59e-08	4.09e-06	TRUE	regulator of G-protein signaling 3a [Source:ZFIN;Acc:ZDB-GENE-040801-150]
ENSONIG00000007023	adapters effectors and signal transducers	NFKB	nuclear factor of kappa light polypeptide gene enhancer in B-cells 2, p49/p100 [Source:ZFIN;Acc:ZDB-GENE-030131-6701]			NA	NA	369.581	44.6025	92.7582	12.3556	3.406	2.86e-08	4.46e-06	TRUE	nuclear factor of kappa light polypeptide gene enhancer in B-cells 2, p49/p100 [Source:ZFIN;Acc:ZDB-GENE-030131-6701]
ENSONIG00000000300	other genes related to immune cell response	ubiquitin related		ref|XP_002934368.1| PREDICTED: probable ubiquitin carboxyl-terminal hydrolase CYLD-like [Xenopus (Silurana) tropicalis]	apoptosis related	ref|XP_002934368.1| PREDICTED: probable ubiquitin carboxyl-terminal hydrolase CYLD-like [Xenopus (Silurana) tropicalis]	0.58	119.58	14.1734	31.1746	3.92256	3.44157	3.09e-08	4.72e-06	TRUE	Uncharacterized protein [Source:UniProtKB/TrEMBL;Acc:I3IUT6]
ENSONIG00000011101	other genes related to immune cell response	Microtubule-associated	microtubule-associated protein 1 light chain 3 beta [Source:ZFIN;Acc:ZDB-GENE-030131-1145]			NA	NA	76.2906	11.2882	163.558	26.1614	3.12169	3.09e-08	4.72e-06	TRUE	microtubule-associated protein 1 light chain 3 beta [Source:ZFIN;Acc:ZDB-GENE-030131-1145]
ENSONIG00000015525	inflammatory cytokines and receptors	EGF		ref|XP_002666818.2| PREDICTED: epidermal growth factor receptor kinase substrate 8-like protein 2-like [Danio rerio]		ref|XP_002666818.2| PREDICTED: epidermal growth factor receptor kinase substrate 8-like protein 2-like [Danio rerio]	0.61	413.703	59.2075	141.562	22.1889	3.1648	4.07e-08	5.86e-06	TRUE	si:ch1073-89b12.1 [Source:ZFIN;Acc:ZDB-GENE-131121-340]
ENSONIG00000017002	inflammatory cytokines and receptors	ILR and relevant	interleukin 1 receptor, type II [Source:HGNC Symbol;Acc:5994]			NA	NA	215.928	5.58191	142.398	3.74683	5.6434	4.42e-08	6.23e-06	TRUE	interleukin 1 receptor, type II [Source:HGNC Symbol;Acc:5994]
ENSONIG00000003745	adapters effectors and signal transducers	MAPK and relevant	mitogen-activated protein kinase kinase kinase 8 [Source:ZFIN;Acc:ZDB-GENE-100316-8]			NA	NA	165.788	16.4485	61.5861	6.39542	3.70781	5.8e-08	7.93e-06	TRUE	mitogen-activated protein kinase kinase kinase 8 [Source:ZFIN;Acc:ZDB-GENE-100316-8]
ENSONIG00000000819	other genes related to immune cell response	HSP	heat shock protein 90, alpha (cytosolic), class A member 1, tandem duplicate 1 [Source:ZFIN;Acc:ZDB-GENE-990415-94]			NA	NA	19.2795	0.448726	7.12317	0.181405	5.73287	7.42e-08	9.61e-06	TRUE	heat shock protein 90, alpha (cytosolic), class A member 1, tandem duplicate 1 [Source:ZFIN;Acc:ZDB-GENE-990415-94]
ENSONIG00000011281	other genes related to immune cell response	ubiquitin related	ubiquitin specific protease 20 [Source:ZFIN;Acc:ZDB-GENE-040426-1219]		apoptosis related	NA	NA	49.8986	5.38757	12.4753	1.41107	3.58243	7.67e-08	9.88e-06	TRUE	ubiquitin specific protease 20 [Source:ZFIN;Acc:ZDB-GENE-040426-1219]
ENSONIG00000019351	adapters effectors and signal transducers	MAPK and relevant	mitogen-activated protein kinase 14 [Source:HGNC Symbol;Acc:6876]			NA	NA	428.988	44.7497	152.612	16.5726	3.63437	1.14e-07	1.39e-05	TRUE	mitogen-activated protein kinase 14 [Source:HGNC Symbol;Acc:6876]
ENSONIG00000013523	other genes related to immune cell response	ubiquitin related	ring finger protein 5, E3 ubiquitin protein ligase [Source:HGNC Symbol;Acc:10068]		apoptosis related	NA	NA	23.7025	4.54442	31.3858	6.64251	2.73664	7.28e-07	7.14e-05	TRUE	ring finger protein 5, E3 ubiquitin protein ligase [Source:HGNC Symbol;Acc:10068]
ENSONIG00000010070	other genes related to immune cell response	ubiquitin related	Oreochromis niloticus ubiquitin C-terminal hydrolase (uch), mRNA. [Source:RefSeq mRNA;Acc:NM_001279698]		apoptosis related	NA	NA	39.9295	4.42009	7.42937	0.882257	3.5319	7.94e-07	7.59e-05	TRUE	Oreochromis niloticus ubiquitin C-terminal hydrolase (uch), mRNA. [Source:RefSeq mRNA;Acc:NM_001279698]
ENSONIG00000010673	other genes related to immune cell response	RIPK (1-3,5)	receptor-interacting serine-threonine kinase 2 [Source:ZFIN;Acc:ZDB-GENE-030902-3]			NA	NA	173.957	11.241	41.94	2.77374	4.3347	8.7e-07	8.21e-05	TRUE	receptor-interacting serine-threonine kinase 2 [Source:ZFIN;Acc:ZDB-GENE-030902-3]
ENSONIG00000008471	inflammatory cytokines and receptors	FGF and related	fibroblast growth factor 1b [Source:ZFIN;Acc:ZDB-GENE-071004-7]			NA	NA	32.7471	6.50366	10.095	2.21996	2.68584	1.24e-06	0.000111654	TRUE	fibroblast growth factor 1b [Source:ZFIN;Acc:ZDB-GENE-071004-7]
ENSONIG00000007908	other genes related to immune cell response	Microtubule-associated	microtubule-associated protein 4 [Source:HGNC Symbol;Acc:6862]			NA	NA	19.4596	4.09712	21.5546	4.98687	2.60444	1.36e-06	0.000120371	TRUE	microtubule-associated protein 4 [Source:HGNC Symbol;Acc:6862]
ENSONIG00000007902	T cell and B cell antigen activation	SEMA	sema domain, immunoglobulin domain (Ig), transmembrane domain (TM) and short cytoplasmic domain, (semaphorin) 4G [Source:HGNC Symbol;Acc:10735]			NA	NA	60.8524	6.16497	17.7758	1.86987	3.67291	1.63e-06	0.000139094	TRUE	sema domain, immunoglobulin domain (Ig), transmembrane domain (TM) and short cytoplasmic domain, (semaphorin) 4G [Source:HGNC Symbol;Acc:10735]
ENSONIG00000009204	antigen processing and regulators	ITCH	itchy E3 ubiquitin protein ligase [Source:HGNC Symbol;Acc:13890]			NA	NA	84.0104	15.9241	20.816	4.24313	2.77013	1.87e-06	0.000155547	TRUE	itchy E3 ubiquitin protein ligase [Source:HGNC Symbol;Acc:13890]
ENSONIG00000006525	other genes related to immune cell response	ubiquitin related	mindbomb E3 ubiquitin protein ligase 2 [Source:HGNC Symbol;Acc:30577]		apoptosis related	NA	NA	213.593	42.7604	53.6722	11.853	2.68117	1.95e-06	0.000159022	TRUE	mindbomb E3 ubiquitin protein ligase 2 [Source:HGNC Symbol;Acc:30577]
ENSONIG00000013741	other genes related to immune cell response	Apolipoprotein A	Putative apolipoprotein A4a; Uncharacterized protein [Source:UniProtKB/TrEMBL;Acc:I3K841]			NA	NA	7.83126	0.284384	3.12383	0.119835	5.10717	2.02e-06	0.000162357	TRUE	Putative apolipoprotein A4a; Uncharacterized protein [Source:UniProtKB/TrEMBL;Acc:I3K841]
ENSONIG00000019499	adapters effectors and signal transducers	NFKBI	nuclear factor of kappa light polypeptide gene enhancer in B-cells inhibitor, alpha b [Source:ZFIN;Acc:ZDB-GENE-030131-1819]			NA	NA	124.749	15.6725	59.873	7.87104	3.37554	2.09e-06	0.000167174	TRUE	nuclear factor of kappa light polypeptide gene enhancer in B-cells inhibitor, alpha b [Source:ZFIN;Acc:ZDB-GENE-030131-1819]
ENSONIG00000008754	other genes related to immune cell response	other genes involved	ethanolamine-phosphate phospho-lyase [Source:ZFIN;Acc:ZDB-GENE-040426-1133]			NA	NA	159.428	25.7388	24.7759	4.33411	2.99265	2.61e-06	0.000198597	TRUE	ethanolamine-phosphate phospho-lyase [Source:ZFIN;Acc:ZDB-GENE-040426-1133]
ENSONIG00000018587	T cell and B cell antigen activation	RGS (1-5,7-9,11,12,14,16,18-20)	regulator of G-protein signaling 5b [Source:ZFIN;Acc:ZDB-GENE-050417-359]			NA	NA	51.2076	5.77484	30.6527	3.61335	3.51964	2.69e-06	0.000204069	TRUE	regulator of G-protein signaling 5b [Source:ZFIN;Acc:ZDB-GENE-050417-359]
ENSONIG00000018076	adapters effectors and signal transducers	Heme oxygenase	heme oxygenase (decycling) 1 [Source:HGNC Symbol;Acc:5013]			NA	NA	406.078	86.4112	246.252	57.2377	2.59615	3.25e-06	0.0002398	TRUE	heme oxygenase (decycling) 1 [Source:HGNC Symbol;Acc:5013]
ENSONIG00000004633	pattern recognition genes	NWD1	NACHT and WD repeat domain containing 1 [Source:ZFIN;Acc:ZDB-GENE-071116-29]			NA	NA	7.94419	0	3.64209	0	9.3219	3.59e-06	0.000257497	TRUE	calcium/calmodulin-dependent protein kinase IGa [Source:ZFIN;Acc:ZDB-GENE-030131-7594]
ENSONIG00000021256	other genes related to immune cell response	oncogene	jun proto-oncogene [Source:ZFIN;Acc:ZDB-GENE-030131-7859]			NA	NA	119.11	24.1697	99.9943	21.8957	2.66344	3.66e-06	0.000261249	TRUE	jun proto-oncogene [Source:ZFIN;Acc:ZDB-GENE-030131-7859]
ENSONIG00000018937	antigen processing and regulators	CDK-inhibitor(1-3)	cyclin-dependent kinase inhibitor 1A [Source:ZFIN;Acc:ZDB-GENE-070705-7]			NA	NA	30.6549	6.46651	13.6617	3.12454	2.61056	3.95e-06	0.000274473	TRUE	cyclin-dependent kinase inhibitor 1A [Source:ZFIN;Acc:ZDB-GENE-070705-7]
ENSONIG00000015829	adapters effectors and signal transducers	SOCS (1-7)	suppressor of cytokine signaling 3b [Source:ZFIN;Acc:ZDB-GENE-040426-2528]			NA	NA	79.9989	10.9909	74.8455	10.646	3.23805	4.92e-06	0.000328422	TRUE	suppressor of cytokine signaling 3b [Source:ZFIN;Acc:ZDB-GENE-040426-2528]
ENSONIG00000013034	pattern recognition genes	C-type lectin		gb|ACI67923.1| C-type lectin domain family 4 member E [Salmo salar]	lectin	gb|ACI67923.1| C-type lectin domain family 4 member E [Salmo salar]	0.66	3818.76	788.399	954.373	213.909	2.639	5.6e-06	0.00036175	TRUE	si:ch211-154o6.6 [Source:ZFIN;Acc:ZDB-GENE-060503-576]
ENSONIG00000000180	adapters effectors and signal transducers	MAPK and relevant	mitogen-activated protein kinase 6 [Source:ZFIN;Acc:ZDB-GENE-050420-7]			NA	NA	467.853	100.648	101.023	24.0333	2.57866	5.9e-06	0.000378524	TRUE	mitogen-activated protein kinase 6 [Source:ZFIN;Acc:ZDB-GENE-050420-7]
ENSONIG00000011605	inflammatory cytokines and receptors	IL and relevant	interleukin 6 signal transducer [Source:ZFIN;Acc:ZDB-GENE-080104-6]			NA	NA	376.967	66.4057	99.7468	18.4299	2.87914	5.91e-06	0.000378524	TRUE	interleukin 6 signal transducer [Source:ZFIN;Acc:ZDB-GENE-080104-6]
ENSONIG00000021386	adapters effectors and signal transducers	SOCS (1-7)	suppressor of cytokine signaling 3a [Source:ZFIN;Acc:ZDB-GENE-030131-7349]			NA	NA	125.955	9.0817	176.996	13.1264	4.18247	6.03e-06	0.000384858	TRUE	suppressor of cytokine signaling 3a [Source:ZFIN;Acc:ZDB-GENE-030131-7349]
ENSONIG00000004771	pattern recognition genes	NWD1	NACHT and WD repeat domain containing 1 [Source:ZFIN;Acc:ZDB-GENE-071116-167]			NA	NA	41.2085	8.98166	18.2601	4.24696	2.56457	6.64e-06	0.000419191	TRUE	elongation factor RNA polymerase II [Source:ZFIN;Acc:ZDB-GENE-030131-3946]
ENSONIG00000008968	T cell and B cell antigen activation	KLF	Kruppel-like factor 3 (basic) [Source:ZFIN;Acc:ZDB-GENE-011116-1]			NA	NA	70.6158	12.8844	26.0844	5.14068	2.83361	6.95e-06	0.000430133	TRUE	Kruppel-like factor 3 (basic) [Source:ZFIN;Acc:ZDB-GENE-011116-1]
ENSONIG00000016831	other genes related to immune cell response	ubiquitin related	ubiquitin specific peptidase 37 [Source:ZFIN;Acc:ZDB-GENE-061013-802]		apoptosis related	NA	NA	48.5454	11.5797	8.90109	2.31718	2.4319	7.12e-06	0.000435651	TRUE	ubiquitin specific peptidase 37 [Source:ZFIN;Acc:ZDB-GENE-061013-802]
ENSONIG00000000289	inflammatory cytokines and receptors	FAM	family with sequence similarity 107, member A [Source:HGNC Symbol;Acc:30827]			NA	NA	58.3745	12.2456	104.469	24.4742	2.60852	8.62e-06	0.000507059	TRUE	family with sequence similarity 107, member A [Source:HGNC Symbol;Acc:30827]
ENSONIG00000015210	inflammatory cytokines and receptors	IL and relevant	interleukin 4 induced 1 [Source:HGNC Symbol;Acc:19094]			NA	NA	22.1004	1.40763	7.83406	0.518277	4.3433	9.12e-06	0.00053173	TRUE	interleukin 4 induced 1 [Source:HGNC Symbol;Acc:19094]
ENSONIG00000012588	inflammatory cytokines and receptors	FAM	family with sequence similarity 102, member Ab [Source:ZFIN;Acc:ZDB-GENE-060929-412]			NA	NA	31.1021	5.0789	16.6407	2.86412	2.9948	9.71e-06	0.000556312	TRUE	family with sequence similarity 102, member Ab [Source:ZFIN;Acc:ZDB-GENE-060929-412]
ENSONIG00000005427	other genes related to immune cell response	ubiquitin related		ref|XP_001923885.2| PREDICTED: ubiquitin-associated and SH3 domain-containing protein B [Danio rerio] emb|CAM14251.1| novel protein [Danio rerio] emb|CAM14412.1| novel protein [Danio rerio]	apoptosis related	ref|XP_001923885.2| PREDICTED: ubiquitin-associated and SH3 domain-containing protein B [Danio rerio] emb|CAM14251.1| novel protein [Danio rerio] emb|CAM14412.1| novel protein [Danio rerio]	0.65	77.714	17.5375	33.2071	8.03565	2.51665	1.05e-05	0.000594779	TRUE	si:ch211-49j11.1 [Source:ZFIN;Acc:ZDB-GENE-060526-172]
ENSONIG00000015622	inflammatory cytokines and receptors	IFN induced proteins and relevant	interferon-stimulated protein [Source:ZFIN;Acc:ZDB-GENE-100422-17]			NA	NA	14.6965	3.53836	11.2099	2.97848	2.41115	1.32e-05	0.000733931	TRUE	interferon-stimulated protein [Source:ZFIN;Acc:ZDB-GENE-100422-17]
ENSONIG00000011652	other genes related to immune cell response	ubiquitin related		ref|NP_001134285.1| E3 ubiquitin-protein ligase LINCR [Salmo salar] gb|ACI66913.1| E3 ubiquitin-protein ligase LINCR [Salmo salar]	apoptosis related	ref|NP_001134285.1| E3 ubiquitin-protein ligase LINCR [Salmo salar] gb|ACI66913.1| E3 ubiquitin-protein ligase LINCR [Salmo salar]	0.51	8.09706	0.33583	5.48856	0.227183	4.9076	1.76e-05	0.000920298	TRUE	Uncharacterized protein [Source:UniProtKB/TrEMBL;Acc:I3K0M2]
ENSONIG00000016898	antigen processing and regulators	TNF,TNR and related	tumor necrosis factor receptor superfamily, member 9a [Source:ZFIN;Acc:ZDB-GENE-060421-8213]			NA	NA	15.4067	0.844577	23.179	1.29935	4.55272	1.76e-05	0.000920298	TRUE	tumor necrosis factor receptor superfamily, member 9a [Source:ZFIN;Acc:ZDB-GENE-060421-8213]
ENSONIG00000012584	other genes related to immune cell response	Caspase		ref|XP_001338890.2| PREDICTED: caspase-3-like [Danio rerio]	apoptosis related	ref|XP_001338890.2| PREDICTED: caspase-3-like [Danio rerio]	0.51	2.50944	0	2.07872	0	7.66725	1.82e-05	0.000945176	TRUE	Uncharacterized protein [Source:UniProtKB/TrEMBL;Acc:I3K3Z5]
ENSONIG00000011067	inflammatory cytokines and receptors	FAM	family with sequence similarity 211, member Ba [Source:ZFIN;Acc:ZDB-GENE-081104-225]			NA	NA	3.89563	0.450155	0.916619	0.113783	3.43987	2.04e-05	0.00103175	TRUE	family with sequence similarity 211, member Ba [Source:ZFIN;Acc:ZDB-GENE-081104-225]
ENSONIG00000016997	inflammatory cytokines and receptors	ILR and relevant		ref|NP_001117105.1| interleukin-1 receptor-like protein [Salmo salar] emb|CAC83729.1| interleukin-1 receptor-like protein [Salmo salar] gb|ACN10966.1| Interleukin-1 receptor type I precursor [Salmo salar]		ref|NP_001117105.1| interleukin-1 receptor-like protein [Salmo salar] emb|CAC83729.1| interleukin-1 receptor-like protein [Salmo salar] gb|ACN10966.1| Interleukin-1 receptor type I precursor [Salmo salar]	0.62	28.9356	1.06465	13.1396	0.488281	5.12784	2.06e-05	0.00103774	TRUE	Uncharacterized protein [Source:UniProtKB/TrEMBL;Acc:I3KJY7]
ENSONIG00000002204	inflammatory cytokines and receptors	IFN induced proteins and relevant		gb|ABJ98621.1| interferon-inducible protein Gig1 [Scophthalmus maximus]		gb|ABJ98621.1| interferon-inducible protein Gig1 [Scophthalmus maximus]	0.57	19.7326	4.93598	26.5711	7.37488	2.3525	2.08e-05	0.00104569	TRUE	Uncharacterized protein [Source:UniProtKB/TrEMBL;Acc:I3J1K7]
ENSONIG00000014154	inflammatory cytokines and receptors	ILR and relevant	interleukin 17 receptor A2 [Source:ZFIN;Acc:ZDB-GENE-060503-869]			NA	NA	39.7165	8.55723	17.5285	3.99862	2.59022	2.86e-05	0.00135744	TRUE	interleukin 17 receptor A2 [Source:ZFIN;Acc:ZDB-GENE-060503-869]
ENSONIG00000009164	other genes related to immune cell response	Kruppel-like factor	Kruppel-like factor 15 [Source:ZFIN;Acc:ZDB-GENE-030131-7844]			NA	NA	159.983	43.0948	22.2192	6.61006	2.25621	3.55e-05	0.00159908	TRUE	Kruppel-like factor 15 [Source:ZFIN;Acc:ZDB-GENE-030131-7844]
ENSONIG00000019874	inflammatory cytokines and receptors	FAM	family with sequence similarity 20, member A [Source:ZFIN;Acc:ZDB-GENE-081022-117]			NA	NA	207.209	47.1004	101.613	25.5541	2.4897	3.66e-05	0.0016289	TRUE	family with sequence similarity 20, member A [Source:ZFIN;Acc:ZDB-GENE-081022-117]
ENSONIG00000019898	inflammatory cytokines and receptors	Integrin alpha	integrin, alpha 3b [Source:ZFIN;Acc:ZDB-GENE-050411-55]			NA	NA	26.2219	7.061	6.15733	1.84131	2.24565	4.11e-05	0.00178955	TRUE	integrin, alpha 3b [Source:ZFIN;Acc:ZDB-GENE-050411-55]
ENSONIG00000009281	T cell and B cell antigen activation	Ig binding proteins	recombination signal binding protein for immunoglobulin kappa J region b [Source:ZFIN;Acc:ZDB-GENE-070319-1]			NA	NA	39.4851	9.8048	21.3099	5.84684	2.36257	4.23e-05	0.00182142	TRUE	recombination signal binding protein for immunoglobulin kappa J region b [Source:ZFIN;Acc:ZDB-GENE-070319-1]
ENSONIG00000012714	other genes related to immune cell response	ubiquitin related	ubiquitin-like 3a [Source:ZFIN;Acc:ZDB-GENE-030131-3431]		apoptosis related	NA	NA	54.7875	15.1324	128.794	39.1809	2.22009	4.28e-05	0.00183569	TRUE	ubiquitin-like 3a [Source:ZFIN;Acc:ZDB-GENE-030131-3431]
ENSONIG00000001487	inflammatory cytokines and receptors	FAM	family with sequence similarity 134, member B [Source:HGNC Symbol;Acc:25964]			NA	NA	14.465	3.14537	1.85087	0.446601	2.55217	4.61e-05	0.00195114	TRUE	family with sequence similarity 134, member B [Source:HGNC Symbol;Acc:25964]
ENSONIG00000004736	pattern recognition genes	NWD1	NACHT and WD repeat domain containing 1 [Source:ZFIN;Acc:ZDB-GENE-071116-132]			emb|CBN81795.1| Guanine nucleotide exchange factor VAV3 [Dicentrarchus labrax]	0.88	22.7636	5.34184	3.61907	0.957201	2.44736	5.1e-05	0.00211653	TRUE	si:ch73-383g2.1 [Source:ZFIN;Acc:ZDB-GENE-131121-54]
ENSONIG00000020456	inflammatory cytokines and receptors	atypical chemokine receptor	atypical chemokine receptor 4b [Source:ZFIN;Acc:ZDB-GENE-051107-10]			NA	NA	22.4134	3.54837	16.9734	2.79479	3.03777	6.09e-05	0.00246705	TRUE	atypical chemokine receptor 4b [Source:ZFIN;Acc:ZDB-GENE-051107-10]
ENSONIG00000020943	inflammatory cytokines and receptors	CXCL,CXC,CXCR		gb|ABM66445.1| interleukin-8 receptor CXCR1 [Siniperca chuatsi]		gb|ABM66445.1| interleukin-8 receptor CXCR1 [Siniperca chuatsi]	0.68	8.49864	1.40191	6.58706	1.15175	2.95728	6.36e-05	0.00255789	TRUE	Uncharacterized protein [Source:UniProtKB/TrEMBL;Acc:I3KYP9]
ENSONIG00000017319	inflammatory cytokines and receptors	FGF and related	fibroblast growth factor receptor 4 [Source:ZFIN;Acc:ZDB-GENE-980526-488]			NA	NA	64.2409	9.94343	11.0738	1.99055	3.0511	7.23e-05	0.00282164	TRUE	fibroblast growth factor receptor 4 [Source:ZFIN;Acc:ZDB-GENE-980526-488]
ENSONIG00000000865	other genes related to immune cell response	other genes involved		ref|XP_002665865.2| PREDICTED: protein pellino homolog 2-like, partial [Danio rerio]		ref|XP_002665865.2| PREDICTED: protein pellino homolog 2-like, partial [Danio rerio]	0.82	47.8666	13.6304	7.10648	2.22746	2.17013	7.31e-05	0.00284115	TRUE	Uncharacterized protein [Source:UniProtKB/TrEMBL;Acc:I3IWV7]
ENSONIG00000007523	adapters effectors and signal transducers	SOCS (1-7)	suppressor of cytokine signaling 2 [Source:ZFIN;Acc:ZDB-GENE-041210-171]			NA	NA	14.8509	4.08712	17.344	5.20735	2.21609	7.32e-05	0.00284115	TRUE	suppressor of cytokine signaling 2 [Source:ZFIN;Acc:ZDB-GENE-041210-171]
ENSONIG00000013271	adapters effectors and signal transducers	SMAD (1-7,9)	SMAD family member 3 [Source:HGNC Symbol;Acc:6769]			NA	NA	19.1923	4.93741	11.6775	3.15985	2.32735	8.49e-05	0.00319694	TRUE	SMAD family member 3 [Source:HGNC Symbol;Acc:6769]
ENSONIG00000001636	inflammatory cytokines and receptors	FAM	family with sequence similarity 110, member A [Source:HGNC Symbol;Acc:16188]			NA	NA	28.9556	2.52515	27.5353	2.42835	3.89618	9.31e-05	0.00344765	TRUE	family with sequence similarity 110, member A [Source:HGNC Symbol;Acc:16188]
ENSONIG00000021137	other genes related to immune cell response	CEBP	CCAAT/enhancer binding protein (C/EBP), beta [Source:ZFIN;Acc:ZDB-GENE-020111-3]			NA	NA	914.383	257.359	846.373	257.317	2.19579	9.67e-05	0.00354295	TRUE	CCAAT/enhancer binding protein (C/EBP), beta [Source:ZFIN;Acc:ZDB-GENE-020111-3]
ENSONIG00000011206	inflammatory cytokines and receptors	IL and relevant	interleukin 34 [Source:ZFIN;Acc:ZDB-GENE-050419-150]			NA	NA	57.0397	14.8908	8.89914	2.45533	2.3102	9.92e-05	0.00361039	TRUE	interleukin 34 [Source:ZFIN;Acc:ZDB-GENE-050419-150]
ENSONIG00000011642	adapters effectors and signal transducers	UBE	ubiquitin-conjugating enzyme E2H (UBC8 homolog, yeast) [Source:ZFIN;Acc:ZDB-GENE-030616-67]		apoptosis related	NA	NA	18.918	5.38328	28.2445	8.54705	2.17661	9.94e-05	0.00361377	TRUE	ubiquitin-conjugating enzyme E2H (UBC8 homolog, yeast) [Source:ZFIN;Acc:ZDB-GENE-030616-67]
ENSONIG00000016440	adapters effectors and signal transducers	Lysosomal protein	lysosomal protein transmembrane 4 beta [Source:HGNC Symbol;Acc:13646]			NA	NA	2.65949	0.0557334	1.52634	0.0341292	5.57919	0.000106563	0.00383609	TRUE	lysosomal protein transmembrane 4 beta [Source:HGNC Symbol;Acc:13646]
ENSONIG00000006349	pattern recognition genes	LRR-containing proteins		ref|XP_003224847.1| PREDICTED: PH domain leucine-rich repeat protein phosphatase 1-like [Anolis carolinensis]		ref|XP_003224847.1| PREDICTED: PH domain leucine-rich repeat protein phosphatase 1-like [Anolis carolinensis]	0.46	34.3332	6.85522	6.21277	1.28801	2.70069	0.000110615	0.00396277	TRUE
ENSONIG00000003704	T cell and B cell antigen activation	KLF	Kruppel-like factor 11b [Source:ZFIN;Acc:ZDB-GENE-061103-82]			NA	NA	155.972	40.5654	52.4752	14.8998	2.3185	0.000125756	0.00437847	TRUE	Kruppel-like factor 11b [Source:ZFIN;Acc:ZDB-GENE-061103-82]
ENSONIG00000004625	pattern recognition genes	NWD1	NACHT and WD repeat domain containing 1 [Source:ZFIN;Acc:ZDB-GENE-071116-21]			NA	NA	23.8554	6.96525	21.8436	6.97975	2.1378	0.000154552	0.00517099	TRUE	tissue factor pathway inhibitor a [Source:ZFIN;Acc:ZDB-GENE-030711-1]
ENSONIG00000013664	antigen processing and regulators	TNF,TNR and related	tumor necrosis factor, alpha-induced protein 6 [Source:ZFIN;Acc:ZDB-GENE-060421-2654]			NA	NA	4.51869	0.224363	4.4533	0.223462	4.62214	0.000171802	0.00559689	TRUE	tumor necrosis factor, alpha-induced protein 6 [Source:ZFIN;Acc:ZDB-GENE-060421-2654]
ENSONIG00000003645	T cell and B cell antigen activation	KLF	Kruppel-like factor 6a [Source:ZFIN;Acc:ZDB-GENE-021115-9]			NA	NA	189.658	58.0614	28.0726	9.315	2.07205	0.000174241	0.00565978	TRUE	Kruppel-like factor 6a [Source:ZFIN;Acc:ZDB-GENE-021115-9]
ENSONIG00000006798	pattern recognition genes	C-type lectin	C-type lectin domain family 3, member Ba [Source:ZFIN;Acc:ZDB-GENE-110411-71]		lectin	NA	NA	12.9473	1.23614	2.62039	0.254626	3.75836	0.000179159	0.00575044	TRUE	C-type lectin domain family 3, member Ba [Source:ZFIN;Acc:ZDB-GENE-110411-71]
ENSONIG00000011904	adapters effectors and signal transducers	ASB (1-3,5-8,12,13)	ankyrin repeat and SOCS box-containing 8 [Source:ZFIN;Acc:ZDB-GENE-030131-5411]			NA	NA	22.6979	7.59547	20.9362	7.7565	1.94167	0.000183346	0.00585315	TRUE	ankyrin repeat and SOCS box-containing 8 [Source:ZFIN;Acc:ZDB-GENE-030131-5411]
ENSONIG00000002563	T cell and B cell antigen activation	SEMA		ref|NP_001038473.1| semaphorin 4d [Danio rerio] emb|CAK04062.1| novel protein similar to vertebrate sema, immunoglobulin (Ig), transmembrane (TM) and short cytoplasmic domain, semaphorin 4D (SEMA4D) [Danio rerio]		ref|NP_001038473.1| semaphorin 4d [Danio rerio] emb|CAK04062.1| novel protein similar to vertebrate sema, immunoglobulin (Ig), transmembrane (TM) and short cytoplasmic domain, semaphorin 4D (SEMA4D) [Danio rerio]	0.53	99.3528	27.2465	30.4194	8.79523	2.23521	0.000192074	0.00607953	TRUE	si:ch211-129c21.1 [Source:ZFIN;Acc:ZDB-GENE-030131-5796]
ENSONIG00000018371	other genes related to immune cell response	ubiquitin related	ubiquitin specific peptidase 33 [Source:ZFIN;Acc:ZDB-GENE-040426-2323]		apoptosis related	NA	NA	38.0889	12.2171	11.0125	3.87254	1.99745	0.000199899	0.00624416	TRUE	ubiquitin specific peptidase 33 [Source:ZFIN;Acc:ZDB-GENE-040426-2323]
ENSONIG00000003378	T cell and B cell antigen activation	ILDR1	immunoglobulin-like domain containing receptor 1a [Source:ZFIN;Acc:ZDB-GENE-040426-1412]			NA	NA	4.84168	0.90031	1.5065	0.316618	2.76469	0.000200893	0.00625209	TRUE	immunoglobulin-like domain containing receptor 1a [Source:ZFIN;Acc:ZDB-GENE-040426-1412]
ENSONIG00000016564	adapters effectors and signal transducers	CD40	CD40 antigen [Source:ZFIN;Acc:ZDB-GENE-090313-95]		immune costimulatory protein	NA	NA	133.953	22.3706	51.8082	8.9166	2.96938	0.000202923	0.00628893	TRUE	CD40 antigen [Source:ZFIN;Acc:ZDB-GENE-090313-95]
ENSONIG00000010290	T cell and B cell antigen activation	TIA1	TIA1 cytotoxic granule-associated RNA binding protein-like 1 [Source:ZFIN;Acc:ZDB-GENE-040426-1547]			NA	NA	248.457	73.1623	106.203	34.2909	2.12042	0.000208598	0.00642014	TRUE	TIA1 cytotoxic granule-associated RNA binding protein-like 1 [Source:ZFIN;Acc:ZDB-GENE-040426-1547]
ENSONIG00000011455	inflammatory cytokines and receptors	CXCL,CXC,CXCR		ref|NP_001133965.1| C-X-C chemokine receptor type 3 [Salmo salar] gb|ACI34229.1| C-X-C chemokine receptor type 3 [Salmo salar]		ref|NP_001133965.1| C-X-C chemokine receptor type 3 [Salmo salar] gb|ACI34229.1| C-X-C chemokine receptor type 3 [Salmo salar]	0.48	32.6226	6.45222	7.61088	1.54154	2.71572	0.000217898	0.00660602	TRUE	si:dkey-269d20.3 [Source:ZFIN;Acc:ZDB-GENE-100922-34]
ENSONIG00000014303	adapters effectors and signal transducers	UBE	ubiquitin-conjugating enzyme E2W (putative) [Source:ZFIN;Acc:ZDB-GENE-050506-94]		apoptosis related	NA	NA	7.13674	1.39762	11.0907	2.24824	2.70795	0.00021785	0.00660602	TRUE	ubiquitin-conjugating enzyme E2W (putative) [Source:ZFIN;Acc:ZDB-GENE-050506-94]
ENSONIG00000005933	antigen processing and regulators	TGF, TGF receptor and related	transforming growth factor-beta-induced factor 1 [Source:ZFIN;Acc:ZDB-GENE-030131-475]			NA	NA	15.201	4.27719	14.5614	4.34733	2.20156	0.000228098	0.00682244	TRUE	transforming growth factor-beta-induced factor 1 [Source:ZFIN;Acc:ZDB-GENE-030131-475]
ENSONIG00000002324	complement system	MASP	mannan-binding lectin serine peptidase 2 [Source:ZFIN;Acc:ZDB-GENE-060130-154]		MBL pathway	NA	NA	47.5736	11.5411	35.904	9.76175	2.40313	0.000235867	0.00697986	TRUE	mannan-binding lectin serine peptidase 2 [Source:ZFIN;Acc:ZDB-GENE-060130-154]
ENSONIG00000009590	inflammatory cytokines and receptors	CXCL,CXC,CXCR		gb|ACQ59055.1| C-X-C motif chemokine 10 precursor [Anoplopoma fimbria]		gb|ACQ59055.1| C-X-C motif chemokine 10 precursor [Anoplopoma fimbria]	0.6	100.756	20.85	108.452	23.2711	2.65284	0.000239947	0.00704882	TRUE	Uncharacterized protein [Source:UniProtKB/TrEMBL;Acc:I3JT55]
ENSONIG00000005945	adapters effectors and signal transducers	NFKBI	nuclear factor of kappa light polypeptide gene enhancer in B-cells inhibitor, epsilon [Source:ZFIN;Acc:ZDB-GENE-061215-132]			NA	NA	67.3718	17.5918	54.1601	14.7228	2.30882	0.00024258	0.00710305	TRUE	nuclear factor of kappa light polypeptide gene enhancer in B-cells inhibitor, epsilon [Source:ZFIN;Acc:ZDB-GENE-061215-132]
ENSONIG00000018376	inflammatory cytokines and receptors	FAM	family with sequence similarity 73, member A [Source:ZFIN;Acc:ZDB-GENE-041010-193]			NA	NA	10.9895	2.80811	4.31428	1.24169	2.31896	0.000257818	0.00749016	TRUE	family with sequence similarity 73, member A [Source:ZFIN;Acc:ZDB-GENE-041010-193]
ENSONIG00000014141	antigen processing and regulators	VEGF (A,C,D)	fms-related tyrosine kinase 1 (vascular endothelial growth factor/vascular permeability factor receptor) [Source:ZFIN;Acc:ZDB-GENE-050407-1]			NA	NA	22.1105	7.65549	4.2381	1.59165	1.89823	0.000309025	0.00862552	TRUE	fms-related tyrosine kinase 1 (vascular endothelial growth factor/vascular permeability factor receptor) [Source:ZFIN;Acc:ZDB-GENE-050407-1]
ENSONIG00000012618	inflammatory cytokines and receptors	LIFR	leukemia inhibitory factor receptor alpha b [Source:ZFIN;Acc:ZDB-GENE-080107-2]			NA	NA	15.4367	4.32292	2.85378	0.850868	2.20397	0.000327815	0.00895185	TRUE	leukemia inhibitory factor receptor alpha b [Source:ZFIN;Acc:ZDB-GENE-080107-2]
ENSONIG00000005534	other genes related to immune cell response	Microtubule-associated	microtubule-associated protein, RP/EB family, member 3b [Source:ZFIN;Acc:ZDB-GENE-040704-6]			NA	NA	21.4703	7.19105	22.1344	7.94585	1.94436	0.000330361	0.00898833	TRUE	microtubule-associated protein, RP/EB family, member 3b [Source:ZFIN;Acc:ZDB-GENE-040704-6]
ENSONIG00000008057	inflammatory cytokines and receptors	IL and relevant	nuclear factor, interleukin 3 regulated, member 2 [Source:ZFIN;Acc:ZDB-GENE-110929-1]			NA	NA	40.5684	10.8637	17.8767	5.36068	2.25102	0.000332524	0.00902444	TRUE	nuclear factor, interleukin 3 regulated, member 2 [Source:ZFIN;Acc:ZDB-GENE-110929-1]
ENSONIG00000010256	other genes related to immune cell response	ubiquitin related	HECT and RLD domain containing E3 ubiquitin protein ligase 4 [Source:HGNC Symbol;Acc:24521]		apoptosis related	NA	NA	132.774	41.2127	14.7662	4.8974	2.05525	0.000342608	0.00926496	TRUE	HECT and RLD domain containing E3 ubiquitin protein ligase 4 [Source:HGNC Symbol;Acc:24521]
ENSONIG00000005404	pattern recognition genes	PGRP	peptidoglycan recognition protein 5 [Source:ZFIN;Acc:ZDB-GENE-050419-71]			NA	NA	3.90134	0.111467	0.917482	0.0262124	5.32003	0.00037583	0.0100415	TRUE	peptidoglycan recognition protein 5 [Source:ZFIN;Acc:ZDB-GENE-050419-71]
ENSONIG00000015679	other genes related to immune cell response	Caspase	caspase 8, apoptosis-related cysteine peptidase [Source:ZFIN;Acc:ZDB-GENE-000713-1]		apoptosis related	NA	NA	58.0715	18.7322	19.4979	6.823	2.00219	0.000389125	0.0103337	TRUE	caspase 8, apoptosis-related cysteine peptidase [Source:ZFIN;Acc:ZDB-GENE-000713-1]
ENSONIG00000001148	adapters effectors and signal transducers	STAT	signal transduction and activation of transcription 3 [Source:ZFIN;Acc:ZDB-GENE-980526-68]		STAT and related	NA	NA	372.964	102.221	96.4582	28.2855	2.23472	0.000406275	0.01067	TRUE	signal transduction and activation of transcription 3 [Source:ZFIN;Acc:ZDB-GENE-980526-68]
ENSONIG00000014319	adapters effectors and signal transducers	UBE		gb|AAM46925.1|AF508551_1 ubiquitin conjugating enzyme E2A [Fundulus heteroclitus] gb|AAP20197.1| ubiquitin-conjugating enzyme E2A [Pagrus major] gb|ACQ58806.1| Ubiquitin-conjugating enzyme E2 A [Anoplopoma fimbria]	apoptosis related	gb|AAM46925.1|AF508551_1 ubiquitin conjugating enzyme E2A [Fundulus heteroclitus] gb|AAP20197.1| ubiquitin-conjugating enzyme E2A [Pagrus major] gb|ACQ58806.1| Ubiquitin-conjugating enzyme E2 A [Anoplopoma fimbria]	1	40.8326	11.4511	75.2358	22.0281	2.20868	0.000433139	0.0111492	TRUE	zgc:55512 [Source:ZFIN;Acc:ZDB-GENE-030131-4195]
ENSONIG00000004692	pattern recognition genes	NWD1	NACHT and WD repeat domain containing 1 [Source:ZFIN;Acc:ZDB-GENE-071116-88]			gb|AAH56585.1| Si:rp71-61h23.4 protein [Danio rerio]	0.62	122.405	32.0996	64.5923	17.5152	2.30468	0.000436247	0.0111992	TRUE	si:rp71-61h23.4 [Source:ZFIN;Acc:ZDB-GENE-030131-7218]
ENSONIG00000012587	other genes related to immune cell response	Caspase		ref|XP_001338890.2| PREDICTED: caspase-3-like [Danio rerio]	apoptosis related	ref|XP_001338890.2| PREDICTED: caspase-3-like [Danio rerio]	0.64	5.47473	0.285814	3.96166	0.219948	4.59356	0.000436247	0.0111992	TRUE	Uncharacterized protein [Source:UniProtKB/TrEMBL;Acc:I3K3Z9]
ENSONIG00000005214	other genes related to immune cell response	HSP	heat shock protein 13 [Source:ZFIN;Acc:ZDB-GENE-070410-58]			NA	NA	56.3722	8.70442	32.0058	5.06158	3.07713	0.000476372	0.0118602	TRUE	heat shock protein 13 [Source:ZFIN;Acc:ZDB-GENE-070410-58]
ENSONIG00000002355	pattern recognition genes	LRR-containing proteins	F-box and leucine-rich repeat protein 2 [Source:ZFIN;Acc:ZDB-GENE-030925-12]			NA	NA	10.6723	3.31543	6.6832	2.23347	2.05123	0.000540428	0.0130895	TRUE	F-box and leucine-rich repeat protein 2 [Source:ZFIN;Acc:ZDB-GENE-030925-12]
ENSONIG00000016666	inflammatory cytokines and receptors	Integrin alpha	integrin, alpha 5 (fibronectin receptor, alpha polypeptide) [Source:ZFIN;Acc:ZDB-GENE-031116-52]			NA	NA	23.9539	5.45188	6.04898	1.41655	2.51495	0.000561525	0.0134832	TRUE	integrin, alpha 5 (fibronectin receptor, alpha polypeptide) [Source:ZFIN;Acc:ZDB-GENE-031116-52]
ENSONIG00000000806	adapters effectors and signal transducers	IRAK (1-4)	interleukin-1 receptor-associated kinase 1 [Source:ZFIN;Acc:ZDB-GENE-071116-5]			NA	NA	32.6055	10.3107	10.0467	3.37045	2.02655	0.00059192	0.0140616	TRUE	interleukin-1 receptor-associated kinase 1 [Source:ZFIN;Acc:ZDB-GENE-071116-5]
ENSONIG00000005314	other genes related to immune cell response	ubiquitin related	ubiquitin specific peptidase 36 [Source:ZFIN;Acc:ZDB-GENE-030131-5450]		apoptosis related	NA	NA	45.9044	15.5668	13.0509	4.7453	1.92915	0.000606129	0.0142925	TRUE	ubiquitin specific peptidase 36 [Source:ZFIN;Acc:ZDB-GENE-030131-5450]
ENSONIG00000007090	antigen processing and regulators	MHC I/II		dbj|BAF37381.1| MHC class IA antigen [Oreochromis niloticus]		dbj|BAF37381.1| MHC class IA antigen [Oreochromis niloticus]	0.52	0.968908	0	0.360335	0	6.30651	0.000718367	0.0163842	TRUE	Uncharacterized protein [Source:UniProtKB/TrEMBL;Acc:I3JJA3]
ENSONIG00000010790	other genes related to immune cell response	lymphocyte antigen		ref|NP_001121261.1| lymphocyte-specific protein 1 [Xenopus laevis] gb|AAI24868.1| LOC100158343 protein [Xenopus laevis]		ref|NP_001121261.1| lymphocyte-specific protein 1 [Xenopus laevis] gb|AAI24868.1| LOC100158343 protein [Xenopus laevis]	0.46	144.16	49.0912	83.2233	30.0981	1.92526	0.000766678	0.0172739	TRUE	si:ch211-201m7.3 [Source:ZFIN;Acc:ZDB-GENE-131127-171]
ENSONIG00000007612	other genes related to immune cell response	ubiquitin related	ubiquitin specific peptidase 53 [Source:HGNC Symbol;Acc:29255]		apoptosis related	NA	NA	13.2746	3.43833	4.07781	1.12312	2.32343	0.00078545	0.0175725	TRUE	ubiquitin specific peptidase 53 [Source:HGNC Symbol;Acc:29255]
ENSONIG00000010971	T cell and B cell antigen activation	RGS (1-5,7-9,11,12,14,16,18-20)	regulator of G-protein signaling 16 [Source:ZFIN;Acc:ZDB-GENE-050417-393]			NA	NA	17.2302	1.57483	15.6552	1.43662	3.8275	0.000823926	0.0182567	TRUE	regulator of G-protein signaling 16 [Source:ZFIN;Acc:ZDB-GENE-050417-393]
ENSONIG00000013986	inflammatory cytokines and receptors	FAM	family with sequence similarity 102, member Aa [Source:ZFIN;Acc:ZDB-GENE-081104-233]			NA	NA	12.3414	4.04568	7.10563	2.47076	1.97751	0.000980659	0.0210318	TRUE	family with sequence similarity 102, member Aa [Source:ZFIN;Acc:ZDB-GENE-081104-233]
ENSONIG00000000044	other genes related to immune cell response	hepcidin		gb|ADN22956.1| hepcidin precursor [Oreochromis niloticus]	AMP and candidates	gb|ADN22956.1| hepcidin precursor [Oreochromis niloticus]	0.8	596.976	35.1806	2066.66	122.454	4.4598	0.00103205	0.0217982	TRUE	Uncharacterized protein [Source:UniProtKB/TrEMBL;Acc:I3ITW4]
ENSONIG00000005048	antigen processing and regulators	TNF,TNR and related	RELT tumor necrosis factor receptor [Source:ZFIN;Acc:ZDB-GENE-040426-2361]			NA	NA	1.75489	0.168629	0.907933	0.0950337	3.62636	0.00108582	0.0226124	TRUE	RELT tumor necrosis factor receptor [Source:ZFIN;Acc:ZDB-GENE-040426-2361]
ENSONIG00000018891	inflammatory cytokines and receptors	IL and relevant	nuclear factor, interleukin 3 regulated, member 5 [Source:ZFIN;Acc:ZDB-GENE-030131-7677]			NA	NA	36.9599	12.7187	17.8955	6.54461	1.91291	0.00111662	0.0231242	TRUE	nuclear factor, interleukin 3 regulated, member 5 [Source:ZFIN;Acc:ZDB-GENE-030131-7677]
ENSONIG00000003214	pattern recognition genes	LRR-containing proteins	F-box and leucine-rich repeat protein 3b [Source:ZFIN;Acc:ZDB-GENE-041010-178]			NA	NA	60.3294	23.0536	43.2387	18.0647	1.74845	0.00114924	0.0235806	TRUE	F-box and leucine-rich repeat protein 3b [Source:ZFIN;Acc:ZDB-GENE-041010-178]
ENSONIG00000011012	inflammatory cytokines and receptors	FGF and related	fibroblast growth factor receptor 1a [Source:ZFIN;Acc:ZDB-GENE-980526-255]			NA	NA	10.0535	3.64983	2.55724	1.0273	1.81761	0.00117405	0.0238264	TRUE	fibroblast growth factor receptor 1a [Source:ZFIN;Acc:ZDB-GENE-980526-255]
ENSONIG00000014789	other genes related to immune cell response	ubiquitin related		ref|XP_001923885.2| PREDICTED: ubiquitin-associated and SH3 domain-containing protein B [Danio rerio] emb|CAM14251.1| novel protein [Danio rerio] emb|CAM14412.1| novel protein [Danio rerio]	apoptosis related	ref|XP_001923885.2| PREDICTED: ubiquitin-associated and SH3 domain-containing protein B [Danio rerio] emb|CAM14251.1| novel protein [Danio rerio] emb|CAM14412.1| novel protein [Danio rerio]	0.61	7.69123	2.36796	1.894	0.638193	2.06464	0.00127343	0.0254264	TRUE	zgc:195004 [Source:ZFIN;Acc:ZDB-GENE-080724-6]
ENSONIG00000017390	antigen processing and regulators	MHC I/II		gb|AAH76561.1| Mhc1ze protein [Danio rerio]		gb|AAH76561.1| Mhc1ze protein [Danio rerio]	0.72	254.511	53.1625	98.414	22.9759	2.60884	0.00130254	0.0258125	TRUE	Uncharacterized protein [Source:UniProtKB/TrEMBL;Acc:I3KLD5]
ENSONIG00000006566	adapters effectors and signal transducers	TRAF	TNF receptor-associated factor 7 [Source:ZFIN;Acc:ZDB-GENE-070112-2212]			NA	NA	18.362	6.9181	7.36369	2.94974	1.78073	0.0015287	0.0291644	TRUE	TNF receptor-associated factor 7 [Source:ZFIN;Acc:ZDB-GENE-070112-2212]
ENSONIG00000014527	adapters effectors and signal transducers	MAPK and relevant	mitogen-activated protein kinase-activated protein kinase 5 [Source:ZFIN;Acc:ZDB-GENE-040718-25]			NA	NA	85.8197	33.4829	29.3476	12.5903	1.71704	0.00156622	0.0297022	TRUE	mitogen-activated protein kinase-activated protein kinase 5 [Source:ZFIN;Acc:ZDB-GENE-040718-25]
ENSONIG00000002260	pattern recognition genes	C-type lectin		gb|AAP58738.1| C-type lectin receptor [Paralabidochromis chilotes]	lectin	gb|AAP58738.1| C-type lectin receptor [Paralabidochromis chilotes]	0.31	2.58946	0.505888	2.11973	0.440059	2.69272	0.00157158	0.0297027	TRUE	Uncharacterized protein [Source:UniProtKB/TrEMBL;Acc:I3J1T0]
ENSONIG00000020343	T cell and B cell antigen activation	Protein kinase C δ	protein kinase C, delta a [Source:ZFIN;Acc:ZDB-GENE-030131-6503]			NA	NA	55.9064	17.7961	15.1826	5.10938	2.0232	0.00170309	0.0315986	TRUE	protein kinase C, delta a [Source:ZFIN;Acc:ZDB-GENE-030131-6503]
ENSONIG00000010208	inflammatory cytokines and receptors	FAM	family with sequence similarity 193, member A [Source:ZFIN;Acc:ZDB-GENE-080917-25]			NA	NA	70.217	25.2258	15.8027	5.98397	1.85104	0.00174239	0.0321139	TRUE	family with sequence similarity 193, member A [Source:ZFIN;Acc:ZDB-GENE-080917-25]
ENSONIG00000000537	antigen processing and regulators	AGT	angiotensinogen [Source:ZFIN;Acc:ZDB-GENE-030131-1205]			NA	NA	1787.79	675.146	1061.31	427.838	1.77269	0.0017911	0.0328487	TRUE	angiotensinogen [Source:ZFIN;Acc:ZDB-GENE-030131-1205]
ENSONIG00000019435	inflammatory cytokines and receptors	FAM	family with sequence similarity 195, member B [Source:ZFIN;Acc:ZDB-GENE-060825-259]			NA	NA	26.1476	10.6165	16.8016	7.5789	1.65864	0.00182677	0.0333391	TRUE	family with sequence similarity 195, member B [Source:ZFIN;Acc:ZDB-GENE-060825-259]
ENSONIG00000007970	antigen processing and regulators	TGF, TGF receptor and related	transforming growth factor, beta 2 [Source:ZFIN;Acc:ZDB-GENE-030723-3]			NA	NA	16.0413	3.70985	1.82732	0.483751	2.46185	0.00228836	0.0391941	TRUE	transforming growth factor, beta 2 [Source:ZFIN;Acc:ZDB-GENE-030723-3]
ENSONIG00000020884	inflammatory cytokines and receptors	chemokine-like receptor or factor	chemokine-like receptor 1 [Source:ZFIN;Acc:ZDB-GENE-060526-126]			NA	NA	17.0102	5.67767	12.8005	4.81211	1.93967	0.00231224	0.039512	TRUE	chemokine-like receptor 1 [Source:ZFIN;Acc:ZDB-GENE-060526-126]
ENSONIG00000018343	inflammatory cytokines and receptors	ILR and relevant	interleukin 13 receptor, alpha 1 [Source:ZFIN;Acc:ZDB-GENE-060503-103]			NA	NA	2.13359	0.338688	0.626274	0.105148	2.98169	0.00234941	0.0400244	TRUE	interleukin 13 receptor, alpha 1 [Source:ZFIN;Acc:ZDB-GENE-060503-103]
ENSONIG00000014226	other genes related to immune cell response	cathepsin	cathepsin La [Source:ZFIN;Acc:ZDB-GENE-030131-106]		AMP and candidates	NA	NA	2338.24	958.117	1142.78	508.317	1.65463	0.00235166	0.040032	TRUE	cathepsin La [Source:ZFIN;Acc:ZDB-GENE-030131-106]
ENSONIG00000005890	antigen processing and regulators	TGF, TGF receptor and related	transforming growth factor, beta 1b [Source:ZFIN;Acc:ZDB-GENE-091028-1]			NA	NA	64.5593	17.8061	20.193	5.70519	2.23994	0.00240983	0.0408042	TRUE	transforming growth factor, beta 1b [Source:ZFIN;Acc:ZDB-GENE-091028-1]
ENSONIG00000004475	T cell and B cell antigen activation	HDAC(1-8,10,11)	histone deacetylase 4 [Source:ZFIN;Acc:ZDB-GENE-061013-95]			NA	NA	105.578	39.7351	9.61541	4.06277	1.76653	0.00245414	0.0413033	TRUE	histone deacetylase 4 [Source:ZFIN;Acc:ZDB-GENE-061013-95]
ENSONIG00000018120	inflammatory cytokines and receptors	IRF	interferon regulatory factor 2 binding protein 2b [Source:ZFIN;Acc:ZDB-GENE-040426-2574]			NA	NA	42.3961	17.5032	23.1085	10.1831	1.64324	0.00245318	0.0413033	TRUE	interferon regulatory factor 2 binding protein 2b [Source:ZFIN;Acc:ZDB-GENE-040426-2574]
ENSONIG00000000454	adapters effectors and signal transducers	UBE	ubiquitin-conjugating enzyme E2D 2 (UBC4/5 homolog, yeast), like [Source:ZFIN;Acc:ZDB-GENE-030131-7384]		apoptosis related	NA	NA	204.221	85.9567	59.0174	26.8074	1.61501	0.00266595	0.0439402	TRUE	ubiquitin-conjugating enzyme E2D 2 (UBC4/5 homolog, yeast), like [Source:ZFIN;Acc:ZDB-GENE-030131-7384]
ENSONIG00000004777	pattern recognition genes	NWD1	NACHT and WD repeat domain containing 1 [Source:ZFIN;Acc:ZDB-GENE-071116-173]			NA	NA	86.2069	32.5855	48.0775	19.5434	1.76514	0.0027109	0.0445151	TRUE	stomatin (EPB72)-like 3b [Source:ZFIN;Acc:ZDB-GENE-050417-366]
ENSONIG00000016021	inflammatory cytokines and receptors	FAM	family with sequence similarity 53, member B [Source:ZFIN;Acc:ZDB-GENE-040426-2495]			NA	NA	8.03562	2.53087	5.38227	1.77602	2.03804	0.0027827	0.045393	TRUE	family with sequence similarity 53, member B [Source:ZFIN;Acc:ZDB-GENE-040426-2495]
ENSONIG00000005228	acute phase reactions	F8		ref|NP_001027922.1| coagulation factor VIII precursor [Takifugu rubripes] gb|AAO33374.1|AF465279_1 coagulation factor VIII precursor [Takifugu rubripes]	coagulation factors	ref|NP_001027922.1| coagulation factor VIII precursor [Takifugu rubripes] gb|AAO33374.1|AF465279_1 coagulation factor VIII precursor [Takifugu rubripes]	0.64	55.3662	18.4063	8.81447	3.05405	1.96969	0.00278792	0.0454449	TRUE	Uncharacterized protein [Source:UniProtKB/TrEMBL;Acc:I3JCH7]
ENSONIG00000004632	pattern recognition genes	NWD1	NACHT and WD repeat domain containing 1 [Source:ZFIN;Acc:ZDB-GENE-071116-28]			NA	NA	19.1323	7.74123	30.3558	13.0361	1.67145	0.00280736	0.045695	TRUE	protein tyrosine phosphatase type IVA, member 2b [Source:ZFIN;Acc:ZDB-GENE-041114-111]
ENSONIG00000017217	inflammatory cytokines and receptors	IRF	interferon regulatory factor 1b [Source:ZFIN;Acc:ZDB-GENE-041114-13]			NA	NA	145.1	26.5192	44.7067	8.47995	2.85004	0.0029271	0.0472984	TRUE	interferon regulatory factor 1b [Source:ZFIN;Acc:ZDB-GENE-041114-13]
ENSONIG00000011223	antigen processing and regulators	TGF, TGF receptor and related	latent transforming growth factor beta binding protein 1 [Source:ZFIN;Acc:ZDB-GENE-091202-8]			NA	NA	17.6861	7.52116	4.06632	1.85853	1.59876	0.00293499	0.0473572	TRUE	latent transforming growth factor beta binding protein 1 [Source:ZFIN;Acc:ZDB-GENE-091202-8]

## Sheet: Downregulated(36 h vs 0h,liver)
GeneID	Immune Process	Immune Gene Categery	Annotation	Blasted	Remarks	BlastNR	Identity	Readcount_Liver_C	RPKM_Liver_C	Readcount_Liver_A	RPKM_Liver_A	log2FoldChange	pval	padj
ENSONIG00000010124	adapters effectors and signal transducers	perforin 1		gb|AAU50521.1| perforin [Fundulus heteroclitus]	cytotoxicity related	gb|AAU50521.1| perforin [Fundulus heteroclitus]	0.69	62.4078	347.514	21.4825	106.573	-2.2009	1.29e-06	0.000770396	TRUE	Uncharacterized protein [Source:UniProtKB/TrEMBL;Acc:I3JV35]
ENSONIG00000006297	inflammatory cytokines and receptors	CC,CCR,CCL	chemokine (C-C motif) receptor 9b [Source:ZFIN;Acc:ZDB-GENE-070301-3]			NA	NA	7.00601	35.5231	4.41912	22.6992	-2.19508	1.24e-05	0.00411764	TRUE	chemokine (C-C motif) receptor 9b [Source:ZFIN;Acc:ZDB-GENE-070301-3]
ENSONIG00000018572	inflammatory cytokines and receptors	other cytokines		gb|AAO21207.1| small inducible cytokine SCYA105 [Paralabidochromis chilotes]		gb|AAO21207.1| small inducible cytokine SCYA105 [Paralabidochromis chilotes]	0.87	0.313258	4.70857	0.233768	4.57222	-4.06292	4.39e-05	0.00914352	TRUE	Uncharacterized protein [Source:UniProtKB/TrEMBL;Acc:I3KQI2]
ENSONIG00000007637	pattern recognition genes	MMR		ref|XP_003222129.1| PREDICTED: macrophage mannose receptor 1-like [Anolis carolinensis]	MR	ref|XP_003222129.1| PREDICTED: macrophage mannose receptor 1-like [Anolis carolinensis]	0.35	1.11927	12.7963	0.324987	4.54983	-3.58199	8.01e-05	0.0141571	TRUE	Uncharacterized protein [Source:UniProtKB/TrEMBL;Acc:I3JL79]
ENSONIG00000021373	adapters effectors and signal transducers	perforin 1		emb|CAP47206.1| perforin 1 [Sparus aurata]	cytotoxicity related	emb|CAP47206.1| perforin 1 [Sparus aurata]	0.63	50.141	247.793	137.012	665.023	-2.16702	0.000100567	0.0172379	TRUE	Uncharacterized protein [Source:UniProtKB/TrEMBL;Acc:I3KZX8]
ENSONIG00000010655	other genes related to immune cell response	B-cell CLL/lymphoma	B-cell CLL/lymphoma 6a, genome duplicate b [Source:ZFIN;Acc:ZDB-GENE-030131-7523]			NA	NA	1.95974	10.5298	0.825197	4.09663	-2.22516	0.000153029	0.0238458	TRUE	B-cell CLL/lymphoma 6a, genome duplicate b [Source:ZFIN;Acc:ZDB-GENE-030131-7523]
ENSONIG00000004572	inflammatory cytokines and receptors	ILR and relevant		ref|NP_001072090.1| interleukin 8 receptor II [Takifugu rubripes] gb|AAY41947.1| interleukin 8 receptor II [Takifugu rubripes]		ref|NP_001072090.1| interleukin 8 receptor II [Takifugu rubripes] gb|AAY41947.1| interleukin 8 receptor II [Takifugu rubripes]	0.66	2.88792	11.3979	1.89565	7.27064	-1.78237	0.000180247	0.026424	TRUE	Uncharacterized protein [Source:UniProtKB/TrEMBL;Acc:I3JA66]

## Sheet: Upregulated(36 h vs 0 h,liver)
GeneID	Immune Process	Immune Gene Categery	Annotation	Blasted	Remarks	BlastNR	Identity	Readcount_Liver_C	RPKM_Liver_C	Readcount_Liver_A	RPKM_Liver_A	log2FoldChange	pval	padj
ENSONIG00000000254	adapters effectors and signal transducers	UBE	ubiquitin-conjugating enzyme E2C [Source:ZFIN;Acc:ZDB-GENE-051030-48]		apoptosis related	NA	NA	11.7077	1.27339	9.27029	0.863931	3.61634	1.06e-08	1.97e-05	TRUE	ubiquitin-conjugating enzyme E2C [Source:ZFIN;Acc:ZDB-GENE-051030-48]
ENSONIG00000019729	antigen processing and regulators	CDC (2,5-7,16,20,23,27,42,A)	CDC28 protein kinase regulatory subunit 1B [Source:ZFIN;Acc:ZDB-GENE-040801-112]			NA	NA	27.0861	5.45288	18.9058	2.89228	2.88871	6.35e-06	0.00232075	TRUE	CDC28 protein kinase regulatory subunit 1B [Source:ZFIN;Acc:ZDB-GENE-040801-112]
ENSONIG00000000361	complement system	C1q		gb|ACO36149.1| C1q-like-protein [Perca flavescens]	classical pathway	gb|ACO36149.1| C1q-like-protein [Perca flavescens]	0.38	89.1402	17.986	71.9878	11.5562	2.81649	1.06e-05	0.00363681	TRUE	Uncharacterized protein [Source:UniProtKB/TrEMBL;Acc:I3IV14]
ENSONIG00000007391	complement system	C1q		gb|ACO36149.1| C1q-like-protein [Perca flavescens]	classical pathway	gb|ACO36149.1| C1q-like-protein [Perca flavescens]	0.51	57.3703	12.3179	45.5664	7.81065	2.72829	1.71e-05	0.00520482	TRUE	Uncharacterized protein [Source:UniProtKB/TrEMBL;Acc:I3JKC5]
ENSONIG00000009615	pattern recognition genes	C-type lectin	C-type lectin domain family 19, member A [Source:HGNC Symbol;Acc:34522]		lectin	NA	NA	4855.25	1296.12	3411.25	711.502	2.36809	2.16e-05	0.00608551	TRUE	C-type lectin domain family 19, member A [Source:HGNC Symbol;Acc:34522]
ENSONIG00000013828	complement system	C1q		gb|ACO36149.1| C1q-like-protein [Perca flavescens]	classical pathway	gb|ACO36149.1| C1q-like-protein [Perca flavescens]	0.49	98.8067	28.0231	64.3838	14.4953	2.31671	2.58e-05	0.00667738	TRUE	Uncharacterized protein [Source:UniProtKB/TrEMBL;Acc:I3K8E3]
ENSONIG00000008318	complement system	C1q		gb|ACO36149.1| C1q-like-protein [Perca flavescens]	classical pathway	gb|ACO36149.1| C1q-like-protein [Perca flavescens]	0.56	65.0398	12.0454	44.9095	6.74235	2.91269	2.76e-05	0.0070596	TRUE	Uncharacterized protein [Source:UniProtKB/TrEMBL;Acc:I3JNM0]
ENSONIG00000004924	pattern recognition genes	C-type lectin	C-type lectin domain family 19, member A [Source:HGNC Symbol;Acc:34522]		lectin	NA	NA	12.0657	3.59871	28.1082	6.43386	2.20469	4.33e-05	0.00911037	TRUE	C-type lectin domain family 19, member A [Source:HGNC Symbol;Acc:34522]
ENSONIG00000009576	complement system	C1q		gb|ACO36149.1| C1q-like-protein [Perca flavescens]	classical pathway	gb|ACO36149.1| C1q-like-protein [Perca flavescens]	0.34	119.738	36.4491	84.1343	21.1544	2.16886	5.12e-05	0.0100881	TRUE	Uncharacterized protein [Source:UniProtKB/TrEMBL;Acc:I3JT40]
ENSONIG00000012446	other genes related to immune cell response	HSP	heat shock protein 5 [Source:ZFIN;Acc:ZDB-GENE-031001-11]			NA	NA	20.7881	5.27933	11.9795	2.91579	2.20163	6.28e-05	0.011852	TRUE	heat shock protein 5 [Source:ZFIN;Acc:ZDB-GENE-031001-11]
ENSONIG00000004219	acute phase reactions	macroglobulin		dbj|BAF96718.1| alpha2-macroglobulin [Lepomis macrochirus]	inhibitors of proteases	dbj|BAF96718.1| alpha2-macroglobulin [Lepomis macrochirus]	0.56	144.523	57.5846	85.1349	27.2751	1.7765	9.71e-05	0.0167731	TRUE	Uncharacterized protein [Source:UniProtKB/TrEMBL;Acc:I3J8W9]
ENSONIG00000003615	pattern recognition genes	rhamnose-binding lectin		gb|ACD76075.1| rhamnose-binding lectin [Channa argus] gb|ACD76076.1| rhamnose-binding lectin [Channa argus]	lectin	gb|ACD76075.1| rhamnose-binding lectin [Channa argus] gb|ACD76076.1| rhamnose-binding lectin [Channa argus]	0.44	2379.41	583.025	4455.9	782.409	2.61938	0.00010853	0.018321	TRUE	Uncharacterized protein [Source:UniProtKB/TrEMBL;Acc:I3J6Q6]
ENSONIG00000017975	other genes related to immune cell response	Microtubule-associated	TPX2, microtubule-associated, homolog (Xenopus laevis) [Source:ZFIN;Acc:ZDB-GENE-030131-9652]			NA	NA	11.6121	2.75949	6.31073	1.22534	2.56749	0.000137613	0.0219031	TRUE	TPX2, microtubule-associated, homolog (Xenopus laevis) [Source:ZFIN;Acc:ZDB-GENE-030131-9652]
ENSONIG00000005388	T cell and B cell antigen activation	Ig light chain		gb|ADD81222.1| immunoglobulin light chain [Larimichthys crocea]	Ig	gb|ADD81222.1| immunoglobulin light chain [Larimichthys crocea]	0.69	1.87579	0	2.44107	0	7.11562	0.000168619	0.0255601	TRUE	Uncharacterized protein [Source:UniProtKB/TrEMBL;Acc:I3JD33]
ENSONIG00000011022	acute phase reactions	macroglobulin		dbj|BAF96718.1| alpha2-macroglobulin [Lepomis macrochirus]	inhibitors of proteases	dbj|BAF96718.1| alpha2-macroglobulin [Lepomis macrochirus]	0.54	212.907	86.3304	154.159	48.4378	1.79331	0.000184837	0.0269197	TRUE	Uncharacterized protein [Source:UniProtKB/TrEMBL;Acc:I3JYC3]
ENSONIG00000001857	other genes related to immune cell response	ubiquitin related	G2/M-phase specific E3 ubiquitin ligase [Source:ZFIN;Acc:ZDB-GENE-030616-400]		apoptosis related	NA	NA	6.20594	1.54593	2.11005	0.431578	2.46972	0.000207211	0.0285603	TRUE	G2/M-phase specific E3 ubiquitin ligase [Source:ZFIN;Acc:ZDB-GENE-030616-400]
ENSONIG00000015217	acute phase reactions	macroglobulin		dbj|BAF96718.1| alpha2-macroglobulin [Lepomis macrochirus]	inhibitors of proteases	dbj|BAF96718.1| alpha2-macroglobulin [Lepomis macrochirus]	0.49	1174.6	515.858	348.023	127.432	1.59354	0.000316204	0.038928	TRUE
ENSONIG00000011790	T cell and B cell antigen activation	KLF	Kruppel-like factor 9 [Source:ZFIN;Acc:ZDB-GENE-060526-244]			NA	NA	7.92228	2.83843	14.6935	4.27907	1.94404	0.000372487	0.0442895	TRUE	Kruppel-like factor 9 [Source:ZFIN;Acc:ZDB-GENE-060526-244]

[truncated: 2 more sheets: Downregulated(36h vs 12h,liver), Upregulated(36 h vs 12 h,liver)]
