# Supplementary material for: Fish gut-liver immunity during homeostasis or inflammation revealed by integrative transcriptome and proteome studies
Source: Sci Rep. 2016 Nov 3;6:36048. doi: 10.1038/srep36048 (PMC5093735; doi:10.1038/srep36048)
Supplement: Supplementary Dataset 10 [file srep36048-s10.xls]

## Sheet: Upregulated (36 h vs 0 h,mucus)
Protein	GeneID	Immune Process	Immune Gene Categery	Annotation	Blasted	Remarks	BlastNR	Identity	prot_desc	Ratio	Pvalue	Subcellular Location	biological_process	molecular_function	cellular_component	KO No.	Gene desc	Pathway desc	Interpro ID	Domain desc
I3K577	ENSONIG00000012936	acute phase reactions	haptoglobin	haptoglobin [Source:ZFIN;Acc:ZDB-GENE-030131-1259]		transport proteins	NA	NA	Uncharacterized protein OS=Oreochromis niloticus GN=C1RL PE=3 SV=1	1.584	1.41218e-05	mito	single-organism process;biological regulation;regulation of immune system process;regulation of response to stimulus;positive regulation of immune system process;positive regulation of response to stimulus;positive regulation of biological process;protein activation cascade;biological_process;immune effector process;immune response;positive regulation of immune response;activation of immune respo…	molecular_function;binding;cation binding;ion binding;metal ion binding;calcium ion binding;peptidase activity, acting on L-amino acid peptides;endopeptidase activity;hydrolase activity;serine-type peptidase activity;peptidase activity;serine hydrolase activity;catalytic activity;serine-type endopeptidase activity;	cellular_component;extracellular region;	K01330	C1R:complement component 1, r subcomponent [EC:3.4.21.41];C1R:complement component 1, r subcomponent [EC:3.4.21.41];C1R:complement component 1, r subcomponent [EC:3.4.21.41];C1R:complement component 1, r subcomponent [EC:3.4.21.41];C1R:complement component 1, r subcomponent [EC:3.4.21.41];	Phagosome ;Complement and coagulation cascades ;Systemic lupus erythematosus ;Pertussis ;Staphylococcus aureus infection ;	IPR013032;IPR024175;IPR009003;IPR000859;IPR001314;IPR001254;IPR000436;IPR001881;IPR018114;IPR018097;	EGF-like, conserved site;Peptidase S1A, complement C1r/C1S/mannan-binding;Trypsin-like cysteine/serine peptidase domain;CUB domain;Peptidase S1A, chymotrypsin-type;Peptidase S1;Sushi/SCR/CCP;EGF-like calcium-binding domain;Peptidase S1, trypsin family, active site;EGF-like calcium-binding, conserved site;
I3K578	ENSONIG00000012936	acute phase reactions	haptoglobin	haptoglobin [Source:ZFIN;Acc:ZDB-GENE-030131-1259]		transport proteins	NA	NA	Uncharacterized protein (Fragment) OS=Oreochromis niloticus GN=C1RL PE=3 SV=1	1.584	9.29461e-07	extr	single-organism process;biological regulation;regulation of immune system process;regulation of response to stimulus;positive regulation of immune system process;positive regulation of response to stimulus;positive regulation of biological process;protein activation cascade;biological_process;immune effector process;immune response;positive regulation of immune response;activation of immune respo…	molecular_function;binding;cation binding;ion binding;metal ion binding;calcium ion binding;peptidase activity, acting on L-amino acid peptides;endopeptidase activity;hydrolase activity;serine-type peptidase activity;peptidase activity;serine hydrolase activity;catalytic activity;serine-type endopeptidase activity;	cellular_component;extracellular region;	K03993	MASP2:mannan-binding lectin serine protease 2 [EC:3.4.21.104];MASP2:mannan-binding lectin serine protease 2 [EC:3.4.21.104];	Complement and coagulation cascades ;Staphylococcus aureus infection ;	IPR001254;IPR001314;IPR013032;IPR024175;IPR000859;IPR009003;IPR018114;IPR000152;IPR001881;IPR000436;IPR018097;	Peptidase S1;Peptidase S1A, chymotrypsin-type;EGF-like, conserved site;Peptidase S1A, complement C1r/C1S/mannan-binding;CUB domain;Trypsin-like cysteine/serine peptidase domain;Peptidase S1, trypsin family, active site;EGF-type aspartate/asparagine hydroxylation site;EGF-like calcium-binding domain;Sushi/SCR/CCP;EGF-like calcium-binding, conserved site;
I3KDF5	ENSONIG00000015215	acute phase reactions	macroglobulin		dbj|BAF96718.1| alpha2-macroglobulin [Lepomis macrochirus]	inhibitors of proteases	dbj|BAF96718.1| alpha2-macroglobulin [Lepomis macrochirus]	0.41	Uncharacterized protein (Fragment) OS=Oreochromis niloticus PE=4 SV=1	1.501	3.82223e-08	cyto	negative regulation of hydrolase activity;regulation of molecular function;negative regulation of peptidase activity;biological regulation;regulation of metabolic process;negative regulation of molecular function;regulation of hydrolase activity;negative regulation of catalytic activity;regulation of peptidase activity;regulation of endopeptidase activity;biological_process;regulation of catalyti…	enzyme inhibitor activity;molecular_function;endopeptidase regulator activity;peptidase regulator activity;enzyme regulator activity;peptidase inhibitor activity;endopeptidase inhibitor activity;					IPR001599;	Alpha-2-macroglobulin;
I3KFB7	ENSONIG00000015744	acute phase reactions	plasminogen	plasminogen [Source:ZFIN;Acc:ZDB-GENE-030131-1411]		coagulation factors	NA	NA	Uncharacterized protein OS=Oreochromis niloticus GN=LOC100702671 PE=3 SV=1	1.545	7.86809e-15	plas	biological_process;metabolic process;organic substance metabolic process;macromolecule metabolic process;protein metabolic process;primary metabolic process;proteolysis;	peptidase activity, acting on L-amino acid peptides;molecular_function;endopeptidase activity;hydrolase activity;serine-type peptidase activity;peptidase activity;serine hydrolase activity;catalytic activity;serine-type endopeptidase activity;		K01315	PLG:plasminogen [EC:3.4.21.7];PLG:plasminogen [EC:3.4.21.7];PLG:plasminogen [EC:3.4.21.7];PLG:plasminogen [EC:3.4.21.7];	Complement and coagulation cascades ;Influenza A ;Staphylococcus aureus infection ;Neuroactive ligand-receptor interaction ;	IPR003014;IPR023317;IPR018114;IPR009003;IPR013806;IPR018056;IPR003609;IPR001254;IPR001314;IPR000001;	PAN-1 domain;Peptidase S1A, plasmin;Peptidase S1, trypsin family, active site;Trypsin-like cysteine/serine peptidase domain;Kringle-like fold;Kringle, conserved site;Apple-like;Peptidase S1;Peptidase S1A, chymotrypsin-type;Kringle;
I3KFD6	ENSONIG00000015755	acute phase reactions	plasminogen	plasminogen [Source:ZFIN;Acc:ZDB-GENE-030131-1411]		coagulation factors	NA	NA	Uncharacterized protein (Fragment) OS=Oreochromis niloticus PE=3 SV=1	1.533	3.34353e-05	nucl	biological_process;metabolic process;organic substance metabolic process;macromolecule metabolic process;protein metabolic process;primary metabolic process;proteolysis;	peptidase activity, acting on L-amino acid peptides;molecular_function;endopeptidase activity;hydrolase activity;serine-type peptidase activity;peptidase activity;serine hydrolase activity;catalytic activity;serine-type endopeptidase activity;					IPR013806;IPR009003;IPR001254;IPR000001;IPR001314;IPR018114;IPR018056;IPR003609;	Kringle-like fold;Trypsin-like cysteine/serine peptidase domain;Peptidase S1;Kringle;Peptidase S1A, chymotrypsin-type;Peptidase S1, trypsin family, active site;Kringle, conserved site;Apple-like;
I3KSH1	ENSONIG00000019120	adapters effectors and signal transducers	chemotaxin	leukocyte cell-derived chemotaxin 2 [Source:HGNC Symbol;Acc:6550]			NA	NA	Uncharacterized protein (Fragment) OS=Oreochromis niloticus GN=LECT2 (3 of 3) PE=4 SV=1	1.516	0.000391123	extr							IPR017381;IPR016047;	Leukocyte cell-derived chemotaxin 2, chordata;Peptidase M23;
I3KBI7	ENSONIG00000014682	adapters effectors and signal transducers	UBE		ref|NP_998651.1| ubiquitin-conjugating enzyme E2Na [Danio rerio] ref|NP_001187530.1| ubiquitin-conjugating enzyme e2 n [Ictalurus punctatus] gb|AAH44461.1| Ubiquitin-conjugating enzyme E2N [Danio rerio] emb|CAK04885.1| ubiquitin-conjugating enzyme E2N [Danio rerio] emb|CAK04536.1| ubiquitin-conjugating enzyme E2N [Danio rerio] gb|AAI64904.1| Ube2n protein [Danio rerio] gb|ADO28774.1| ubiquitin-co…	apoptosis related	ref|NP_998651.1| ubiquitin-conjugating enzyme E2Na [Danio rerio] ref|NP_001187530.1| ubiquitin-conjugating enzyme e2 n [Ictalurus punctatus] gb|AAH44461.1| Ubiquitin-conjugating enzyme E2N [Danio rerio] emb|CAK04885.1| ubiquitin-conjugating enzyme E2N [Danio rerio] emb|CAK04536.1| ubiquitin-conjugating enzyme E2N [Danio rerio] gb|AAI64904.1| Ube2n protein [Danio rerio] gb|ADO28774.1| ubiquitin-co…	0.96	Uncharacterized protein OS=Oreochromis niloticus GN=LOC100712348 PE=3 SV=1	2.006	0.000375944	mito	biological_process;cellular response to stimulus;detection of stimulus;cellular process;single-organism process;single-organism cellular process;response to stress;cellular response to stress;cellular response to DNA damage stimulus;response to stimulus;DNA damage response, detection of DNA damage;protein ubiquitination;cellular macromolecule metabolic process;protein modification by small protei…	molecular_function;ligase activity;catalytic activity;ligase activity, forming carbon-nitrogen bonds;acid-amino acid ligase activity;purine ribonucleotide binding;anion binding;ribonucleotide binding;small molecule binding;ion binding;ribonucleoside binding;purine ribonucleoside triphosphate binding;carbohydrate derivative binding;adenyl ribonucleotide binding;nucleoside phosphate binding;nucleot…		K10580	UBE2N:ubiquitin-conjugating enzyme E2 N [EC:6.3.2.19];	Ubiquitin mediated proteolysis ;	IPR023313;IPR016135;IPR000608;	Ubiquitin-conjugating enzyme, active site;Ubiquitin-conjugating enzyme/RWD-like;Ubiquitin-conjugating enzyme, E2;
I3K0Z8	ENSONIG00000011749	adapters effectors and signal transducers	UBE		gb|ADO27889.1| ubiquitin-conjugating enzyme e2 n [Ictalurus furcatus]	apoptosis related	gb|ADO27889.1| ubiquitin-conjugating enzyme e2 n [Ictalurus furcatus]	0.62	Uncharacterized protein OS=Oreochromis niloticus GN=LOC100699741 PE=3 SV=1	2.006	0.000512812	cyto		molecular_function;ligase activity;catalytic activity;ligase activity, forming carbon-nitrogen bonds;acid-amino acid ligase activity;purine ribonucleotide binding;anion binding;ribonucleotide binding;small molecule binding;ion binding;ribonucleoside binding;purine ribonucleoside triphosphate binding;carbohydrate derivative binding;adenyl ribonucleotide binding;nucleoside phosphate binding;nucleot…		K10580	UBE2N:ubiquitin-conjugating enzyme E2 N [EC:6.3.2.19];	Ubiquitin mediated proteolysis ;	IPR000608;IPR023313;IPR016135;	Ubiquitin-conjugating enzyme, E2;Ubiquitin-conjugating enzyme, active site;Ubiquitin-conjugating enzyme/RWD-like;
I3K4N1	ENSONIG00000012770	complement system	C6	complement component 6 [Source:ZFIN;Acc:ZDB-GENE-040426-1358]			NA	NA	Uncharacterized protein OS=Oreochromis niloticus GN=LOC100705566 PE=4 SV=1	1.566	4.12377e-09	plas	biological_process;response to stimulus;immune system process;immune response;		plasma membrane;cell;intrinsic to plasma membrane;intrinsic to membrane;cellular_component;cell periphery;pore complex;protein complex;plasma membrane part;membrane;integral to plasma membrane;macromolecular complex;cell part;membrane part;integral to membrane;membrane attack complex;	K03995	C6:complement component 6;C6:complement component 6;C6:complement component 6;	Complement and coagulation cascades ;Systemic lupus erythematosus ;Prion diseases ;	IPR000436;IPR013032;IPR020864;IPR020863;IPR002172;IPR023415;IPR000884;IPR001862;	Sushi/SCR/CCP;EGF-like, conserved site;Membrane attack complex component/perforin (MACPF) domain;Membrane attack complex component/perforin domain, conserved site;Low-density lipoprotein (LDL) receptor class A repeat;Low-density lipoprotein (LDL) receptor class A, conserved site;Thrombospondin, type 1 repeat;Membrane attack complex component/perforin/complement C9;
I3KAM7	ENSONIG00000014453	complement system	C8	complement component 8, gamma polypeptide [Source:ZFIN;Acc:ZDB-GENE-040426-1898]			NA	NA	Uncharacterized protein OS=Oreochromis niloticus GN=LOC100711827 PE=4 SV=1	1.876	0.000450003	extr				K03999	C8G:complement component 8 subunit gamma;C8G:complement component 8 subunit gamma;C8G:complement component 8 subunit gamma;C8G:complement component 8 subunit gamma;	Complement and coagulation cascades ;Systemic lupus erythematosus ;Amoebiasis ;Prion diseases ;	IPR000566;IPR012674;IPR011038;	Lipocalin/cytosolic fatty-acid binding domain;Calycin;Calycin-like;
I3KQT4	ENSONIG00000018652	complement system	C8	complement component 8, beta polypeptide [Source:ZFIN;Acc:ZDB-GENE-070912-163]			NA	NA	Uncharacterized protein OS=Oreochromis niloticus GN=LOC100693988 PE=4 SV=1	1.6045	6.14594e-05	extr	biological_process;response to stimulus;immune system process;immune response;		plasma membrane;cell;intrinsic to plasma membrane;intrinsic to membrane;cellular_component;cell periphery;pore complex;protein complex;plasma membrane part;membrane;integral to plasma membrane;macromolecular complex;cell part;membrane part;integral to membrane;membrane attack complex;	K03998	C8B:complement component 8 subunit beta;C8B:complement component 8 subunit beta;C8B:complement component 8 subunit beta;C8B:complement component 8 subunit beta;	Complement and coagulation cascades ;Systemic lupus erythematosus ;Amoebiasis ;Prion diseases ;	IPR002172;IPR020864;IPR020863;IPR000742;IPR013032;IPR000884;IPR001862;IPR023415;	Low-density lipoprotein (LDL) receptor class A repeat;Membrane attack complex component/perforin (MACPF) domain;Membrane attack complex component/perforin domain, conserved site;Epidermal growth factor-like domain;EGF-like, conserved site;Thrombospondin, type 1 repeat;Membrane attack complex component/perforin/complement C9;Low-density lipoprotein (LDL) receptor class A, conserved site;
I3K353	ENSONIG00000012342	complement system	Complement factor	complement factor D (adipsin) [Source:ZFIN;Acc:ZDB-GENE-050522-411]			NA	NA	Uncharacterized protein OS=Oreochromis niloticus GN=LOC100692083 PE=3 SV=1	2.036	0.000452132	extr	biological_process;metabolic process;organic substance metabolic process;macromolecule metabolic process;protein metabolic process;primary metabolic process;proteolysis;	peptidase activity, acting on L-amino acid peptides;molecular_function;endopeptidase activity;hydrolase activity;serine-type peptidase activity;peptidase activity;serine hydrolase activity;catalytic activity;serine-type endopeptidase activity;		K01334	CFD:component factor D [EC:3.4.21.46];CFD:component factor D [EC:3.4.21.46];	Complement and coagulation cascades ;Staphylococcus aureus infection ;	IPR018114;IPR009003;IPR001254;IPR001314;	Peptidase S1, trypsin family, active site;Trypsin-like cysteine/serine peptidase domain;Peptidase S1;Peptidase S1A, chymotrypsin-type;
I3KLJ9	ENSONIG00000017439	inflammatory cytokines and receptors	TTN/TITIN	titin b [Source:ZFIN;Acc:ZDB-GENE-030616-413]			NA	NA	Uncharacterized protein OS=Oreochromis niloticus PE=4 SV=1	1.61	0.00174392	cyto							IPR015129;IPR007110;IPR003599;IPR003598;IPR013098;IPR003961;IPR013783;	Titin Z;Immunoglobulin-like domain;Immunoglobulin subtype;Immunoglobulin subtype 2;Immunoglobulin I-set;Fibronectin, type III;Immunoglobulin-like fold;
I3K5J1	ENSONIG00000013029	pattern recognition genes	C-type lectin		gb|AAU50548.1| C-type lectin [Fundulus heteroclitus]	lectin	gb|AAU50548.1| C-type lectin [Fundulus heteroclitus]	0.65	Uncharacterized protein OS=Oreochromis niloticus GN=LOC100691737 PE=4 SV=1	1.986	4.85577e-09	extr		molecular_function;binding;carbohydrate binding;		K06563	CD209:CD209 antigen;CD209:CD209 antigen;CD209:CD209 antigen;	Phagosome ;Tuberculosis ;Measles ;	IPR001304;IPR016187;IPR016186;	C-type lectin;C-type lectin fold;C-type lectin-like;
I3J6Q6	ENSONIG00000003615	pattern recognition genes	rhamnose-binding lectin		gb|ACD76075.1| rhamnose-binding lectin [Channa argus] gb|ACD76076.1| rhamnose-binding lectin [Channa argus]	lectin	gb|ACD76075.1| rhamnose-binding lectin [Channa argus] gb|ACD76076.1| rhamnose-binding lectin [Channa argus]	0.44	Uncharacterized protein (Fragment) OS=Oreochromis niloticus GN=LOC100711875 PE=4 SV=1	1.673	3.086e-06	extr		molecular_function;binding;carbohydrate binding;					IPR000922;	D-galactoside/L-rhamnose binding SUEL lectin domain;
I3JY36	ENSONIG00000010953	T cell and B cell antigen activation	Ig heavy chain (variable)	immunoglobulin heavy variable 1-4 [Source:ZFIN;Acc:ZDB-GENE-040514-1]		Ig	NA	NA	Uncharacterized protein (Fragment) OS=Oreochromis niloticus PE=4 SV=1	1.6895	0.000313434	plas							IPR003006;IPR013783;IPR003597;IPR007110;	Immunoglobulin/major histocompatibility complex, conserved site;Immunoglobulin-like fold;Immunoglobulin C1-set;Immunoglobulin-like domain;

## Sheet: Upregulated (36 h vs 0 h,bile)
Protein	GeneID	Immune Process	Immune Gene Categery	Annotation	Blasted	Remarks	BlastNR	Identity	prot_desc	Ratio	Pvalue	Subcellular Location	biological_process	molecular_function	cellular_component	KO No.	Gene desc	Pathway desc	Interpro ID	Domain desc
I3KSH1	ENSONIG00000019120	adapters effectors and signal transducers	chemotaxin	leukocyte cell-derived chemotaxin 2 [Source:HGNC Symbol;Acc:6550]			NA	NA	Uncharacterized protein (Fragment) OS=Oreochromis niloticus GN=LECT2 (3 of 3) PE=4 SV=1	2.3	0.000547967	extr							IPR017381;IPR016047;	Leukocyte cell-derived chemotaxin 2, chordata;Peptidase M23;
I3JAX1	ENSONIG00000004777	pattern recognition genes	NWD1	NACHT and WD repeat domain containing 1 [Source:ZFIN;Acc:ZDB-GENE-071116-173]			NA	NA	Uncharacterized protein OS=Oreochromis niloticus GN=LOC100702455 PE=4 SV=1	1.703	0.00221114	plas			cellular_component;membrane;				IPR001972;IPR001107;IPR018080;	Stomatin family;Band 7 protein;Band 7/stomatin-like, conserved site;
I3J6Q6	ENSONIG00000003615	pattern recognition genes	rhamnose-binding lectin		gb|ACD76075.1| rhamnose-binding lectin [Channa argus] gb|ACD76076.1| rhamnose-binding lectin [Channa argus]	lectin	gb|ACD76075.1| rhamnose-binding lectin [Channa argus] gb|ACD76076.1| rhamnose-binding lectin [Channa argus]	0.44	Uncharacterized protein (Fragment) OS=Oreochromis niloticus GN=LOC100711875 PE=4 SV=1	1.923	7.16355e-07	extr		molecular_function;binding;carbohydrate binding;					IPR000922;	D-galactoside/L-rhamnose binding SUEL lectin domain;
I3J6W7	ENSONIG00000003662	T cell and B cell antigen activation	FCGR		gb|ACN10126.1| High affinity immunoglobulin gamma Fc receptor I precursor [Salmo salar] gb|ACN12477.1| High affinity immunoglobulin gamma Fc receptor I precursor [Salmo salar]		gb|ACN10126.1| High affinity immunoglobulin gamma Fc receptor I precursor [Salmo salar] gb|ACN12477.1| High affinity immunoglobulin gamma Fc receptor I precursor [Salmo salar]	0.61	Uncharacterized protein OS=Oreochromis niloticus GN=LOC102080526 PE=4 SV=1	1.863	0.00818516	extr				K08089	FCER1A:Fc receptor, IgE, high affinity I, alpha polypeptide;FCER1A:Fc receptor, IgE, high affinity I, alpha polypeptide;	Fc epsilon RI signaling pathway ;Asthma ;	IPR013783;IPR007110;IPR003599;	Immunoglobulin-like fold;Immunoglobulin-like domain;Immunoglobulin subtype;

## Sheet: Downregulated(36 h vs 0h,mucus)
Protein	GeneID	Immune Process	Immune Gene Categery	Annotation	Blasted	Remarks	BlastNR	Identity	prot_desc	Ratio	Pvalue	Subcellular Location	biological_process	molecular_function	cellular_component	KO No.	Gene desc	Pathway desc	Interpro ID	Domain desc
I3KLP4	ENSONIG00000017477	complement system	C1q binding protein	complement component 1, q subcomponent binding protein [Source:ZFIN;Acc:ZDB-GENE-050417-408]			NA	NA	Uncharacterized protein OS=Oreochromis niloticus GN=C1QBP PE=4 SV=1	0.534	0.00889481	mito			cell;cellular_component;membrane-enclosed lumen;intracellular membrane-bounded organelle;mitochondrion;intracellular;cytoplasmic part;cytoplasm;intracellular organelle lumen;organelle lumen;organelle;membrane-bounded organelle;mitochondrial part;intracellular organelle part;cell part;intracellular organelle;intracellular part;organelle part;mitochondrial matrix;	K15414	C1QBP:complement component 1 Q subcomponent-binding protein, mitochondrial;	Herpes simplex infection ;	IPR003428;	Mitochondrial glycoprotein;
I3KNP7	ENSONIG00000018048	inflammatory cytokines and receptors	IFN induced proteins and relevant		ref|XP_682842.1| PREDICTED: interferon-induced very large GTPase 1-like [Danio rerio]		ref|XP_682842.1| PREDICTED: interferon-induced very large GTPase 1-like [Danio rerio]	0.51	Uncharacterized protein (Fragment) OS=Oreochromis niloticus GN=LOC102075765 PE=4 SV=1	0.663	0.0064164	cyto							IPR027417;	P-loop containing nucleoside triphosphate hydrolase;
I3K875	ENSONIG00000013770	other genes related to immune cell response	HSP	heat shock 10 protein 1 (chaperonin 10) [Source:ZFIN;Acc:ZDB-GENE-000906-2]			NA	NA	Uncharacterized protein (Fragment) OS=Oreochromis niloticus GN=LOC102077227 PE=3 SV=1	0.6125	0.00249799	mito	biological_process;cellular process;cellular macromolecule metabolic process;metabolic process;organic substance metabolic process;cellular protein metabolic process;protein metabolic process;macromolecule metabolic process;cellular metabolic process;primary metabolic process;protein folding;		intracellular;cell part;cell;intracellular part;cellular_component;cytoplasm;				IPR011032;IPR020818;	GroES (chaperonin 10)-like;Chaperonin Cpn10;
I3JPC8	ENSONIG00000008526	other genes related to immune cell response	HSP	heat shock protein 90, beta (grp94), member 1 [Source:ZFIN;Acc:ZDB-GENE-031002-1]			NA	NA	Uncharacterized protein OS=Oreochromis niloticus GN=LOC100700552 PE=3 SV=1	0.662	8.61162e-12	E.R.	inner ear development;single-organism developmental process;single-organism process;multicellular organismal development;organ development;anatomical structure development;system development;ear development;sensory organ development;developmental process;biological_process;multicellular organismal process;single-multicellular organism process;otolith development;otolith tethering;cellular process…	purine ribonucleotide binding;anion binding;ribonucleotide binding;small molecule binding;ion binding;ribonucleoside binding;purine ribonucleoside triphosphate binding;carbohydrate derivative binding;adenyl ribonucleotide binding;nucleoside phosphate binding;molecular_function;nucleotide binding;nucleoside binding;adenyl nucleotide binding;heterocyclic compound binding;binding;purine nucleoside b…		K09487	HSP90B:heat shock protein 90kDa beta;HSP90B:heat shock protein 90kDa beta;HSP90B:heat shock protein 90kDa beta;HSP90B:heat shock protein 90kDa beta;HSP90B:heat shock protein 90kDa beta;HSP90B:heat shock protein 90kDa beta;HSP90B:heat shock protein 90kDa beta;HSP90B:heat shock protein 90kDa beta;	Protein processing in endoplasmic reticulum ;Pathways in cancer ;PI3K-Akt signaling pathway ;Estrogen signaling pathway ;Thyroid hormone synthesis ;Prostate cancer ;NOD-like receptor signaling pathway ;Plant-pathogen interaction ;	IPR020568;IPR020575;IPR001404;IPR019805;IPR003594;	Ribosomal protein S5 domain 2-type fold;Heat shock protein Hsp90, N-terminal;Heat shock protein Hsp90 family;Heat shock protein Hsp90, conserved site;Histidine kinase-like ATPase, ATP-binding domain;
I3J175	ENSONIG00000002098	pattern recognition genes	galectin	lectin, galactoside-binding, soluble, 1 [Source:HGNC Symbol;Acc:6561]		lectin	NA	NA	Galectin (Fragment) OS=Oreochromis niloticus GN=LGALS1 (1 of 5) PE=4 SV=1	0.557	0.00340907	cyto		molecular_function;binding;carbohydrate binding;					IPR013320;IPR001079;IPR008985;	Concanavalin A-like lectin/glucanase, subgroup;Galectin, carbohydrate recognition domain;Concanavalin A-like lectin/glucanases superfamily;

## Sheet: Downregulated(36 h vs 0 h,bile)
Protein	GeneID	Immune Process	Immune Gene Categery	Annotation	Blasted	Remarks	BlastNR	Identity	prot_desc	Ratio	Pvalue	Subcellular Location	biological_process	molecular_function	cellular_component	KO No.	Gene desc	Pathway desc	Interpro ID	Domain desc
I3KK90	ENSONIG00000017080	acute phase reactions	hemopexin	hemopexin [Source:ZFIN;Acc:ZDB-GENE-030131-5773]		transport proteins	NA	NA	Uncharacterized protein OS=Oreochromis niloticus PE=4 SV=1	0.662	2.25213e-14	cyto	biological_process;response to stimulus;response to chemical;	molecular_function;binding;cation binding;ion binding;metal ion binding;					IPR018487;IPR000585;IPR016358;	Hemopexin-like repeats;Hemopexin-like domain;Hemopexin, chordata;
I3KGU7	ENSONIG00000016151	other genes related to immune cell response	Apolipoprotein A	Putative apolipoprotein A4b; Uncharacterized protein [Source:UniProtKB/TrEMBL;Acc:I3KGU7]			NA	NA	Putative apolipoprotein A4b OS=Oreochromis niloticus GN=apoa4b PE=3 SV=1	0.394	1.8044e-09	extr	single-organism transport;biological_process;macromolecule localization;single-organism process;transport;establishment of localization;lipid localization;organic substance transport;localization;lipid transport;metabolic process;organic substance metabolic process;macromolecule metabolic process;protein metabolic process;primary metabolic process;lipoprotein metabolic process;	molecular_function;binding;lipid binding;	cellular_component;extracellular region;	K08760	APOA4:apolipoprotein A-IV;APOA4:apolipoprotein A-IV;	Fat digestion and absorption ;Vitamin digestion and absorption ;	IPR021307;IPR000074;	Protein of unknown function DUF2884;Apolipoprotein A1/A4/E;
I3K841	ENSONIG00000013741	other genes related to immune cell response	Apolipoprotein A	Putative apolipoprotein A4a; Uncharacterized protein [Source:UniProtKB/TrEMBL;Acc:I3K841]			NA	NA	Putative apolipoprotein A4a OS=Oreochromis niloticus GN=apoa4a PE=3 SV=1	0.423	4.07486e-06	extr	single-organism transport;biological_process;macromolecule localization;single-organism process;transport;establishment of localization;lipid localization;organic substance transport;localization;lipid transport;metabolic process;organic substance metabolic process;macromolecule metabolic process;protein metabolic process;primary metabolic process;lipoprotein metabolic process;	molecular_function;binding;lipid binding;	cellular_component;extracellular region;				IPR000074;	Apolipoprotein A1/A4/E;
I3IVP4	ENSONIG00000000537	antigen processing and regulators	AGT	angiotensinogen [Source:ZFIN;Acc:ZDB-GENE-030131-1205]			NA	NA	Uncharacterized protein OS=Oreochromis niloticus GN=LOC100699886 PE=3 SV=1	0.647	5.21271e-06	extr		enzyme inhibitor activity;molecular_function;endopeptidase regulator activity;endopeptidase inhibitor activity;peptidase regulator activity;enzyme regulator activity;peptidase inhibitor activity;serine-type endopeptidase inhibitor activity;		K09821	AGT:angiotensinogen;	Renin-angiotensin system ;	IPR000227;IPR023796;IPR023795;	Angiotensinogen;Serpin domain;Serpin, conserved site;
I3K9D2	ENSONIG00000014102	acute phase reactions	fibrinogen	fibrinogen alpha chain [Source:ZFIN;Acc:ZDB-GENE-031010-21]		coagulation factors	NA	NA	Uncharacterized protein OS=Oreochromis niloticus PE=4 SV=1	0.665	9.0479e-24	extr	cellular process;single-organism process;single-organism cellular process;biological regulation;response to wounding;response to stress;regulation of biological quality;coagulation;hemostasis;biological_process;multicellular organismal process;single-multicellular organism process;blood coagulation;wound healing;cell activation;response to stimulus;regulation of body fluid levels;platelet activat…		protein complex;macromolecular complex;extracellular region;cellular_component;extracellular space;extracellular region part;fibrinogen complex;	K03903	FGA:fibrinogen alpha chain;FGA:fibrinogen alpha chain;	Complement and coagulation cascades ;Platelet activation ;	IPR002181;IPR014715;IPR014716;IPR012290;IPR020837;	Fibrinogen, alpha/beta/gamma chain, C-terminal globular domain;Fibrinogen, alpha/beta/gamma chain, C-terminal globular, subdomain 2;Fibrinogen, alpha/beta/gamma chain, C-terminal globular, subdomain 1;Fibrinogen, alpha/beta/gamma chain, coiled coil domain;Fibrinogen, conserved site;
I3K353	ENSONIG00000012342	complement system	Complement factor	complement factor D (adipsin) [Source:ZFIN;Acc:ZDB-GENE-050522-411]			NA	NA	Uncharacterized protein OS=Oreochromis niloticus GN=LOC100692083 PE=3 SV=1	0.6145	0.00102802	extr	biological_process;metabolic process;organic substance metabolic process;macromolecule metabolic process;protein metabolic process;primary metabolic process;proteolysis;	peptidase activity, acting on L-amino acid peptides;molecular_function;endopeptidase activity;hydrolase activity;serine-type peptidase activity;peptidase activity;serine hydrolase activity;catalytic activity;serine-type endopeptidase activity;		K01334	CFD:component factor D [EC:3.4.21.46];CFD:component factor D [EC:3.4.21.46];	Complement and coagulation cascades ;Staphylococcus aureus infection ;	IPR018114;IPR009003;IPR001254;IPR001314;	Peptidase S1, trypsin family, active site;Trypsin-like cysteine/serine peptidase domain;Peptidase S1;Peptidase S1A, chymotrypsin-type;
I3KUZ0	ENSONIG00000019808	complement system	complement regulatory proteins		gb|ACI66610.1| CD59 glycoprotein precursor [Salmo salar]	complement regulatory proteins	gb|ACI66610.1| CD59 glycoprotein precursor [Salmo salar]	0.44	Uncharacterized protein OS=Oreochromis niloticus GN=LOC100703096 PE=4 SV=1	0.547	2.34285e-07	extr				K04008	CD59:CD59 antigen;CD59:CD59 antigen;	Complement and coagulation cascades ;Hematopoietic cell lineage ;	IPR018363;IPR016054;IPR001526;	CD59 antigen, conserved site;Ly-6 antigen / uPA receptor -like;CD59 antigen;
